# Supplementary material for: Effect of Spinetoram Stress on Midgut Detoxification Enzyme and Gene Expression of Apis cerana cerana Fabricius
Source: Insects. 2025 May 4;16(5):492. doi: 10.3390/insects16050492 (PMC12111890; doi:10.3390/insects16050492)
Supplement: Supplementary file 1 [file insects-16-00492-s001.zip]

Archive with 4 entries (4 files):
- Supplementary Data.pdf
- Supplementary file S-1.xlsx
- Supplementary file S-2.xlsx
- Supplementary file S-3.xlsx
