# Supplementary material for: Effect of Spinetoram Stress on Midgut Detoxification Enzyme and Gene Expression of Apis cerana cerana Fabricius
Source: Insects. 2025 May 4;16(5):492. doi: 10.3390/insects16050492 (PMC12111890; doi:10.3390/insects16050492)
Supplement: Supplementary file 1 [file insects-16-00492-s001.zip › Supplementary file S-1.xlsx]

## Sheet: Index
	Index
Sr. No.	Sheet Name	Sheet Content
1	LC20_vs_CK.All_DEG	This sheet contains list of all DEGs annotations in LC20 vs CK comparison
2	LC20_vs_CK.DEG_down.anno	This sheet contains list of downregulated DEGs annotations in LC20 vs CK comparison
3	LC20_vs_CK.DEG_up.anno	This sheet contains list of upregulated DEGs annotations in LC20 vs CK comparison
4	LC50_vs_CK.All_DEG	This sheet contains list of all DEGs annotations in LC50 vs CK comparison
5	LC50_vs_CK.DEG_down.anno	This sheet contains list of downregulated DEGs annotations in LC50 vs CK comparison
6	LC50_vs_CK.DEG_up.anno	This sheet contains list of upregulated DEGs annotations in LC50 vs CK comparison
7	LC50_vs_LC20.DEG_all.anno	This sheet contains list of all DEGs annotations in LC50 vs LC20 comparison
8	LC50_vs_LC20.DEG_down.anno	This sheet contains list of downregulated DEGs annotations in LC50 vs LC20 comparison
9	LC50_vs_LC20.DEG_up.anno	This sheet contains list of upregulated DEGs annotations in LC50 vs LC20 comparison

## Sheet: LC50_vs_LC20.DEG_up.anno
Gene	LC50_1	LC50_2	LC50_3	LC20_1	LC20_2	LC20_3	logFC	logCPM	PValue	FDR	GeneInfo	GeneName	GO	KEGG	NR
LOC107992411	13.08	29.24	19.82	1.95	2.41	2.43	3.21008	2.99884	1.34337e-28	1.12843e-24	NC_083852.1:26491833-26494670:+	LOC107992411	NA	NA	uncharacterized protein LOC107992411 [Apis cerana]
LOC108002114	81.03	86.07	85.18	29.55	21.52	33.76	1.60845	5.75602	1.59215e-22	6.68704e-19	NC_083852.1:25160917-25163640:-	LOC108002114	NA	NA	kielin/chordin-like protein [Apis cerana]
LOC107999802	90.9	68.48	80.92	38.39	29.73	47.18	1.10339	5.91633	5.07322e-09	8.523e-06	NC_083858.1:13393803-13397196:+	LOC107999802	253;GO:0000166,molecular_function nucleotide binding;GO:0000302,biological_process response to reactive oxygen species;GO:0000768,biological_process syncytium formation by plasma membrane fusion;GO:0001666,biological_process response to hypoxia;GO:0003674,molecular_function molecular_function;GO:0003824,molecular_function catalytic activity;GO:0004457,molecular_function lactate dehydrogenase acti…	LDH, ldh; L-lactate dehydrogenase [EC:1.1.1.27]; K00016	L-lactate dehydrogenase isoform X1 [Apis cerana]; L-lactate dehydrogenase isoform X2 [Apis cerana]
LOC107995621	1.64	29.21	14.01	2.25	1.91	2.33	2.76517	1.44699	3.92938e-05	0.0126949	NC_083855.1:7535216-7535997:-	LOC107995621	NA	NA	uncharacterized protein LOC107995621 [Apis cerana]
LOC107994262	2.04	2.08	1.95	1.1	1.09	0.87	1.01414	1.45476	4.83927e-05	0.0150555	NC_083852.1:16157127-16176803:+	LOC107994262	39;GO:0003674,molecular_function molecular_function;GO:0005488,molecular_function binding;GO:0005575,cellular_component cellular_component;GO:0005576,cellular_component extracellular region;GO:0005615,cellular_component extracellular space;GO:0005623,cellular_component cell;GO:0007275,biological_process multicellular organism development;GO:0007399,biological_process nervous system development;GO…	NA	uncharacterized protein LOC107994262 isoform X1 [Apis cerana]; uncharacterized protein LOC107994262 isoform X2 [Apis cerana]
LOC108002940	2.29	20.59	14.22	2.94	3.54	1.93	2.12635	2.13035	9.67075e-05	0.0225651	NC_083853.1:14984258-14987412:+	LOC108002940	NA	NA	uncharacterized protein LOC108002940 [Apis cerana]
LOC107993492	15.5	7.38	11.81	4.14	6.68	3.44	1.32852	1.71223	0.000111045	0.0250613	NC_083857.1:2387574-2389203:+	LOC107993492	NA	NA	hymenoptaecin [Apis cerana]
LOC133665821	3.21	5.46	1.34	1.47	0.59	1.08	1.69299	1.82923	0.000113373	0.0250613	NC_083854.1:11651662-11675426:-	LOC133665821	NA	NA	female-specific protein transformer-like isoform X1 [Apis cerana]; female-specific protein transformer-like isoform X2 [Apis cerana]; female-specific protein transformer-like isoform X3 [Apis cerana]; female-specific protein transformer-like isoform X4 [Apis cerana]; female-specific protein transformer-like isoform X5 [Apis cerana]
LOC107993950	0.26	13.91	7.31	1	1.06	0.57	3.00664	2.86636	0.000176768	0.0345314	NC_083852.1:7768198-7771878:-	LOC107993950	37;GO:0002165,biological_process instar larval or pupal development;GO:0003674,molecular_function molecular_function;GO:0003824,molecular_function catalytic activity;GO:0006066,biological_process alcohol metabolic process;GO:0006629,biological_process lipid metabolic process;GO:0007275,biological_process multicellular organism development;GO:0007498,biological_process mesoderm development;GO:0008…	EO; ecdysone oxidase [EC:1.1.3.16]; K10724; GLD; glucose 1-dehydrogenase (FAD, quinone) [EC:1.1.5.9]; K00115; betA, CHDH; choline dehydrogenase [EC:1.1.99.1]; K00108	glucose dehydrogenase [FAD, quinone] [Apis cerana]
LOC107994302	0.65	3.75	2.17	0.72	0.72	0.83	1.53315	2.66712	0.000337529	0.0515498	NC_083852.1:18132580-18137512:+	LOC107994302	NA	NA	GATA zinc finger domain-containing protein 14 [Apis cerana]
LOC108001475	8.04	4.59	7.21	2.24	3.23	4	1.13109	1.66413	0.000353068	0.0529602	NC_083861.1:11103131-11109244:-	LOC108001475	NA	NA	uncharacterized protein LOC108001475 [Apis cerana]
LOC108004046	9.39	4.27	6.96	3.39	2.25	3.62	1.22152	1.61509	0.000415515	0.060178	NC_083864.1:8721482-8724068:+	LOC108004046	51;GO:0000270,biological_process peptidoglycan metabolic process;GO:0002376,biological_process immune system process;GO:0002682,biological_process regulation of immune system process;GO:0002683,biological_process negative regulation of immune system process;GO:0003674,molecular_function molecular_function;GO:0003824,molecular_function catalytic activity;GO:0005488,molecular_function binding;GO:00…	PGRP; peptidoglycan recognition protein; K01446	peptidoglycan-recognition protein SC2 isoform X1 [Apis cerana]; peptidoglycan-recognition protein SC2 isoform X2 [Apis cerana]
LOC107998966	2.49	0.68	1.19	0.53	0.3	0.62	1.67347	0.780734	0.000458052	0.0637092	NC_083863.1:7650084-7665239:+	LOC107998966	NA	SCARB1; scavenger receptor class B, member 1; K13885	scavenger receptor class B member 1-like [Apis cerana]
LOC108004050	1.26	10.85	5.12	1.22	1.55	1.82	1.89616	0.828638	0.000684295	0.0822683	NC_083864.1:10916080-10920071:-	LOC108004050	47;GO:0001530,molecular_function lipopolysaccharide binding;GO:0002376,biological_process immune system process;GO:0003674,molecular_function molecular_function;GO:0003823,molecular_function antigen binding;GO:0005488,molecular_function binding;GO:0005496,molecular_function steroid binding;GO:0005539,molecular_function glycosaminoglycan binding;GO:0005575,cellular_component cellular_component;GO:…	NPC2; Niemann-Pick C2 protein; K13443	MD-2-related lipid-recognition protein [Apis cerana]
LOC107995298	0.86	3.7	2.41	1.17	1.05	1.01	1.11137	4.08987	0.000779985	0.0862088	NC_083859.1:5127664-5163574:-	LOC107995298	72;GO:0003674,molecular_function molecular_function;GO:0005102,molecular_function signaling receptor binding;GO:0005215,molecular_function transporter activity;GO:0005319,molecular_function lipid transporter activity;GO:0005488,molecular_function binding;GO:0005501,molecular_function retinoid binding;GO:0005504,molecular_function fatty acid binding;GO:0005515,molecular_function protein binding;GO…	TLN; talin; K06271	apolipophorins [Apis cerana]
LOC108003126	2.99	1.46	2.22	1	0.78	1.38	1.15261	1.22848	0.00101665	0.104263	NC_083865.1:5748793-5753150:-	LOC108003126	NA	NA	uncharacterized protein LOC108003126 [Apis cerana]
LOC107993965	8.29	2.54	5.7	2.12	0.9	3.29	1.45599	2.78172	0.00139819	0.129064	NC_083863.1:10596946-10603850:-	LOC107993965	203;GO:0003674,molecular_function molecular_function;GO:0003824,molecular_function catalytic activity;GO:0004771,molecular_function sterol esterase activity;GO:0004806,molecular_function triglyceride lipase activity;GO:0005575,cellular_component cellular_component;GO:0005576,cellular_component extracellular region;GO:0005615,cellular_component extracellular space;GO:0005622,cellular_component int…	ACHE; acetylcholinesterase [EC:3.1.1.7]; K01049; CES1; carboxylesterase 1 [EC:3.1.1.1]; K01044; CES2; carboxylesterase 2 [EC:3.1.1.1 3.1.1.84 3.1.1.56]; K03927	carboxylic ester hydrolase [Apis cerana]
LOC107998473	0.81	0.24	0.81	0.24	0.13	0.29	1.57331	-0.289462	0.00172226	0.149144	NC_083858.1:2851312-2856609:+	LOC107998473	NA	NA	esterase E4 [Apis cerana]
LOC108000549	0.09	18.95	9.61	1.56	1.04	1.22	2.87269	1.30451	0.00240547	0.184936	NC_083860.1:11575370-11576625:+	LOC108000549	NA	NA	uncharacterized protein LOC108000549 isoform X1 [Apis cerana]; uncharacterized protein LOC108000549 isoform X2 [Apis cerana]
LOC107998816	0.18	11.52	4.49	1.12	0.5	0.99	2.60036	1.45136	0.00243266	0.184936	NC_083864.1:3679775-3681377:-	LOC107998816	NA	NA	uncharacterized protein LOC107998816 [Apis cerana]
LOC107999865	5.81	2.16	4.28	2	1.44	2.4	1.13681	1.71331	0.00249333	0.184936	NC_083865.1:11463175-11468381:+	LOC107999865	292;GO:0000003,biological_process reproduction;GO:0000976,molecular_function transcription regulatory region sequence-specific DNA binding;GO:0000977,molecular_function RNA polymerase II regulatory region sequence-specific DNA binding;GO:0000979,molecular_function RNA polymerase II core promoter sequence-specific DNA binding;GO:0000981,molecular_function DNA-binding transcription factor activity,…	SOX9; transcription factor SOX9 (SOX group E); K18435	transcription factor Sox-11-like [Apis cerana]
LOC108004310	0.92	8.9	4.96	1.23	1.16	2.15	1.69706	1.81109	0.00250395	0.184936	NC_083852.1:26945624-26948727:+	LOC108004310	NA	NA	protein PFC0760c [Apis cerana]
LOC107998355	0.15	3.04	1.28	0.37	0.25	0.43	2.07301	0.577571	0.00261367	0.189266	NC_083863.1:9719173-9723202:-	LOC107998355	NA	FAR; alcohol-forming fatty acyl-CoA reductase [EC:1.2.1.84]; K13356	fatty acyl-CoA reductase wat-like [Apis cerana]
LOC108000151	39.41	9.06	22.15	11.53	10.59	12.02	1.12002	3.65045	0.00327073	0.223367	NC_083862.1:6616941-6642265:+	LOC108000151	3;GO:0003674,molecular_function molecular_function;GO:0005488,molecular_function binding;GO:0030246,molecular_function carbohydrate binding	NA	uncharacterized protein LOC108000151 [Apis cerana]
LOC108000423	0.6	76.89	41.29	7.52	4.18	9.41	2.4731	5.27069	0.00404319	0.253492	NC_083867.1:3072106-3076723:-	LOC108000423	6;GO:0003008,biological_process system process;GO:0007600,biological_process sensory perception;GO:0008150,biological_process biological_process;GO:0019233,biological_process sensory perception of pain;GO:0032501,biological_process multicellular organismal process;GO:0050877,biological_process nervous system process	NA	cytochrome P450 4g15 [Apis cerana]
LOC107994047	0.58	3.05	1.8	0.82	0.8	0.69	1.21709	1.01913	0.00618501	0.324609	NC_083852.1:13719977-13723110:+	LOC107994047	63;GO:0003674,molecular_function molecular_function;GO:0003824,molecular_function catalytic activity;GO:0005575,cellular_component cellular_component;GO:0005622,cellular_component intracellular;GO:0005623,cellular_component cell;GO:0005737,cellular_component cytoplasm;GO:0005777,cellular_component peroxisome;GO:0006139,biological_process nucleobase-containing compound metabolic process;GO:0006163…	FAR; alcohol-forming fatty acyl-CoA reductase [EC:1.2.1.84]; K13356	fatty acyl-CoA reductase 1-like [Apis cerana]
LOC108000069	0.11	5.61	3.02	0.73	0.5	0.92	2.00353	3.23682	0.00847675	0.38489	NC_083855.1:5008477-5014776:-	LOC108000069	2;GO:0005575,cellular_component cellular_component;GO:0005576,cellular_component extracellular region	NA	vitellogenin precursor [Apis cerana]
LOC107994321	2.11	0.18	1.5	0.5	0.06	0.61	1.77955	0.399812	0.0138428	0.499055	NC_083856.1:9660854-9689798:-	LOC107994321	354;GO:0000003,biological_process reproduction;GO:0000122,biological_process negative regulation of transcription by RNA polymerase II;GO:0000902,biological_process cell morphogenesis;GO:0000904,biological_process cell morphogenesis involved in differentiation;GO:0000976,molecular_function transcription regulatory region sequence-specific DNA binding;GO:0000977,molecular_function RNA polymerase I…	NA	homeobox protein Nkx-2.4 isoform X1 [Apis cerana]; homeobox protein Nkx-2.4 isoform X2 [Apis cerana]
LOC107995511	0.46	4.09	1.98	1.2	0.83	0.95	1.10735	0.385757	0.0429724	0.913866	NC_083863.1:5760659-5762411:+	LOC107995511	NA	ELOVL4; elongation of very long chain fatty acids protein 4 [EC:2.3.1.199]; K10249; ELOVL7; elongation of very long chain fatty acids protein 7 [EC:2.3.1.199]; K10250	elongation of very long chain fatty acids protein 1-like [Apis cerana]

## Sheet: LC50_vs_LC20.DEG_down.anno
Gene	LC50_1	LC50_2	LC50_3	LC20_1	LC20_2	LC20_3	logFC	logCPM	PValue	FDR	GeneInfo	GeneName	GO	KEGG	NR
LOC107994723	6.02	6.8	6.26	12.43	14.68	12.73	-1.02729	4.01932	6.111e-13	1.71108e-09	NC_083852.1:4380539-4386750:-	LOC107994723	NA	NA	uncharacterized protein LOC107994723 isoform X1 [Apis cerana]; uncharacterized protein LOC107994723 isoform X2 [Apis cerana]; uncharacterized protein LOC107994723 isoform X3 [Apis cerana]
LOC108000561	41.77	36.79	40.57	97.99	72.46	104.96	-1.17038	6.43786	4.77697e-12	1.00316e-08	NC_083860.1:11268445-11271127:+	LOC108000561	NA	NA	PI-PLC X domain-containing protein 1-like [Apis cerana]
LOC114577383	0.88	0.57	0.98	2.85	2.33	2.68	-1.64066	1.19726	3.47893e-08	4.8705e-05	NC_083853.1:9991832-9994126:+	LOC114577383	NA	NA	uncharacterized protein LOC114577383 isoform X1 [Apis cerana]; uncharacterized protein LOC114577383 isoform X2 [Apis cerana]
LOC108001512	11.75	28.1	24.55	55.58	60.57	41.47	-1.27374	6.11937	5.2442e-08	6.29304e-05	NC_083861.1:10965105-11010630:-	LOC108001512	141;GO:0000003,biological_process reproduction;GO:0000041,biological_process transition metal ion transport;GO:0000122,biological_process negative regulation of transcription by RNA polymerase II;GO:0002009,biological_process morphogenesis of an epithelium;GO:0002165,biological_process instar larval or pupal development;GO:0003002,biological_process regionalization;GO:0003006,biological_process d…	DVE1; homeobox domain-containing protein; K19774	homeobox protein dve-1 isoform X1 [Apis cerana]; homeobox protein dve-1 isoform X2 [Apis cerana]
LOC108003664	0.47	3.46	2.45	9.37	9.88	9.88	-2.19613	3.61453	2.38719e-07	0.000250655	NC_083855.1:3366808-3375231:-	LOC108003664	379;GO:0000003,biological_process reproduction;GO:0000280,biological_process nuclear division;GO:0000578,biological_process embryonic axis specification;GO:0000900,molecular_function translation repressor activity, mRNA regulatory element binding;GO:0001101,biological_process response to acid chemical;GO:0001666,biological_process response to hypoxia;GO:0001709,biological_process cell fate determ…	CPEB, ORB; cytoplasmic polyadenylation element-binding protein; K02602	cytoplasmic polyadenylation element-binding protein 1 isoform X1 [Apis cerana]; cytoplasmic polyadenylation element-binding protein 1 isoform X2 [Apis cerana]
LOC108004350	0.56	0.26	0.15	2.34	0.95	2.69	-2.44015	-6.469e-05	6.88005e-07	0.000642138	NC_083860.1:6770078-6774425:+	LOC108004350	10;GO:0000003,biological_process reproduction;GO:0005575,cellular_component cellular_component;GO:0005576,cellular_component extracellular region;GO:0005615,cellular_component extracellular space;GO:0007623,biological_process circadian rhythm;GO:0008150,biological_process biological_process;GO:0032501,biological_process multicellular organismal process;GO:0032504,biological_process multicellular …	NA	protein takeout-like isoform X1 [Apis cerana]; protein takeout-like isoform X2 [Apis cerana]
LOC107994309	1.68	3.6	3.35	5.75	7.15	5.99	-1.12135	2.81088	7.01598e-06	0.0045246	NC_083856.1:8199528-8210501:+	LOC107994309	NA	NA	leucine-rich repeat-containing protein 15-like [Apis cerana]
LOC108000191	0.2	1.68	0.87	3.27	3.18	3.52	-1.88335	0.478661	7.65906e-06	0.0045246	NC_083855.1:4995269-4996782:-	LOC108000191	NA	GST, gst; glutathione S-transferase [EC:2.5.1.18]; K00799; HPGDS; prostaglandin-H2 D-isomerase / glutathione transferase [EC:5.3.99.2 2.5.1.18]; K04097	glutathione S-transferase [Apis cerana]
LOC108000999	1.06	3.32	2.55	7.15	8.44	4.36	-1.52928	1.88382	1.54938e-05	0.00669822	NC_083865.1:9717782-9720369:-	LOC108000999	NA	NA	uncharacterized protein LOC108000999 [Apis cerana]
LOC107993849	0.3	0.45	0.07	1.63	2.13	0.47	-2.26996	-0.301016	2.94786e-05	0.0107661	NC_083860.1:8473311-8477234:-	LOC107993849	NA	NA	pupal cuticle protein 20-like isoform X1 [Apis cerana]; pupal cuticle protein 20-like isoform X2 [Apis cerana]
LOC107996766	0.67	1.25	1.14	2.45	2.24	2.42	-1.21306	1.09438	3.49445e-05	0.0122306	NC_083853.1:9989444-9991729:+	LOC107996766	NA	NA	odorant receptor 22c-like isoform X1 [Apis cerana]; uncharacterized protein LOC107996766 isoform X2 [Apis cerana]
LOC107998857	0.08	0.09	0.09	0.32	0.11	0.6	-1.93955	0.0747097	0.000192501	0.0367502	NC_083864.1:4442629-4448966:-	LOC107998857	4;GO:0005575,cellular_component cellular_component;GO:0005576,cellular_component extracellular region;GO:0005615,cellular_component extracellular space;GO:0044421,cellular_component extracellular region part	NA	uncharacterized protein LOC107998857 [Apis cerana]
LOC107994729	5.65	45.55	30.39	97.93	61.07	111.35	-1.73475	6.81005	0.000211022	0.0379056	NC_083852.1:6454065-6474913:-	LOC107994729	NA	GLD; glucose 1-dehydrogenase (FAD, quinone) [EC:1.1.5.9]; K00115; betA, CHDH; choline dehydrogenase [EC:1.1.99.1]; K00108	glucose dehydrogenase [FAD, quinone]-like [Apis cerana]
LOC108001724	0.56	0.67	0.28	1.62	1.98	0.8	-1.49586	0.265528	0.000222741	0.0389796	NC_083859.1:6581717-6584981:+	LOC108001724	86;GO:0000976,molecular_function transcription regulatory region sequence-specific DNA binding;GO:0000977,molecular_function RNA polymerase II regulatory region sequence-specific DNA binding;GO:0000981,molecular_function DNA-binding transcription factor activity, RNA polymerase II-specific;GO:0000982,molecular_function DNA-binding transcription factor activity, RNA polymerase II-specific;GO:00010…	NA	doublesex- and mab-3-related transcription factor A2-like [Apis cerana]
LOC107996390	0.2	0.37	0.24	0.53	0.65	0.74	-1.19876	0.521244	0.000386829	0.0570064	NC_083859.1:9286745-9291536:-	LOC107996390	NA	NA	uncharacterized protein LOC107996390 [Apis cerana]
LOC107999943	0.9	0.77	0.83	1.94	3.43	0.83	-1.26467	3.20724	0.00046265	0.0637092	NC_083859.1:11255124-11274685:-	LOC107999943	52;GO:0000902,biological_process cell morphogenesis;GO:0000904,biological_process cell morphogenesis involved in differentiation;GO:0005575,cellular_component cellular_component;GO:0005576,cellular_component extracellular region;GO:0005615,cellular_component extracellular space;GO:0005616,cellular_component larval serum protein complex;GO:0006928,biological_process movement of cell or subcellular…	NA	uncharacterized protein LOC107999943 [Apis cerana]
LOC108004320	0.44	0.38	0.54	1.17	0.91	0.86	-1.0813	0.819402	0.000523654	0.0709467	NC_083852.1:21284108-21312181:-	LOC108004320	186;GO:0000122,biological_process negative regulation of transcription by RNA polymerase II;GO:0000902,biological_process cell morphogenesis;GO:0000904,biological_process cell morphogenesis involved in differentiation;GO:0000976,molecular_function transcription regulatory region sequence-specific DNA binding;GO:0000977,molecular_function RNA polymerase II regulatory region sequence-specific DNA b…	HLCS; biotin---protein ligase [EC:6.3.4.9 6.3.4.10 6.3.4.11 6.3.4.15]; K01942	single-minded homolog 2 isoform X1 [Apis cerana]; single-minded homolog 2 isoform X2 [Apis cerana]; single-minded homolog 2 isoform X3 [Apis cerana]; single-minded homolog 2 isoform X4 [Apis cerana]; single-minded homolog 2 isoform X5 [Apis cerana]; single-minded homolog 2 isoform X6 [Apis cerana]
LOC107997821	0.25	0.52	0.44	0.94	1.26	0.65	-1.24777	0.491393	0.000614926	0.0782633	NC_083856.1:11321613-11328288:+	LOC107997821	NA	GLD; glucose 1-dehydrogenase (FAD, quinone) [EC:1.1.5.9]; K00115; betA, CHDH; choline dehydrogenase [EC:1.1.99.1]; K00108	glucose dehydrogenase [FAD, quinone] isoform X1 [Apis cerana]; glucose dehydrogenase [FAD, quinone] isoform X2 [Apis cerana]; glucose dehydrogenase [FAD, quinone] isoform X3 [Apis cerana]
LOC107999890	0.84	0.81	0.43	1.52	1.31	1.78	-1.06887	0.861655	0.00071611	0.0824017	NC_083865.1:11147620-11223832:-	LOC107999890	6;GO:0007155,biological_process cell adhesion;GO:0007157,biological_process heterophilic cell-cell adhesion via plasma membrane cell adhesion molecules;GO:0008150,biological_process biological_process;GO:0022610,biological_process biological adhesion;GO:0098609,biological_process cell-cell adhesion;GO:0098742,biological_process cell-cell adhesion via plasma-membrane adhesion molecules	NA	uncharacterized protein LOC107999890 isoform X1 [Apis cerana]; uncharacterized protein LOC107999890 isoform X2 [Apis cerana]; uncharacterized protein LOC107999890 isoform X3 [Apis cerana]; uncharacterized protein LOC107999890 isoform X4 [Apis cerana]; uncharacterized protein LOC107999890 isoform X5 [Apis cerana]; uncharacterized protein LOC107999890 isoform X6 [Apis cerana]; uncharacterized prote…
LOC108002112	22.06	84.44	56.44	119.5	88.57	127.55	-1.03886	6.90789	0.00103022	0.104263	NC_083855.1:11800221-11807753:+	LOC108002112	41;GO:0003674,molecular_function molecular_function;GO:0005215,molecular_function transporter activity;GO:0005351,molecular_function carbohydrate:proton symporter activity;GO:0005355,molecular_function glucose transmembrane transporter activity;GO:0005402,molecular_function carbohydrate:cation symporter activity;GO:0006810,biological_process transport;GO:0006811,biological_process ion transport;G…	NA	facilitated trehalose transporter Tret1-like [Apis cerana]
LOC107998068	0.04	0.16	0.1	0.18	0.28	0.3	-1.36614	0.0234951	0.00116419	0.113712	NC_083854.1:10499718-10646404:+	LOC107998068	177;GO:0001750,cellular_component photoreceptor outer segment;GO:0001917,cellular_component photoreceptor inner segment;GO:0001932,biological_process regulation of protein phosphorylation;GO:0001933,biological_process negative regulation of protein phosphorylation;GO:0002643,biological_process regulation of tolerance induction;GO:0002664,biological_process regulation of T cell tolerance induction…	PHLPP; PH domain and leucine-rich repeat-containing protein phosphatase [EC:3.1.3.16]; K16340	PH domain leucine-rich repeat-containing protein phosphatase 2 [Apis cerana]
LOC107992695	0.06	0.21	0.13	0.41	0.28	0.25	-1.20075	0.489544	0.00252678	0.184936	NC_083863.1:654509-704279:+	LOC107992695	25;GO:0003674,molecular_function molecular_function;GO:0005488,molecular_function binding;GO:0005509,molecular_function calcium ion binding;GO:0005575,cellular_component cellular_component;GO:0005623,cellular_component cell;GO:0005886,cellular_component plasma membrane;GO:0005887,cellular_component integral component of plasma membrane;GO:0007155,biological_process cell adhesion;GO:0008150,biolog…	NA	cadherin-89D isoform X1 [Apis cerana]; cadherin-89D isoform X2 [Apis cerana]
LOC108004044	0.75	2.59	2.61	6.44	2.04	7.36	-1.41373	0.293125	0.0045078	0.266659	NC_083864.1:9807282-9823394:+	LOC108004044	NA	NA	protein drumstick isoform X1 [Apis cerana]; protein drumstick isoform X2 [Apis cerana]
LOC107995171	0.43	0.89	0.71	2.5	2.95	0.33	-1.51076	0.17109	0.00605086	0.323741	NC_083862.1:12785264-12795771:+	LOC107995171	248;GO:0000122,biological_process negative regulation of transcription by RNA polymerase II;GO:0000209,biological_process protein polyubiquitination;GO:0000981,molecular_function DNA-binding transcription factor activity, RNA polymerase II-specific;GO:0001503,biological_process ossification;GO:0001649,biological_process osteoblast differentiation;GO:0001654,biological_process eye development;GO:0…	NA	protein big brother-like [Apis cerana]

## Sheet: LC50_vs_LC20.DEG_all.anno
Gene	LC50_1	LC50_2	LC50_3	LC20_1	LC20_2	LC20_3	logFC	logCPM	PValue	FDR	GeneInfo	GeneName	GO	KEGG	NR
LOC107992411	13.08	29.24	19.82	1.95	2.41	2.43	3.21008	2.99884	1.34337e-28	1.12843e-24	NC_083852.1:26491833-26494670:+	LOC107992411	NA	NA	uncharacterized protein LOC107992411 [Apis cerana]
LOC108002114	81.03	86.07	85.18	29.55	21.52	33.76	1.60845	5.75602	1.59215e-22	6.68704e-19	NC_083852.1:25160917-25163640:-	LOC108002114	NA	NA	kielin/chordin-like protein [Apis cerana]
LOC107994723	6.02	6.8	6.26	12.43	14.68	12.73	-1.02729	4.01932	6.111e-13	1.71108e-09	NC_083852.1:4380539-4386750:-	LOC107994723	NA	NA	uncharacterized protein LOC107994723 isoform X1 [Apis cerana]; uncharacterized protein LOC107994723 isoform X2 [Apis cerana]; uncharacterized protein LOC107994723 isoform X3 [Apis cerana]
LOC108000561	41.77	36.79	40.57	97.99	72.46	104.96	-1.17038	6.43786	4.77697e-12	1.00316e-08	NC_083860.1:11268445-11271127:+	LOC108000561	NA	NA	PI-PLC X domain-containing protein 1-like [Apis cerana]
LOC107999802	90.9	68.48	80.92	38.39	29.73	47.18	1.10339	5.91633	5.07322e-09	8.523e-06	NC_083858.1:13393803-13397196:+	LOC107999802	253;GO:0000166,molecular_function nucleotide binding;GO:0000302,biological_process response to reactive oxygen species;GO:0000768,biological_process syncytium formation by plasma membrane fusion;GO:0001666,biological_process response to hypoxia;GO:0003674,molecular_function molecular_function;GO:0003824,molecular_function catalytic activity;GO:0004457,molecular_function lactate dehydrogenase acti…	LDH, ldh; L-lactate dehydrogenase [EC:1.1.1.27]; K00016	L-lactate dehydrogenase isoform X1 [Apis cerana]; L-lactate dehydrogenase isoform X2 [Apis cerana]
LOC114577383	0.88	0.57	0.98	2.85	2.33	2.68	-1.64066	1.19726	3.47893e-08	4.8705e-05	NC_083853.1:9991832-9994126:+	LOC114577383	NA	NA	uncharacterized protein LOC114577383 isoform X1 [Apis cerana]; uncharacterized protein LOC114577383 isoform X2 [Apis cerana]
LOC108001512	11.75	28.1	24.55	55.58	60.57	41.47	-1.27374	6.11937	5.2442e-08	6.29304e-05	NC_083861.1:10965105-11010630:-	LOC108001512	141;GO:0000003,biological_process reproduction;GO:0000041,biological_process transition metal ion transport;GO:0000122,biological_process negative regulation of transcription by RNA polymerase II;GO:0002009,biological_process morphogenesis of an epithelium;GO:0002165,biological_process instar larval or pupal development;GO:0003002,biological_process regionalization;GO:0003006,biological_process d…	DVE1; homeobox domain-containing protein; K19774	homeobox protein dve-1 isoform X1 [Apis cerana]; homeobox protein dve-1 isoform X2 [Apis cerana]
LOC108003664	0.47	3.46	2.45	9.37	9.88	9.88	-2.19613	3.61453	2.38719e-07	0.000250655	NC_083855.1:3366808-3375231:-	LOC108003664	379;GO:0000003,biological_process reproduction;GO:0000280,biological_process nuclear division;GO:0000578,biological_process embryonic axis specification;GO:0000900,molecular_function translation repressor activity, mRNA regulatory element binding;GO:0001101,biological_process response to acid chemical;GO:0001666,biological_process response to hypoxia;GO:0001709,biological_process cell fate determ…	CPEB, ORB; cytoplasmic polyadenylation element-binding protein; K02602	cytoplasmic polyadenylation element-binding protein 1 isoform X1 [Apis cerana]; cytoplasmic polyadenylation element-binding protein 1 isoform X2 [Apis cerana]
LOC108004350	0.56	0.26	0.15	2.34	0.95	2.69	-2.44015	-6.469e-05	6.88005e-07	0.000642138	NC_083860.1:6770078-6774425:+	LOC108004350	10;GO:0000003,biological_process reproduction;GO:0005575,cellular_component cellular_component;GO:0005576,cellular_component extracellular region;GO:0005615,cellular_component extracellular space;GO:0007623,biological_process circadian rhythm;GO:0008150,biological_process biological_process;GO:0032501,biological_process multicellular organismal process;GO:0032504,biological_process multicellular …	NA	protein takeout-like isoform X1 [Apis cerana]; protein takeout-like isoform X2 [Apis cerana]
LOC107994309	1.68	3.6	3.35	5.75	7.15	5.99	-1.12135	2.81088	7.01598e-06	0.0045246	NC_083856.1:8199528-8210501:+	LOC107994309	NA	NA	leucine-rich repeat-containing protein 15-like [Apis cerana]
LOC108000191	0.2	1.68	0.87	3.27	3.18	3.52	-1.88335	0.478661	7.65906e-06	0.0045246	NC_083855.1:4995269-4996782:-	LOC108000191	NA	GST, gst; glutathione S-transferase [EC:2.5.1.18]; K00799; HPGDS; prostaglandin-H2 D-isomerase / glutathione transferase [EC:5.3.99.2 2.5.1.18]; K04097	glutathione S-transferase [Apis cerana]
LOC108000999	1.06	3.32	2.55	7.15	8.44	4.36	-1.52928	1.88382	1.54938e-05	0.00669822	NC_083865.1:9717782-9720369:-	LOC108000999	NA	NA	uncharacterized protein LOC108000999 [Apis cerana]
LOC107993849	0.3	0.45	0.07	1.63	2.13	0.47	-2.26996	-0.301016	2.94786e-05	0.0107661	NC_083860.1:8473311-8477234:-	LOC107993849	NA	NA	pupal cuticle protein 20-like isoform X1 [Apis cerana]; pupal cuticle protein 20-like isoform X2 [Apis cerana]
LOC107996766	0.67	1.25	1.14	2.45	2.24	2.42	-1.21306	1.09438	3.49445e-05	0.0122306	NC_083853.1:9989444-9991729:+	LOC107996766	NA	NA	odorant receptor 22c-like isoform X1 [Apis cerana]; uncharacterized protein LOC107996766 isoform X2 [Apis cerana]
LOC107995621	1.64	29.21	14.01	2.25	1.91	2.33	2.76517	1.44699	3.92938e-05	0.0126949	NC_083855.1:7535216-7535997:-	LOC107995621	NA	NA	uncharacterized protein LOC107995621 [Apis cerana]
LOC107994262	2.04	2.08	1.95	1.1	1.09	0.87	1.01414	1.45476	4.83927e-05	0.0150555	NC_083852.1:16157127-16176803:+	LOC107994262	39;GO:0003674,molecular_function molecular_function;GO:0005488,molecular_function binding;GO:0005575,cellular_component cellular_component;GO:0005576,cellular_component extracellular region;GO:0005615,cellular_component extracellular space;GO:0005623,cellular_component cell;GO:0007275,biological_process multicellular organism development;GO:0007399,biological_process nervous system development;GO…	NA	uncharacterized protein LOC107994262 isoform X1 [Apis cerana]; uncharacterized protein LOC107994262 isoform X2 [Apis cerana]
LOC108002940	2.29	20.59	14.22	2.94	3.54	1.93	2.12635	2.13035	9.67075e-05	0.0225651	NC_083853.1:14984258-14987412:+	LOC108002940	NA	NA	uncharacterized protein LOC108002940 [Apis cerana]
LOC107993492	15.5	7.38	11.81	4.14	6.68	3.44	1.32852	1.71223	0.000111045	0.0250613	NC_083857.1:2387574-2389203:+	LOC107993492	NA	NA	hymenoptaecin [Apis cerana]
LOC133665821	3.21	5.46	1.34	1.47	0.59	1.08	1.69299	1.82923	0.000113373	0.0250613	NC_083854.1:11651662-11675426:-	LOC133665821	NA	NA	female-specific protein transformer-like isoform X1 [Apis cerana]; female-specific protein transformer-like isoform X2 [Apis cerana]; female-specific protein transformer-like isoform X3 [Apis cerana]; female-specific protein transformer-like isoform X4 [Apis cerana]; female-specific protein transformer-like isoform X5 [Apis cerana]
LOC107993950	0.26	13.91	7.31	1	1.06	0.57	3.00664	2.86636	0.000176768	0.0345314	NC_083852.1:7768198-7771878:-	LOC107993950	37;GO:0002165,biological_process instar larval or pupal development;GO:0003674,molecular_function molecular_function;GO:0003824,molecular_function catalytic activity;GO:0006066,biological_process alcohol metabolic process;GO:0006629,biological_process lipid metabolic process;GO:0007275,biological_process multicellular organism development;GO:0007498,biological_process mesoderm development;GO:0008…	EO; ecdysone oxidase [EC:1.1.3.16]; K10724; GLD; glucose 1-dehydrogenase (FAD, quinone) [EC:1.1.5.9]; K00115; betA, CHDH; choline dehydrogenase [EC:1.1.99.1]; K00108	glucose dehydrogenase [FAD, quinone] [Apis cerana]
LOC107998857	0.08	0.09	0.09	0.32	0.11	0.6	-1.93955	0.0747097	0.000192501	0.0367502	NC_083864.1:4442629-4448966:-	LOC107998857	4;GO:0005575,cellular_component cellular_component;GO:0005576,cellular_component extracellular region;GO:0005615,cellular_component extracellular space;GO:0044421,cellular_component extracellular region part	NA	uncharacterized protein LOC107998857 [Apis cerana]
LOC107994729	5.65	45.55	30.39	97.93	61.07	111.35	-1.73475	6.81005	0.000211022	0.0379056	NC_083852.1:6454065-6474913:-	LOC107994729	NA	GLD; glucose 1-dehydrogenase (FAD, quinone) [EC:1.1.5.9]; K00115; betA, CHDH; choline dehydrogenase [EC:1.1.99.1]; K00108	glucose dehydrogenase [FAD, quinone]-like [Apis cerana]
LOC108001724	0.56	0.67	0.28	1.62	1.98	0.8	-1.49586	0.265528	0.000222741	0.0389796	NC_083859.1:6581717-6584981:+	LOC108001724	86;GO:0000976,molecular_function transcription regulatory region sequence-specific DNA binding;GO:0000977,molecular_function RNA polymerase II regulatory region sequence-specific DNA binding;GO:0000981,molecular_function DNA-binding transcription factor activity, RNA polymerase II-specific;GO:0000982,molecular_function DNA-binding transcription factor activity, RNA polymerase II-specific;GO:00010…	NA	doublesex- and mab-3-related transcription factor A2-like [Apis cerana]
LOC107994302	0.65	3.75	2.17	0.72	0.72	0.83	1.53315	2.66712	0.000337529	0.0515498	NC_083852.1:18132580-18137512:+	LOC107994302	NA	NA	GATA zinc finger domain-containing protein 14 [Apis cerana]
LOC108001475	8.04	4.59	7.21	2.24	3.23	4	1.13109	1.66413	0.000353068	0.0529602	NC_083861.1:11103131-11109244:-	LOC108001475	NA	NA	uncharacterized protein LOC108001475 [Apis cerana]
LOC107996390	0.2	0.37	0.24	0.53	0.65	0.74	-1.19876	0.521244	0.000386829	0.0570064	NC_083859.1:9286745-9291536:-	LOC107996390	NA	NA	uncharacterized protein LOC107996390 [Apis cerana]
LOC108004046	9.39	4.27	6.96	3.39	2.25	3.62	1.22152	1.61509	0.000415515	0.060178	NC_083864.1:8721482-8724068:+	LOC108004046	51;GO:0000270,biological_process peptidoglycan metabolic process;GO:0002376,biological_process immune system process;GO:0002682,biological_process regulation of immune system process;GO:0002683,biological_process negative regulation of immune system process;GO:0003674,molecular_function molecular_function;GO:0003824,molecular_function catalytic activity;GO:0005488,molecular_function binding;GO:00…	PGRP; peptidoglycan recognition protein; K01446	peptidoglycan-recognition protein SC2 isoform X1 [Apis cerana]; peptidoglycan-recognition protein SC2 isoform X2 [Apis cerana]
LOC107998966	2.49	0.68	1.19	0.53	0.3	0.62	1.67347	0.780734	0.000458052	0.0637092	NC_083863.1:7650084-7665239:+	LOC107998966	NA	SCARB1; scavenger receptor class B, member 1; K13885	scavenger receptor class B member 1-like [Apis cerana]
LOC107999943	0.9	0.77	0.83	1.94	3.43	0.83	-1.26467	3.20724	0.00046265	0.0637092	NC_083859.1:11255124-11274685:-	LOC107999943	52;GO:0000902,biological_process cell morphogenesis;GO:0000904,biological_process cell morphogenesis involved in differentiation;GO:0005575,cellular_component cellular_component;GO:0005576,cellular_component extracellular region;GO:0005615,cellular_component extracellular space;GO:0005616,cellular_component larval serum protein complex;GO:0006928,biological_process movement of cell or subcellular…	NA	uncharacterized protein LOC107999943 [Apis cerana]
LOC108004320	0.44	0.38	0.54	1.17	0.91	0.86	-1.0813	0.819402	0.000523654	0.0709467	NC_083852.1:21284108-21312181:-	LOC108004320	186;GO:0000122,biological_process negative regulation of transcription by RNA polymerase II;GO:0000902,biological_process cell morphogenesis;GO:0000904,biological_process cell morphogenesis involved in differentiation;GO:0000976,molecular_function transcription regulatory region sequence-specific DNA binding;GO:0000977,molecular_function RNA polymerase II regulatory region sequence-specific DNA b…	HLCS; biotin---protein ligase [EC:6.3.4.9 6.3.4.10 6.3.4.11 6.3.4.15]; K01942	single-minded homolog 2 isoform X1 [Apis cerana]; single-minded homolog 2 isoform X2 [Apis cerana]; single-minded homolog 2 isoform X3 [Apis cerana]; single-minded homolog 2 isoform X4 [Apis cerana]; single-minded homolog 2 isoform X5 [Apis cerana]; single-minded homolog 2 isoform X6 [Apis cerana]
LOC107997821	0.25	0.52	0.44	0.94	1.26	0.65	-1.24777	0.491393	0.000614926	0.0782633	NC_083856.1:11321613-11328288:+	LOC107997821	NA	GLD; glucose 1-dehydrogenase (FAD, quinone) [EC:1.1.5.9]; K00115; betA, CHDH; choline dehydrogenase [EC:1.1.99.1]; K00108	glucose dehydrogenase [FAD, quinone] isoform X1 [Apis cerana]; glucose dehydrogenase [FAD, quinone] isoform X2 [Apis cerana]; glucose dehydrogenase [FAD, quinone] isoform X3 [Apis cerana]
LOC108004050	1.26	10.85	5.12	1.22	1.55	1.82	1.89616	0.828638	0.000684295	0.0822683	NC_083864.1:10916080-10920071:-	LOC108004050	47;GO:0001530,molecular_function lipopolysaccharide binding;GO:0002376,biological_process immune system process;GO:0003674,molecular_function molecular_function;GO:0003823,molecular_function antigen binding;GO:0005488,molecular_function binding;GO:0005496,molecular_function steroid binding;GO:0005539,molecular_function glycosaminoglycan binding;GO:0005575,cellular_component cellular_component;GO:…	NPC2; Niemann-Pick C2 protein; K13443	MD-2-related lipid-recognition protein [Apis cerana]
LOC107999890	0.84	0.81	0.43	1.52	1.31	1.78	-1.06887	0.861655	0.00071611	0.0824017	NC_083865.1:11147620-11223832:-	LOC107999890	6;GO:0007155,biological_process cell adhesion;GO:0007157,biological_process heterophilic cell-cell adhesion via plasma membrane cell adhesion molecules;GO:0008150,biological_process biological_process;GO:0022610,biological_process biological adhesion;GO:0098609,biological_process cell-cell adhesion;GO:0098742,biological_process cell-cell adhesion via plasma-membrane adhesion molecules	NA	uncharacterized protein LOC107999890 isoform X1 [Apis cerana]; uncharacterized protein LOC107999890 isoform X2 [Apis cerana]; uncharacterized protein LOC107999890 isoform X3 [Apis cerana]; uncharacterized protein LOC107999890 isoform X4 [Apis cerana]; uncharacterized protein LOC107999890 isoform X5 [Apis cerana]; uncharacterized protein LOC107999890 isoform X6 [Apis cerana]; uncharacterized prote…
LOC107995298	0.86	3.7	2.41	1.17	1.05	1.01	1.11137	4.08987	0.000779985	0.0862088	NC_083859.1:5127664-5163574:-	LOC107995298	72;GO:0003674,molecular_function molecular_function;GO:0005102,molecular_function signaling receptor binding;GO:0005215,molecular_function transporter activity;GO:0005319,molecular_function lipid transporter activity;GO:0005488,molecular_function binding;GO:0005501,molecular_function retinoid binding;GO:0005504,molecular_function fatty acid binding;GO:0005515,molecular_function protein binding;GO…	TLN; talin; K06271	apolipophorins [Apis cerana]
LOC108003126	2.99	1.46	2.22	1	0.78	1.38	1.15261	1.22848	0.00101665	0.104263	NC_083865.1:5748793-5753150:-	LOC108003126	NA	NA	uncharacterized protein LOC108003126 [Apis cerana]
LOC108002112	22.06	84.44	56.44	119.5	88.57	127.55	-1.03886	6.90789	0.00103022	0.104263	NC_083855.1:11800221-11807753:+	LOC108002112	41;GO:0003674,molecular_function molecular_function;GO:0005215,molecular_function transporter activity;GO:0005351,molecular_function carbohydrate:proton symporter activity;GO:0005355,molecular_function glucose transmembrane transporter activity;GO:0005402,molecular_function carbohydrate:cation symporter activity;GO:0006810,biological_process transport;GO:0006811,biological_process ion transport;G…	NA	facilitated trehalose transporter Tret1-like [Apis cerana]
LOC107998068	0.04	0.16	0.1	0.18	0.28	0.3	-1.36614	0.0234951	0.00116419	0.113712	NC_083854.1:10499718-10646404:+	LOC107998068	177;GO:0001750,cellular_component photoreceptor outer segment;GO:0001917,cellular_component photoreceptor inner segment;GO:0001932,biological_process regulation of protein phosphorylation;GO:0001933,biological_process negative regulation of protein phosphorylation;GO:0002643,biological_process regulation of tolerance induction;GO:0002664,biological_process regulation of T cell tolerance induction…	PHLPP; PH domain and leucine-rich repeat-containing protein phosphatase [EC:3.1.3.16]; K16340	PH domain leucine-rich repeat-containing protein phosphatase 2 [Apis cerana]
LOC107993965	8.29	2.54	5.7	2.12	0.9	3.29	1.45599	2.78172	0.00139819	0.129064	NC_083863.1:10596946-10603850:-	LOC107993965	203;GO:0003674,molecular_function molecular_function;GO:0003824,molecular_function catalytic activity;GO:0004771,molecular_function sterol esterase activity;GO:0004806,molecular_function triglyceride lipase activity;GO:0005575,cellular_component cellular_component;GO:0005576,cellular_component extracellular region;GO:0005615,cellular_component extracellular space;GO:0005622,cellular_component int…	ACHE; acetylcholinesterase [EC:3.1.1.7]; K01049; CES1; carboxylesterase 1 [EC:3.1.1.1]; K01044; CES2; carboxylesterase 2 [EC:3.1.1.1 3.1.1.84 3.1.1.56]; K03927	carboxylic ester hydrolase [Apis cerana]
LOC107998473	0.81	0.24	0.81	0.24	0.13	0.29	1.57331	-0.289462	0.00172226	0.149144	NC_083858.1:2851312-2856609:+	LOC107998473	NA	NA	esterase E4 [Apis cerana]
LOC108000549	0.09	18.95	9.61	1.56	1.04	1.22	2.87269	1.30451	0.00240547	0.184936	NC_083860.1:11575370-11576625:+	LOC108000549	NA	NA	uncharacterized protein LOC108000549 isoform X1 [Apis cerana]; uncharacterized protein LOC108000549 isoform X2 [Apis cerana]
LOC107998816	0.18	11.52	4.49	1.12	0.5	0.99	2.60036	1.45136	0.00243266	0.184936	NC_083864.1:3679775-3681377:-	LOC107998816	NA	NA	uncharacterized protein LOC107998816 [Apis cerana]
LOC107999865	5.81	2.16	4.28	2	1.44	2.4	1.13681	1.71331	0.00249333	0.184936	NC_083865.1:11463175-11468381:+	LOC107999865	292;GO:0000003,biological_process reproduction;GO:0000976,molecular_function transcription regulatory region sequence-specific DNA binding;GO:0000977,molecular_function RNA polymerase II regulatory region sequence-specific DNA binding;GO:0000979,molecular_function RNA polymerase II core promoter sequence-specific DNA binding;GO:0000981,molecular_function DNA-binding transcription factor activity,…	SOX9; transcription factor SOX9 (SOX group E); K18435	transcription factor Sox-11-like [Apis cerana]
LOC108004310	0.92	8.9	4.96	1.23	1.16	2.15	1.69706	1.81109	0.00250395	0.184936	NC_083852.1:26945624-26948727:+	LOC108004310	NA	NA	protein PFC0760c [Apis cerana]
LOC107992695	0.06	0.21	0.13	0.41	0.28	0.25	-1.20075	0.489544	0.00252678	0.184936	NC_083863.1:654509-704279:+	LOC107992695	25;GO:0003674,molecular_function molecular_function;GO:0005488,molecular_function binding;GO:0005509,molecular_function calcium ion binding;GO:0005575,cellular_component cellular_component;GO:0005623,cellular_component cell;GO:0005886,cellular_component plasma membrane;GO:0005887,cellular_component integral component of plasma membrane;GO:0007155,biological_process cell adhesion;GO:0008150,biolog…	NA	cadherin-89D isoform X1 [Apis cerana]; cadherin-89D isoform X2 [Apis cerana]
LOC107998355	0.15	3.04	1.28	0.37	0.25	0.43	2.07301	0.577571	0.00261367	0.189266	NC_083863.1:9719173-9723202:-	LOC107998355	NA	FAR; alcohol-forming fatty acyl-CoA reductase [EC:1.2.1.84]; K13356	fatty acyl-CoA reductase wat-like [Apis cerana]
LOC108000151	39.41	9.06	22.15	11.53	10.59	12.02	1.12002	3.65045	0.00327073	0.223367	NC_083862.1:6616941-6642265:+	LOC108000151	3;GO:0003674,molecular_function molecular_function;GO:0005488,molecular_function binding;GO:0030246,molecular_function carbohydrate binding	NA	uncharacterized protein LOC108000151 [Apis cerana]
LOC108000423	0.6	76.89	41.29	7.52	4.18	9.41	2.4731	5.27069	0.00404319	0.253492	NC_083867.1:3072106-3076723:-	LOC108000423	6;GO:0003008,biological_process system process;GO:0007600,biological_process sensory perception;GO:0008150,biological_process biological_process;GO:0019233,biological_process sensory perception of pain;GO:0032501,biological_process multicellular organismal process;GO:0050877,biological_process nervous system process	NA	cytochrome P450 4g15 [Apis cerana]
LOC108004044	0.75	2.59	2.61	6.44	2.04	7.36	-1.41373	0.293125	0.0045078	0.266659	NC_083864.1:9807282-9823394:+	LOC108004044	NA	NA	protein drumstick isoform X1 [Apis cerana]; protein drumstick isoform X2 [Apis cerana]
LOC107995171	0.43	0.89	0.71	2.5	2.95	0.33	-1.51076	0.17109	0.00605086	0.323741	NC_083862.1:12785264-12795771:+	LOC107995171	248;GO:0000122,biological_process negative regulation of transcription by RNA polymerase II;GO:0000209,biological_process protein polyubiquitination;GO:0000981,molecular_function DNA-binding transcription factor activity, RNA polymerase II-specific;GO:0001503,biological_process ossification;GO:0001649,biological_process osteoblast differentiation;GO:0001654,biological_process eye development;GO:0…	NA	protein big brother-like [Apis cerana]
LOC107994047	0.58	3.05	1.8	0.82	0.8	0.69	1.21709	1.01913	0.00618501	0.324609	NC_083852.1:13719977-13723110:+	LOC107994047	63;GO:0003674,molecular_function molecular_function;GO:0003824,molecular_function catalytic activity;GO:0005575,cellular_component cellular_component;GO:0005622,cellular_component intracellular;GO:0005623,cellular_component cell;GO:0005737,cellular_component cytoplasm;GO:0005777,cellular_component peroxisome;GO:0006139,biological_process nucleobase-containing compound metabolic process;GO:0006163…	FAR; alcohol-forming fatty acyl-CoA reductase [EC:1.2.1.84]; K13356	fatty acyl-CoA reductase 1-like [Apis cerana]
LOC108000069	0.11	5.61	3.02	0.73	0.5	0.92	2.00353	3.23682	0.00847675	0.38489	NC_083855.1:5008477-5014776:-	LOC108000069	2;GO:0005575,cellular_component cellular_component;GO:0005576,cellular_component extracellular region	NA	vitellogenin precursor [Apis cerana]
LOC107994321	2.11	0.18	1.5	0.5	0.06	0.61	1.77955	0.399812	0.0138428	0.499055	NC_083856.1:9660854-9689798:-	LOC107994321	354;GO:0000003,biological_process reproduction;GO:0000122,biological_process negative regulation of transcription by RNA polymerase II;GO:0000902,biological_process cell morphogenesis;GO:0000904,biological_process cell morphogenesis involved in differentiation;GO:0000976,molecular_function transcription regulatory region sequence-specific DNA binding;GO:0000977,molecular_function RNA polymerase I…	NA	homeobox protein Nkx-2.4 isoform X1 [Apis cerana]; homeobox protein Nkx-2.4 isoform X2 [Apis cerana]
LOC107995511	0.46	4.09	1.98	1.2	0.83	0.95	1.10735	0.385757	0.0429724	0.913866	NC_083863.1:5760659-5762411:+	LOC107995511	NA	ELOVL4; elongation of very long chain fatty acids protein 4 [EC:2.3.1.199]; K10249; ELOVL7; elongation of very long chain fatty acids protein 7 [EC:2.3.1.199]; K10250	elongation of very long chain fatty acids protein 1-like [Apis cerana]

## Sheet: LC50_vs_CK.DEG_up.anno
Gene	LC50_1	LC50_2	LC50_3	CK_1	CK_2	CK_3	logFC	logCPM	PValue	FDR	GeneInfo	GeneName	GO	KEGG	NR
LOC107993363	15.94	45.41	29.22	4.14	2.85	3.01	3.0798	5.91446	6.15136e-27	5.17514e-23	NC_083867.1:7050035-7056622:-	LOC107993363	NA	NA	LOW QUALITY PROTEIN: uncharacterized protein DDB_G0283697-like [Apis cerana]
LOC108002185	39.58	52.17	47.56	10.29	16.48	14.14	1.69706	5.54355	6.8086e-23	1.90936e-19	NC_083852.1:22698575-22711644:+	LOC108002185	NA	UGT; glucuronosyltransferase [EC:2.4.1.17]; K00699	UDP-glucosyltransferase 2-like [Apis cerana]
LOC107998663	9.22	9.75	8.14	1.92	2.23	1.9	2.09421	2.54738	6.68489e-20	9.37332e-17	NC_083865.1:9145799-9148443:+	LOC107998663	NA	NA	uncharacterized protein LOC107998663 isoform X1 [Apis cerana]; uncharacterized protein LOC107998663 isoform X2 [Apis cerana]
LOC108004262	18.7	13.47	15.37	4.93	6.03	5.5	1.47735	4.81303	2.4814e-18	2.6095e-15	NC_083852.1:19971340-19977032:-	LOC108004262	9;GO:0000003,biological_process reproduction;GO:0002119,biological_process nematode larval development;GO:0002164,biological_process larval development;GO:0007275,biological_process multicellular organism development;GO:0008150,biological_process biological_process;GO:0009791,biological_process post-embryonic development;GO:0032501,biological_process multicellular organismal process;GO:0032502,bi…	PSMD2, RPN1; 26S proteasome regulatory subunit N1; K03028	LOW QUALITY PROTEIN: 26S proteasome non-ATPase regulatory subunit 2-like [Apis cerana]
LOC107995431	14.38	17.01	14.58	6.19	6.57	5.78	1.2399	4.25772	3.37208e-18	3.15214e-15	NC_083855.1:1915705-1968283:-	LOC107995431	182;GO:0000166,molecular_function nucleotide binding;GO:0001607,molecular_function neuromedin U receptor activity;GO:0001653,molecular_function peptide receptor activity;GO:0001882,molecular_function nucleoside binding;GO:0001883,molecular_function purine nucleoside binding;GO:0002021,biological_process response to dietary excess;GO:0002023,biological_process reduction of food intake in response …	NMUR1; neuromedin U receptor 1; K05052; NMUR2; neuromedin U receptor 2; K05053	pyrokinin-1 receptor isoform X1 [Apis cerana]; pyrokinin-1 receptor isoform X2 [Apis cerana]; pyrokinin-1 receptor isoform X3 [Apis cerana]
LOC108002114	81.03	86.07	85.18	26.21	38.15	31.59	1.32974	5.77894	1.40189e-17	1.17941e-14	NC_083852.1:25160917-25163640:-	LOC108002114	NA	NA	kielin/chordin-like protein [Apis cerana]
LOC107992974	25.16	11.55	19.32	3.93	2.65	3.46	2.43819	2.99898	2.59719e-14	1.68078e-11	NC_083853.1:11479455-11483500:-	LOC107992974	NA	NA	uncharacterized protein LOC107992974 isoform X1 [Apis cerana]; uncharacterized protein LOC107992974 isoform X2 [Apis cerana]; uncharacterized protein LOC107992974 isoform X3 [Apis cerana]
LOC108003030	96.53	118.38	103.48	42.59	52.25	46.32	1.10365	7.04832	8.39387e-13	4.70784e-10	NC_083861.1:10060369-10071632:+	LOC108003030	312;GO:0000122,biological_process negative regulation of transcription by RNA polymerase II;GO:0000166,molecular_function nucleotide binding;GO:0000976,molecular_function transcription regulatory region sequence-specific DNA binding;GO:0000977,molecular_function RNA polymerase II regulatory region sequence-specific DNA binding;GO:0000978,molecular_function RNA polymerase II proximal promoter sequ…	CRY; cryptochrome; K02295	cryptochrome-1 isoform X1 [Apis cerana]; cryptochrome-1 isoform X2 [Apis cerana]; cryptochrome-1 isoform X3 [Apis cerana]; cryptochrome-1 isoform X4 [Apis cerana]
LOC133666561	6.21	7.38	5.77	2.15	1.81	2.17	1.59274	2.23788	1.67387e-11	7.66045e-09	NC_083859.1:6266809-6268309:-	LOC133666561	NA	NA	uncharacterized protein LOC133666561 [Apis cerana]
LOC107996237	38.7	64.57	52.7	23.14	22.27	25.2	1.06382	5.14422	1.76526e-11	7.66045e-09	NC_083857.1:17250420-17253234:-	LOC107996237	54;GO:0000287,molecular_function magnesium ion binding;GO:0003674,molecular_function molecular_function;GO:0003824,molecular_function catalytic activity;GO:0005488,molecular_function binding;GO:0005975,biological_process carbohydrate metabolic process;GO:0006020,biological_process inositol metabolic process;GO:0006066,biological_process alcohol metabolic process;GO:0006793,biological_process phos…	E3.1.3.25, IMPA, suhB; myo-inositol-1(or 4)-monophosphatase [EC:3.1.3.25]; K01092; VTC4; inositol-phosphate phosphatase / L-galactose 1-phosphate phosphatase [EC:3.1.3.25 3.1.3.93]; K10047	inositol monophosphatase 1 isoform X2 [Apis cerana]; uncharacterized protein LOC107996237 isoform X1 [Apis cerana]
LOC108001898	5.46	4.18	5.38	0.99	1.24	1.41	1.98386	1.59341	1.8211e-11	7.66045e-09	NC_083854.1:11540191-11541158:+	LOC108001898	NA	NA	uncharacterized protein LOC108001898 [Apis cerana]
LOC107996332	2.66	1.93	2.5	0.42	0.44	0.65	2.17094	1.19008	3.01014e-11	1.15111e-08	NC_083866.1:5972201-5974507:+	LOC107996332	93;GO:0000003,biological_process reproduction;GO:0000226,biological_process microtubule cytoskeleton organization;GO:0001539,biological_process cilium or flagellum-dependent cell motility;GO:0001669,cellular_component acrosomal vesicle;GO:0002080,cellular_component acrosomal membrane;GO:0003341,biological_process cilium movement;GO:0003674,molecular_function molecular_function;GO:0005198,molecula…	NA	tektin-3-like [Apis cerana]
LOC108000528	2.05	2.77	2.75	0.55	0.99	0.73	1.65951	2.41394	9.28945e-11	3.25634e-08	NC_083860.1:11144477-11163433:+	LOC108000528	NA	NA	uncharacterized protein LOC108000528 [Apis cerana]
LOC107998440	66.9	58.92	58.5	26.09	31.36	28.17	1.04696	6.51434	1.08494e-10	3.51061e-08	NC_083858.1:3087138-3106458:-	LOC107998440	NA	NA	ecdysone oxidase-like isoform X2 [Apis cerana]; glucose dehydrogenase [FAD, quinone]-like isoform X1 [Apis cerana]
LOC108002504	1314.19	2698.67	2155.97	591.88	914.47	794.85	1.34102	9.27312	7.66942e-10	2.01634e-07	NC_083866.1:6469043-6470493:+	LOC108002504	NA	NA	uncharacterized protein LOC108002504 [Apis cerana]
LOC108003148	5.3	5.66	4.89	2.55	2.16	2.5	1.0747	3.41428	8.04535e-10	2.05108e-07	NC_083865.1:6116784-6120581:-	LOC108003148	NA	NA	MAM and LDL-receptor class A domain-containing protein 1-like isoform X1 [Apis cerana]; MAM and LDL-receptor class A domain-containing protein 1-like isoform X2 [Apis cerana]
LOC107992411	13.08	29.24	19.82	2.57	6.91	5.64	1.95127	3.13245	1.45806e-09	3.50476e-07	NC_083852.1:26491833-26494670:+	LOC107992411	NA	NA	uncharacterized protein LOC107992411 [Apis cerana]
LOC107995375	3	3.06	4.98	1.02	1.07	1.04	1.74164	1.92588	2.36507e-09	5.04871e-07	NC_083859.1:3489731-3494539:+	LOC107995375	180;GO:0001505,biological_process regulation of neurotransmitter levels;GO:0003333,biological_process amino acid transmembrane transport;GO:0003674,molecular_function molecular_function;GO:0005215,molecular_function transporter activity;GO:0005280,molecular_function amino acid:proton symporter activity;GO:0005326,molecular_function neurotransmitter transporter activity;GO:0005342,molecular_functi…	SLC32A, VGAT; solute carrier family 32 (vesicular inhibitory amino acid transporter); K15015	vesicular inhibitory amino acid transporter [Apis cerana]
LOC107997471	1.94	1.81	2.06	0.63	0.62	0.61	1.57387	1.51766	5.92839e-09	1.1093e-06	NC_083864.1:4900268-4906469:+	LOC107997471	NA	NA	membrane metallo-endopeptidase-like 1 isoform X1 [Apis cerana]; membrane metallo-endopeptidase-like 1 isoform X2 [Apis cerana]
LOC107992581	2.04	2.41	2.15	0.92	0.72	0.8	1.36033	2.03103	1.50521e-08	2.48301e-06	NC_083859.1:6261784-6266545:-	LOC107992581	NA	NA	uncharacterized protein LOC107992581 isoform X1 [Apis cerana]; uncharacterized protein LOC107992581 isoform X2 [Apis cerana]; uncharacterized protein LOC107992581 isoform X3 [Apis cerana]
LOC107995018	3.3	2.96	2.93	1.36	0.93	0.8	1.51308	2.15719	1.80366e-08	2.91811e-06	NC_083852.1:6038332-6047960:+	LOC107995018	NA	ARSB; arylsulfatase B [EC:3.1.6.12]; K01135	arylsulfatase B-like isoform X1 [Apis cerana]; arylsulfatase B-like isoform X2 [Apis cerana]
LOC107997213	32.89	21.68	24.32	10.7	9.89	10.02	1.31638	3.12001	1.85217e-08	2.94006e-06	NC_083862.1:2426015-2428960:+	LOC107997213	NA	NA	uncharacterized protein LOC107997213 [Apis cerana]
LOC108001117	7.54	8.16	6.97	3.59	2.48	3.04	1.25021	2.72303	1.92076e-08	2.99248e-06	NC_083866.1:7680626-7686390:+	LOC108001117	NA	PI4K2; phosphatidylinositol 4-kinase type 2 [EC:2.7.1.67]; K13711	stabilizer of axonemal microtubules 2 [Apis cerana]
LOC108004286	6.52	6.93	6.71	2.32	2.73	2.77	1.29744	2.07879	2.31173e-08	3.49134e-06	NC_083852.1:20201945-20214157:-	LOC108004286	19;GO:0003674,molecular_function molecular_function;GO:0003824,molecular_function catalytic activity;GO:0004175,molecular_function endopeptidase activity;GO:0004252,molecular_function serine-type endopeptidase activity;GO:0006508,biological_process proteolysis;GO:0006807,biological_process nitrogen compound metabolic process;GO:0008150,biological_process biological_process;GO:0008152,biological_p…	KLKB1; plasma kallikrein [EC:3.4.21.34]; K01324	clotting factor G beta subunit-like [Apis cerana]
LOC107998470	12.08	17.89	14.61	7.71	5.68	6.1	1.11487	3.24475	4.80125e-08	6.28202e-06	NC_083858.1:3626295-3736985:+	LOC107998470	NA	NA	uncharacterized protein LOC107998470 isoform X1 [Apis cerana]; uncharacterized protein LOC107998470 isoform X2 [Apis cerana]
LOC107992973	9.54	7.09	6.66	2.35	2.36	2.38	1.6647	1.22264	1.40475e-07	1.61892e-05	NC_083853.1:11478454-11479487:+	LOC107992973	NA	NA	uncharacterized protein LOC107992973 [Apis cerana]
LOC107994527	0.66	0.38	0.52	0.19	0.22	0.15	1.43574	2.89475	1.62651e-07	1.77712e-05	NC_083862.1:7848650-7872821:+	LOC107994527	NA	NA	uncharacterized protein LOC107994527 [Apis cerana]
LOC107996556	3.89	2.69	3.91	1.1	1.39	0.89	1.57183	1.72391	2.05669e-07	2.13207e-05	NC_083856.1:5795253-5799333:+	LOC107996556	16;GO:0005575,cellular_component cellular_component;GO:0005622,cellular_component intracellular;GO:0005623,cellular_component cell;GO:0005737,cellular_component cytoplasm;GO:0005739,cellular_component mitochondrion;GO:0005929,cellular_component cilium;GO:0031514,cellular_component motile cilium;GO:0042995,cellular_component cell projection;GO:0043226,cellular_component organelle;GO:0043227,cellul…	NA	DNA ligase 1 [Apis cerana]
LOC107998695	5.84	5.75	6.55	2.84	2.95	2.87	1.00157	3.00868	2.33202e-07	2.33563e-05	NC_083865.1:9274348-9282239:-	LOC107998695	64;GO:0000226,biological_process microtubule cytoskeleton organization;GO:0001578,biological_process microtubule bundle formation;GO:0003341,biological_process cilium movement;GO:0003674,molecular_function molecular_function;GO:0005488,molecular_function binding;GO:0005575,cellular_component cellular_component;GO:0005622,cellular_component intracellular;GO:0005623,cellular_component cell;GO:00057…	NA	cilia- and flagella-associated protein 100-like [Apis cerana]
LOC107999174	5.44	4.37	4.79	0.49	2.02	1.3	1.87802	2.22529	2.42449e-07	2.39968e-05	NC_083857.1:16068804-16078492:-	LOC107999174	88;GO:0003674,molecular_function molecular_function;GO:0003700,molecular_function DNA-binding transcription factor activity;GO:0005575,cellular_component cellular_component;GO:0005622,cellular_component intracellular;GO:0005623,cellular_component cell;GO:0005634,cellular_component nucleus;GO:0006355,biological_process regulation of transcription, DNA-templated;GO:0007275,biological_process multic…	NA	zinc finger protein 717 [Apis cerana]
LOC114578242	29.25	14.01	26.89	6.94	9.52	7.25	1.51886	3.02206	3.47174e-07	3.35721e-05	NC_083860.1:9901744-9902805:+	LOC114578242	NA	NA	uncharacterized protein LOC114578242 [Apis cerana]
LOC108003044	3.45	3.35	3.41	1.03	1.37	1.26	1.41085	1.33216	4.60958e-07	4.26158e-05	NC_083861.1:10304635-10306736:-	LOC108003044	NA	NA	nuclear receptor subfamily 2 group E member 1 [Apis cerana]
LOC107994391	2.96	3.39	3.18	1.24	0.95	1.15	1.4452	1.14367	7.23658e-07	6.08814e-05	NC_083856.1:8427491-8429660:-	LOC107994391	31;GO:0001101,biological_process response to acid chemical;GO:0003008,biological_process system process;GO:0003674,molecular_function molecular_function;GO:0005488,molecular_function binding;GO:0005515,molecular_function protein binding;GO:0005575,cellular_component cellular_component;GO:0005623,cellular_component cell;GO:0006950,biological_process response to stress;GO:0007600,biological_process…	NA	uncharacterized protein LOC107994391 [Apis cerana]
LOC108002851	4.86	4.42	4.89	1.64	2.37	1.69	1.24773	2.06077	7.80885e-07	6.47798e-05	NC_083853.1:14960998-14968914:+	LOC108002851	398;GO:0000122,biological_process negative regulation of transcription by RNA polymerase II;GO:0000976,molecular_function transcription regulatory region sequence-specific DNA binding;GO:0000977,molecular_function RNA polymerase II regulatory region sequence-specific DNA binding;GO:0000981,molecular_function DNA-binding transcription factor activity, RNA polymerase II-specific;GO:0001012,molecula…	NA	T-box transcription factor TBX10 isoform X1 [Apis cerana]; T-box transcription factor TBX10 isoform X2 [Apis cerana]
LOC107996865	2.49	3.15	2.77	1	0.86	0.73	1.62212	0.694981	8.67372e-07	7.01654e-05	NC_083853.1:9593927-9604203:+	LOC107996865	150;GO:0000166,molecular_function nucleotide binding;GO:0000278,biological_process mitotic cell cycle;GO:0001882,molecular_function nucleoside binding;GO:0001883,molecular_function purine nucleoside binding;GO:0002164,biological_process larval development;GO:0002165,biological_process instar larval or pupal development;GO:0002168,biological_process instar larval development;GO:0003674,molecular_f…	GCH1, folE; GTP cyclohydrolase IA [EC:3.5.4.16]; K01495	GTP cyclohydrolase 1 isoform X1 [Apis cerana]; GTP cyclohydrolase 1 isoform X2 [Apis cerana]
LOC114577572	0.79	0.86	0.63	0.11	0.14	0.14	2.45008	-0.544627	8.92803e-07	7.15348e-05	NC_083854.1:11283683-11477033:-	LOC114577572	NA	NA	uncharacterized protein LOC114577572 isoform X1 [Apis cerana]; uncharacterized protein LOC114577572 isoform X2 [Apis cerana]
LOC108001145	3.05	1.85	2.42	1.09	0.7	1.05	1.3217	2.95008	9.39862e-07	7.38978e-05	NC_083861.1:6106634-6180886:-	LOC108001145	NA	NA	uncharacterized protein PF3D7_1120600-like [Apis cerana]
LOC107992965	1.88	1.58	1.32	0.59	0.57	0.35	1.60343	1.07291	1.29813e-06	9.75105e-05	NC_083853.1:11669109-11673150:+	LOC107992965	71;GO:0000003,biological_process reproduction;GO:0000278,biological_process mitotic cell cycle;GO:0000741,biological_process karyogamy;GO:0003674,molecular_function molecular_function;GO:0005488,molecular_function binding;GO:0005515,molecular_function protein binding;GO:0005575,cellular_component cellular_component;GO:0005622,cellular_component intracellular;GO:0005623,cellular_component cell;GO:…	NA	homeobox protein 4 isoform X1 [Apis cerana]; homeobox protein 4 isoform X2 [Apis cerana]
LOC108004408	3.94	4.11	4.7	1.51	1.75	2.39	1.10706	2.61778	1.31158e-06	9.76489e-05	NC_083865.1:2947022-2950921:-	LOC108004408	33;GO:0002790,biological_process peptide secretion;GO:0003008,biological_process system process;GO:0005575,cellular_component cellular_component;GO:0005622,cellular_component intracellular;GO:0005623,cellular_component cell;GO:0005737,cellular_component cytoplasm;GO:0005829,cellular_component cytosol;GO:0006810,biological_process transport;GO:0007610,biological_process behavior;GO:0007611,biologi…	NA	uncharacterized protein LOC108004408 [Apis cerana]
LOC108003870	3.19	2.76	3.16	1.34	1.61	1.28	1.04242	2.72494	2.23361e-06	0.000159248	NC_083859.1:7631028-7643295:+	LOC108003870	29;GO:0005575,cellular_component cellular_component;GO:0005622,cellular_component intracellular;GO:0005623,cellular_component cell;GO:0005634,cellular_component nucleus;GO:0005737,cellular_component cytoplasm;GO:0005829,cellular_component cytosol;GO:0007154,biological_process cell communication;GO:0007165,biological_process signal transduction;GO:0008150,biological_process biological_process;GO:0…	NA	constitutive coactivator of PPAR-gamma-like protein 1 [Apis cerana]
LOC108002734	0.61	0.42	0.51	0.1	0	0.17	2.46821	-0.526789	2.30622e-06	0.000163044	NC_083853.1:12032477-12036985:+	LOC108002734	206;GO:0000902,biological_process cell morphogenesis;GO:0001501,biological_process skeletal system development;GO:0001525,biological_process angiogenesis;GO:0001568,biological_process blood vessel development;GO:0001817,biological_process regulation of cytokine production;GO:0001819,biological_process positive regulation of cytokine production;GO:0001944,biological_process vasculature development…	NA	transforming growth factor-beta-induced protein ig-h3-like [Apis cerana]
LOC108000085	1.4	0.73	1.13	0.31	0.46	0.34	1.50172	2.01846	2.43135e-06	0.000167663	NC_083855.1:2834628-2841843:+	LOC108000085	NA	NA	uncharacterized protein LOC108000085 [Apis cerana]
LOC108002195	5.49	7.67	3.84	1.92	1.66	1.76	1.60011	1.00086	2.4961e-06	0.000170729	NC_083861.1:11934670-11935935:-	LOC108002195	NA	NA	transmembrane inner ear expressed protein [Apis cerana]
LOC107993492	15.5	7.38	11.81	1.82	4.63	3.25	1.79163	1.55096	2.79854e-06	0.000189552	NC_083857.1:2387574-2389203:+	LOC107993492	NA	NA	hymenoptaecin [Apis cerana]
LOC108000900	3.32	3.27	3.93	0.81	0.86	0.78	2.00758	-0.193808	3.25642e-06	0.000217431	NC_083854.1:632498-633919:+	LOC108000900	NA	NA	uncharacterized protein LOC108000900 [Apis cerana]
LOC107998941	4.67	10.1	8.81	2.94	4.27	3.81	1.01186	4.3469	4.50522e-06	0.000287139	NC_083863.1:8001919-8048950:+	LOC107998941	120;GO:0000981,molecular_function DNA-binding transcription factor activity, RNA polymerase II-specific;GO:0002119,biological_process nematode larval development;GO:0002164,biological_process larval development;GO:0003674,molecular_function molecular_function;GO:0003676,molecular_function nucleic acid binding;GO:0003677,molecular_function DNA binding;GO:0003700,molecular_function DNA-binding tran…	NA	myelin regulatory factor isoform X9 [Apis cerana]; myelin regulatory factor-like protein isoform X1 [Apis cerana]; myelin regulatory factor-like protein isoform X10 [Apis cerana]; myelin regulatory factor-like protein isoform X11 [Apis cerana]; myelin regulatory factor-like protein isoform X12 [Apis cerana]; myelin regulatory factor-like protein isoform X13 [Apis cerana]; myelin regulatory factor…
LOC107994506	4.25	2.96	2.14	0.62	0.76	0.9	1.98401	0.0481215	5.87259e-06	0.000368052	NC_083861.1:5971497-5974030:-	LOC107994506	NA	NA	sperm mitochondrial-associated cysteine-rich protein-like isoform X1 [Apis cerana]; sperm mitochondrial-associated cysteine-rich protein-like isoform X2 [Apis cerana]
LOC108002932	1.05	0.8	0.96	0.3	0.24	0.19	1.88087	-0.0335557	6.86896e-06	0.000412775	NC_083859.1:2557612-2561954:+	LOC108002932	NA	NA	transmembrane protein 26 [Apis cerana]
LOC108003124	2.81	1.17	2.28	0.73	0.64	0.54	1.66448	1.26598	1.22176e-05	0.000695183	NC_083865.1:5761295-5766659:-	LOC108003124	NA	NA	uncharacterized protein LOC108003124 [Apis cerana]
LOC107996445	3.07	7.06	5.24	1.62	2.44	1.87	1.2813	2.45615	1.22295e-05	0.000695183	NC_083859.1:9109059-9122890:+	LOC107996445	41;GO:0003674,molecular_function molecular_function;GO:0005215,molecular_function transporter activity;GO:0005351,molecular_function carbohydrate:proton symporter activity;GO:0005355,molecular_function glucose transmembrane transporter activity;GO:0005402,molecular_function carbohydrate:cation symporter activity;GO:0006810,biological_process transport;GO:0006811,biological_process ion transport;G…	NA	facilitated trehalose transporter Tret1-like [Apis cerana]
LOC107995481	1.61	2.23	1.33	0.24	0.65	0.23	2.11017	-0.415096	1.23403e-05	0.000696773	NC_083865.1:6393514-6397080:-	LOC107995481	NA	NA	histone H1, gonadal-like [Apis cerana]
LOC108000121	1.47	1.71	2.25	0.46	0.53	0.56	1.71047	0.0892065	1.40167e-05	0.000780946	NC_083862.1:6782924-6787007:-	LOC108000121	NA	NA	uncharacterized protein LOC108000121 [Apis cerana]
LOC107997396	1.38	0.68	1.48	0.29	0.27	0.22	2.09965	-0.506942	3.001e-05	0.00142606	NC_083866.1:9068762-9076992:+	LOC107997396	386;GO:0000003,biological_process reproduction;GO:0000122,biological_process negative regulation of transcription by RNA polymerase II;GO:0000902,biological_process cell morphogenesis;GO:0000904,biological_process cell morphogenesis involved in differentiation;GO:0000976,molecular_function transcription regulatory region sequence-specific DNA binding;GO:0000977,molecular_function RNA polymerase I…	NA	forkhead box protein J1-B-like [Apis cerana]
LOC114576852	0.27	0.5	0.72	0.1	0.07	0.16	2.02446	-0.337946	3.45519e-05	0.00158844	NC_083852.1:133607-140070:+	LOC114576852	NA	NA	repetitive organellar protein-like [Apis cerana]
LOC108004023	5.72	1.58	3.8	1.08	1.4	1.27	1.53743	3.06189	4.95113e-05	0.00211441	NC_083860.1:8351161-8355988:-	LOC108004023	NA	NA	putative uncharacterized protein DDB_G0271606 [Apis cerana]
LOC108004176	4.6	7.41	5	2.21	2.39	2.13	1.25455	1.00971	5.07423e-05	0.00214938	NC_083859.1:2753731-2756194:+	LOC108004176	NA	NA	uncharacterized protein LOC108004176 [Apis cerana]
LOC107999011	2.66	4.26	3.71	0.79	1.62	1.14	1.48023	0.328644	5.80419e-05	0.00235897	NC_083863.1:7686199-7699194:-	LOC107999011	36;GO:0001664,molecular_function G protein-coupled receptor binding;GO:0003674,molecular_function molecular_function;GO:0005102,molecular_function signaling receptor binding;GO:0005488,molecular_function binding;GO:0005515,molecular_function protein binding;GO:0005575,cellular_component cellular_component;GO:0005622,cellular_component intracellular;GO:0005623,cellular_component cell;GO:0005737,ce…	NA	CB1 cannabinoid receptor-interacting protein 1-like [Apis cerana]
LOC107992594	0.72	0.9	0.56	0.23	0.21	0.25	1.58085	0.0112844	7.6799e-05	0.00293686	NC_083859.1:6492258-6496081:+	LOC107992594	NA	NA	uncharacterized protein LOC107992594 [Apis cerana]
LOC107999872	1.18	1.15	0.92	0.43	0.3	0.47	1.37503	0.528424	8.5503e-05	0.00316888	NC_083865.1:10996840-10999538:-	LOC107999872	66;GO:0001942,biological_process hair follicle development;GO:0003674,molecular_function molecular_function;GO:0005488,molecular_function binding;GO:0005515,molecular_function protein binding;GO:0005575,cellular_component cellular_component;GO:0005576,cellular_component extracellular region;GO:0005615,cellular_component extracellular space;GO:0005623,cellular_component cell;GO:0005886,cellular_co…	NA	uncharacterized protein LOC107999872 [Apis cerana]
LOC107994447	3.22	4.74	3.75	0.94	1.71	1.72	1.33594	0.573099	9.54561e-05	0.00346152	NC_083856.1:9416756-9419213:-	LOC107994447	NA	NA	ADP-ribosylation factor-like protein 3 [Apis cerana]
LOC107998452	0.46	0.41	0.46	0.22	0.09	0.16	1.44521	0.425636	0.000110134	0.00382875	NC_083856.1:13436075-13442366:-	LOC107998452	NA	NA	putative autophagy-related protein 11 [Apis cerana]
LOC108004113	2.93	3.97	2.73	1.03	1.39	1.58	1.19252	0.946453	0.000141722	0.00471268	NC_083854.1:576919-602574:-	LOC108004113	39;GO:0003674,molecular_function molecular_function;GO:0005102,molecular_function signaling receptor binding;GO:0005179,molecular_function hormone activity;GO:0005184,molecular_function neuropeptide hormone activity;GO:0005488,molecular_function binding;GO:0005515,molecular_function protein binding;GO:0005575,cellular_component cellular_component;GO:0005576,cellular_component extracellular region…	NA	ion transport peptide isoform X4 [Apis cerana]; ion transport peptide-like isoform X1 [Apis cerana]; ion transport peptide-like isoform X3 [Apis cerana]; uncharacterized protein LOC108004113 isoform X2 [Apis cerana]
LOC107996718	1.49	2.38	2.3	0.58	0.67	0.77	1.50846	-0.00280204	0.000152358	0.00496816	NC_083853.1:6576792-6578681:-	LOC107996718	NA	NA	uncharacterized protein LOC107996718 [Apis cerana]
LOC107996591	1.7	1.04	1.35	0.45	0.59	0.72	1.1699	1.23545	0.000299973	0.00835653	NC_083856.1:5478864-5482217:+	LOC107996591	NA	NA	A disintegrin and metalloproteinase with thrombospondin motifs adt-1-like [Apis cerana]
LOC133667269	3.49	1.4	3.57	0.44	0.81	0.99	1.84306	-0.525166	0.000324996	0.00881997	NC_083865.1:9172817-9173623:-	LOC133667269	NA	NA	centrosomal protein of 112 kDa-like [Apis cerana]
LOC107998707	0.91	1.49	1.77	0.35	0.51	0.63	1.37478	-0.011556	0.000780382	0.0164959	NC_083865.1:9171506-9172983:-	LOC107998707	NA	NA	CDK5 regulatory subunit-associated protein 2-like isoform X1 [Apis cerana]; uncharacterized protein LOC107998707 isoform X2 [Apis cerana]
LOC108002773	26.05	122.58	70.65	28.11	33.27	31.75	1.13162	5.90898	0.000849745	0.0176516	NC_083853.1:12039755-12043179:-	LOC108002773	159;GO:0001101,biological_process response to acid chemical;GO:0001889,biological_process liver development;GO:0003674,molecular_function molecular_function;GO:0003824,molecular_function catalytic activity;GO:0003985,molecular_function acetyl-CoA C-acetyltransferase activity;GO:0003988,molecular_function acetyl-CoA C-acyltransferase activity;GO:0005575,cellular_component cellular_component;GO:000…	ACAT, atoB; acetyl-CoA C-acetyltransferase [EC:2.3.1.9]; K00626	acetyl-CoA acetyltransferase, cytosolic isoform X1 [Apis cerana]; acetyl-CoA acetyltransferase, cytosolic isoform X2 [Apis cerana]
LOC107995218	0.88	0.55	0.74	0.35	0.27	0.17	1.41721	-0.0948846	0.000944886	0.0191176	NC_083855.1:18779-30286:-	LOC107995218	NA	SLC22A4_5, OCTN; MFS transporter, OCT family, solute carrier family 22 (organic cation transporter), member 4/5; K08202	carcinine transporter-like [Apis cerana]
LOC133667099	0.54	1.88	1.3	0.44	0.55	0.27	1.44779	0.61609	0.00095395	0.0191176	NC_083863.1:2257227-2299993:+	LOC133667099	NA	NA	putative mediator of RNA polymerase II transcription subunit 12 isoform X1 [Apis cerana]; putative mediator of RNA polymerase II transcription subunit 12 isoform X2 [Apis cerana]
LOC107996380	3.1	2.7	3.03	1.86	1	1.05	1.11639	0.785612	0.00099449	0.019594	NC_083859.1:9489445-9492288:-	LOC107996380	NA	NA	dynein regulatory complex protein 9-like [Apis cerana]
LOC107992409	1.54	0.94	1.31	0.23	0.69	0.5	1.35147	0.0214579	0.00121698	0.0226014	NC_083852.1:26465606-26489285:+	LOC107992409	NA	NA	uncharacterized protein LOC107992409 isoform X1 [Apis cerana]; uncharacterized protein LOC107992409 isoform X2 [Apis cerana]
LOC107994157	0.65	0.76	1	0.26	0.34	0.5	1.05773	0.889916	0.00130869	0.0238313	NC_083857.1:12951209-12959794:+	LOC107994157	NA	NA	cilia- and flagella-associated protein 70 [Apis cerana]
LOC107995381	2.6	1.88	3.19	1.1	1.51	1.02	1.0088	1.18777	0.00162745	0.0277161	NC_083860.1:9321042-9326654:-	LOC107995381	NA	NA	uncharacterized protein LOC107995381 [Apis cerana]
LOC108002247	4.8	3.34	4.23	1.58	1.59	1.99	1.20435	0.0126302	0.00256481	0.0388788	NC_083861.1:11723780-11724667:-	LOC108002247	250;GO:0000003,biological_process reproduction;GO:0000159,cellular_component protein phosphatase type 2A complex;GO:0002931,biological_process response to ischemia;GO:0003006,biological_process developmental process involved in reproduction;GO:0003674,molecular_function molecular_function;GO:0003824,molecular_function catalytic activity;GO:0005488,molecular_function binding;GO:0005515,molecular_f…	CYC; cytochrome c; K08738	cytochrome c, testis-specific-like [Apis cerana]
LOC107999781	0.88	1.29	1.17	0.33	0.65	0.47	1.11485	0.191068	0.00261994	0.0395719	NC_083867.1:7021635-7025101:-	LOC107999781	25;GO:0003674,molecular_function molecular_function;GO:0005198,molecular_function structural molecule activity;GO:0005201,molecular_function extracellular matrix structural constituent;GO:0005214,molecular_function structural constituent of chitin-based cuticle;GO:0005488,molecular_function binding;GO:0005575,cellular_component cellular_component;GO:0005576,cellular_component extracellular region…	NA	pro-resilin-like [Apis cerana]
LOC107999645	1.05	0.45	0.81	0.37	0.29	0.28	1.24063	0.153356	0.00369034	0.0507301	NC_083857.1:15508276-15511295:-	LOC107999645	NA	NA	putative leucine-rich repeat-containing protein DDB_G0290503 isoform X1 [Apis cerana]; putative leucine-rich repeat-containing protein DDB_G0290503 isoform X2 [Apis cerana]
LOC107997138	1.09	0.94	1.44	0.41	0.64	0.54	1.04696	0.271871	0.00379873	0.0516295	NC_083854.1:2437561-2466909:-	LOC107997138	88;GO:0001653,molecular_function peptide receptor activity;GO:0002119,biological_process nematode larval development;GO:0002164,biological_process larval development;GO:0002209,biological_process behavioral defense response;GO:0003674,molecular_function molecular_function;GO:0004888,molecular_function transmembrane signaling receptor activity;GO:0004930,molecular_function G protein-coupled recept…	NA	FMRFamide receptor [Apis cerana]
LOC108000708	0.56	0.31	0.45	0.16	0.22	0.17	1.23432	-0.173364	0.00451382	0.0578002	NC_083865.1:7986291-7990793:-	LOC108000708	NA	NA	IQ and AAA domain-containing protein 1-like [Apis cerana]
LOC108001081	4.1	3.34	3.41	1.71	2.12	1.18	1.05349	0.225599	0.00525864	0.0642103	NC_083866.1:7940632-7944991:-	LOC108001081	NA	NA	cuticle protein 76-like [Apis cerana]
LOC108002251	1.6	3.51	1.96	0.4	1.64	1.03	1.11512	1.92261	0.00643528	0.0718991	NC_083861.1:12002662-12010266:-	LOC108002251	NA	NA	uncharacterized protein LOC108002251 [Apis cerana]
LOC107999071	0.19	0.57	0.55	0.05	0.12	0.31	1.33787	-0.482919	0.00911579	0.0906515	NC_083855.1:8762600-8767444:+	LOC107999071	NA	NA	probable LIM domain-containing serine/threonine-protein kinase DDB_G0286997 isoform X1 [Apis cerana]; probable LIM domain-containing serine/threonine-protein kinase DDB_G0286997 isoform X2 [Apis cerana]
LOC108000069	0.11	5.61	3.02	0.87	0.5	0.66	1.98107	3.18956	0.00918631	0.0910918	NC_083855.1:5008477-5014776:-	LOC108000069	2;GO:0005575,cellular_component cellular_component;GO:0005576,cellular_component extracellular region	NA	vitellogenin precursor [Apis cerana]
LOC107999676	2.22	2.5	2.33	0.68	1.34	1.09	1.09596	-0.265022	0.00930977	0.0915601	NC_083857.1:15896245-15897174:-	LOC107999676	51;GO:0001664,molecular_function G protein-coupled receptor binding;GO:0003674,molecular_function molecular_function;GO:0005102,molecular_function signaling receptor binding;GO:0005179,molecular_function hormone activity;GO:0005184,molecular_function neuropeptide hormone activity;GO:0005488,molecular_function binding;GO:0005515,molecular_function protein binding;GO:0005575,cellular_component cell…	NA	partner of bursicon [Apis cerana]
LOC108002671	0.21	0.77	0.55	0.24	0.23	0.18	1.12262	0.0597522	0.0123111	0.108795	NC_083864.1:2549511-2556976:+	LOC108002671	NA	NA	WD repeat, SAM and U-box domain-containing protein 1 isoform X1 [Apis cerana]; WD repeat, SAM and U-box domain-containing protein 1 isoform X2 [Apis cerana]
LOC108000549	0.09	18.95	9.61	1.82	1.86	1.65	2.28976	1.34324	0.0126101	0.110972	NC_083860.1:11575370-11576625:+	LOC108000549	NA	NA	uncharacterized protein LOC108000549 isoform X1 [Apis cerana]; uncharacterized protein LOC108000549 isoform X2 [Apis cerana]
LOC108003955	0.1	0.88	0.82	0.16	0.15	0.27	1.49414	-0.851444	0.0135068	0.115598	NC_083863.1:231500-234407:+	LOC108003955	NA	NA	major royal jelly protein 1-like [Apis cerana]
LOC107995621	1.64	29.21	14.01	6.93	3.24	4.16	1.51511	1.63276	0.0201771	0.146885	NC_083855.1:7535216-7535997:-	LOC107995621	NA	NA	uncharacterized protein LOC107995621 [Apis cerana]
LOC107994635	0.25	2.19	1.17	0.3	0.69	0.44	1.21122	0.496223	0.0320245	0.195809	NC_083855.1:5924454-5927491:+	LOC107994635	215;GO:0000003,biological_process reproduction;GO:0003674,molecular_function molecular_function;GO:0003824,molecular_function catalytic activity;GO:0004771,molecular_function sterol esterase activity;GO:0004806,molecular_function triglyceride lipase activity;GO:0005575,cellular_component cellular_component;GO:0005576,cellular_component extracellular region;GO:0005615,cellular_component extracellu…	ACHE; acetylcholinesterase [EC:3.1.1.7]; K01049; CES1; carboxylesterase 1 [EC:3.1.1.1]; K01044; CES2; carboxylesterase 2 [EC:3.1.1.1 3.1.1.84 3.1.1.56]; K03927	esterase FE4 [Apis cerana]
LOC108004154	0.58	11.44	6.73	1.5	3.19	1.99	1.36523	1.38264	0.0371125	0.212159	NC_083859.1:2910258-2930712:-	LOC108004154	NA	NA	putative uncharacterized protein DDB_G0287265 isoform X3 [Apis cerana]; uncharacterized protein LOC108004154 isoform X1 [Apis cerana]; uncharacterized protein LOC108004154 isoform X2 [Apis cerana]

## Sheet: LC50_vs_CK.DEG_down.anno
Gene	LC50_1	LC50_2	LC50_3	CK_1	CK_2	CK_3	logFC	logCPM	PValue	FDR	GeneInfo	GeneName	GO	KEGG	NR
LOC107999586	4.15	3.44	4.5	18.46	22.11	22.19	-2.4331	2.81305	2.37795e-26	1.00028e-22	NC_083853.1:844235-852028:+	LOC107999586	NA	TOB; protein Tob/BTG; K14443	protein BTG2 [Apis cerana]
LOC108000000	44.02	68.1	56.92	144.33	215.86	180.32	-1.75199	7.4385	2.64164e-21	5.55603e-18	NC_083855.1:5015971-5024985:-	LOC108000000	108;GO:0002376,biological_process immune system process;GO:0002520,biological_process immune system development;GO:0003674,molecular_function molecular_function;GO:0003824,molecular_function catalytic activity;GO:0005488,molecular_function binding;GO:0005515,molecular_function protein binding;GO:0005575,cellular_component cellular_component;GO:0005622,cellular_component intracellular;GO:0005623,c…	AGXT2L1, ETNPPL; ethanolamine-phosphate phospho-lyase [EC:4.2.3.2]; K14286; AGXT2L2; 5-phosphonooxy-L-lysine phospho-lyase [EC:4.2.3.134]; K18202	alanine--glyoxylate aminotransferase 2-like [Apis cerana]
LOC107996301	81.32	125.76	115.3	289.59	498.05	370.41	-1.91918	8.98021	6.05223e-21	1.01835e-17	NC_083866.1:4907385-4953828:-	LOC107996301	NA	NA	sodium-coupled monocarboxylate transporter 1 isoform X1 [Apis cerana]; sodium-coupled monocarboxylate transporter 1 isoform X2 [Apis cerana]
LOC107993198	0.06	0.09	0.08	1.18	0.79	0.88	-3.71424	0.701179	1.9596e-18	2.35516e-15	NC_083858.1:7550268-7562214:+	LOC107993198	44;GO:0003674,molecular_function molecular_function;GO:0003824,molecular_function catalytic activity;GO:0004177,molecular_function aminopeptidase activity;GO:0005488,molecular_function binding;GO:0005575,cellular_component cellular_component;GO:0005622,cellular_component intracellular;GO:0005623,cellular_component cell;GO:0005737,cellular_component cytoplasm;GO:0006508,biological_process proteoly…	NA	aminopeptidase N [Apis cerana]
LOC107998360	27.7	27.75	29.01	56.26	68.23	64.32	-1.2235	7.27943	2.01454e-15	1.54076e-12	NC_083863.1:9800566-9822762:-	LOC107998360	168;GO:0000003,biological_process reproduction;GO:0000122,biological_process negative regulation of transcription by RNA polymerase II;GO:0001085,molecular_function RNA polymerase II transcription factor binding;GO:0001306,biological_process age-dependent response to oxidative stress;GO:0001659,biological_process temperature homeostasis;GO:0001932,biological_process regulation of protein phosphor…	PER2; period circadian protein 2; K02633	period circadian protein [Apis cerana]; period circadian protein isoform X1 [Apis cerana]; period circadian protein isoform X2 [Apis cerana]; period circadian protein isoform X3 [Apis cerana]; period circadian protein isoform X4 [Apis cerana]; period circadian protein isoform X5 [Apis cerana]; period circadian protein isoform X6 [Apis cerana]; period circadian protein isoform X7 [Apis cerana]
LOC107994729	5.65	45.55	30.39	268.18	333.35	259.04	-3.50908	8.27042	2.27247e-13	1.36559e-10	NC_083852.1:6454065-6474913:-	LOC107994729	NA	GLD; glucose 1-dehydrogenase (FAD, quinone) [EC:1.1.5.9]; K00115; betA, CHDH; choline dehydrogenase [EC:1.1.99.1]; K00108	glucose dehydrogenase [FAD, quinone]-like [Apis cerana]
LOC108001610	2.85	2.95	2.5	5.52	8.71	6.89	-1.40598	3.33509	1.61778e-11	7.66045e-09	NC_083852.1:11881956-11885465:+	LOC108001610	84;GO:0000226,biological_process microtubule cytoskeleton organization;GO:0000278,biological_process mitotic cell cycle;GO:0000280,biological_process nuclear division;GO:0003674,molecular_function molecular_function;GO:0005488,molecular_function binding;GO:0005515,molecular_function protein binding;GO:0005575,cellular_component cellular_component;GO:0005622,cellular_component intracellular;GO:000…	NA	uncharacterized protein LOC108001610 isoform X1 [Apis cerana]; uncharacterized protein LOC108001610 isoform X2 [Apis cerana]
LOC107999404	30.04	25.1	31.27	54.31	62.37	60.91	-1.09742	3.76177	1.03386e-10	3.47913e-08	NC_083858.1:10750675-10753549:-	LOC107999404	NA	NA	uncharacterized protein LOC107999404 [Apis cerana]
LOC108002060	78.49	111.26	98.95	162.64	229.01	184.58	-1.07056	7.42912	3.2001e-10	9.61516e-08	NC_083852.1:22510254-22517143:+	LOC108002060	33;GO:0000139,cellular_component Golgi membrane;GO:0003674,molecular_function molecular_function;GO:0003824,molecular_function catalytic activity;GO:0005575,cellular_component cellular_component;GO:0005622,cellular_component intracellular;GO:0005623,cellular_component cell;GO:0005737,cellular_component cytoplasm;GO:0005794,cellular_component Golgi apparatus;GO:0008150,biological_process biologica…	FUT-1, FucTC; alpha-1,3-fucosyltransferase [EC:2.4.1.-]; K14464	alpha-(1,3)-fucosyltransferase C [Apis cerana]
LOC107997932	21.29	15.98	20.53	37.35	45.36	38.7	-1.12605	6.45159	4.02647e-10	1.16809e-07	NC_083866.1:5678039-5820887:-	LOC107997932	141;GO:0000902,biological_process cell morphogenesis;GO:0000904,biological_process cell morphogenesis involved in differentiation;GO:0001763,biological_process morphogenesis of a branching structure;GO:0002009,biological_process morphogenesis of an epithelium;GO:0002165,biological_process instar larval or pupal development;GO:0005575,cellular_component cellular_component;GO:0005622,cellular_compo…	NA	facilitated trehalose transporter Tret1 isoform X2 [Apis cerana]; headcase protein isoform X1 [Apis cerana]; headcase protein isoform X3 [Apis cerana]; headcase protein isoform X4 [Apis cerana]
LOC108004034	2.25	2.18	2	4.34	4.93	5.15	-1.22182	2.81894	1.98879e-09	4.40307e-07	NC_083860.1:5011906-5018941:+	LOC108004034	147;GO:0000003,biological_process reproduction;GO:0000082,biological_process G1/S transition of mitotic cell cycle;GO:0000228,cellular_component nuclear chromosome;GO:0000278,biological_process mitotic cell cycle;GO:0000781,cellular_component chromosome, telomeric region;GO:0000784,cellular_component nuclear chromosome, telomeric region;GO:0000808,cellular_component origin recognition complex;GO:…	ORC3; origin recognition complex subunit 3; K02605	origin recognition complex subunit 3 [Apis cerana]
LOC114577681	11.58	8.14	11.26	17.94	24.9	20.76	-1.08997	4.45416	2.44967e-09	5.04871e-07	NC_083864.1:4145321-4308697:+	LOC114577681	NA	NA	uncharacterized protein LOC114577681 isoform X1 [Apis cerana]; uncharacterized protein LOC114577681 isoform X10 [Apis cerana]; uncharacterized protein LOC114577681 isoform X11 [Apis cerana]; uncharacterized protein LOC114577681 isoform X2 [Apis cerana]; uncharacterized protein LOC114577681 isoform X3 [Apis cerana]; uncharacterized protein LOC114577681 isoform X4 [Apis cerana]; uncharacterized pro…
LOC108003653	15.3	10.22	14.29	23.3	31.84	26.14	-1.08115	5.22691	1.09253e-08	1.91489e-06	NC_083860.1:7435203-7527205:-	LOC108003653	236;GO:0000323,cellular_component lytic vacuole;GO:0000902,biological_process cell morphogenesis;GO:0000904,biological_process cell morphogenesis involved in differentiation;GO:0001523,biological_process retinoid metabolic process;GO:0001654,biological_process eye development;GO:0001764,biological_process neuron migration;GO:0002009,biological_process morphogenesis of an epithelium;GO:0002119,bio…	GPC4; glypican 4; K08110; K16330; pseudouridylate synthase / pseudouridine kinase [EC:4.2.1.70 2.7.1.83]; K16330	glypican-4 [Apis cerana]
LOC107998606	5.18	5.25	7.24	12.35	13.83	12.1	-1.18825	2.93792	2.75059e-08	4.02993e-06	NC_083865.1:10054606-10074703:-	LOC107998606	NA	NA	uncharacterized protein LOC107998606 [Apis cerana]
LOC107993239	3.57	3.03	3.59	6.26	7.28	7.02	-1.06931	3.17059	2.77827e-08	4.02993e-06	NC_083867.1:6566299-6600253:-	LOC107993239	208;GO:0000003,biological_process reproduction;GO:0000166,molecular_function nucleotide binding;GO:0000902,biological_process cell morphogenesis;GO:0000904,biological_process cell morphogenesis involved in differentiation;GO:0000976,molecular_function transcription regulatory region sequence-specific DNA binding;GO:0000977,molecular_function RNA polymerase II regulatory region sequence-specific D…	NA	LIM/homeobox protein Lhx3 isoform X1 [Apis cerana]; LIM/homeobox protein Lhx3 isoform X2 [Apis cerana]; LIM/homeobox protein Lhx3 isoform X3 [Apis cerana]; LIM/homeobox protein Lhx3 isoform X4 [Apis cerana]
LOC107993504	0.19	0.29	0.19	0.46	3.16	1.84	-3.08515	1.2485	3.5082e-08	4.83844e-06	NC_083857.1:2319120-2347689:-	LOC107993504	90;GO:0001504,biological_process neurotransmitter uptake;GO:0001505,biological_process regulation of neurotransmitter levels;GO:0003333,biological_process amino acid transmembrane transport;GO:0003674,molecular_function molecular_function;GO:0005215,molecular_function transporter activity;GO:0005283,molecular_function amino acid:sodium symporter activity;GO:0005295,molecular_function neutral amin…	SLC6A5_9, GLYT; solute carrier family 6 (neurotransmitter transporter, glycine) member 5/9; K05038	sodium- and chloride-dependent glycine transporter 1 isoform X1 [Apis cerana]; sodium- and chloride-dependent glycine transporter 1 isoform X2 [Apis cerana]; sodium- and chloride-dependent glycine transporter 1 isoform X3 [Apis cerana]; sodium- and chloride-dependent glycine transporter 1 isoform X4 [Apis cerana]; sodium- and chloride-dependent glycine transporter 2 isoform X5 [Apis cerana]
LOC107994352	4.94	4.15	4.56	8.79	10.36	9.12	-1.1053	3.01497	4.85358e-08	6.28202e-06	NC_083856.1:9768965-9786611:+	LOC107994352	NA	PLA2G, SPLA2; secretory phospholipase A2 [EC:3.1.1.4]; K01047	uncharacterized protein LOC107994352 isoform X1 [Apis cerana]; uncharacterized protein LOC107994352 isoform X2 [Apis cerana]
LOC108003869	0.36	0.19	0.22	1.01	0.94	0.95	-1.9157	0.532838	9.31738e-08	1.13605e-05	NC_083859.1:7874126-7950018:-	LOC108003869	878;GO:0000003,biological_process reproduction;GO:0000122,biological_process negative regulation of transcription by RNA polymerase II;GO:0000228,cellular_component nuclear chromosome;GO:0000785,cellular_component chromatin;GO:0000790,cellular_component nuclear chromatin;GO:0000902,biological_process cell morphogenesis;GO:0000904,biological_process cell morphogenesis involved in differentiation;G…
ll adhesion;GO:0045786,biological_process negative regulation of cell cycle;GO:0045807,biological_process positive regulation of endocytosis;GO:0045892,biological_process negative regulation of transcription, DNA-templated;GO:0045893,biological_process positive regulation of transcription, DNA-templated;GO:0045921,biological_process positive regulation of exocytosis;GO:0045934,biological_process …	GATA3; GATA-binding protein 3; K17895	GATA-binding factor C isoform X1 [Apis cerana]; GATA-binding factor C isoform X2 [Apis cerana]; GATA-binding factor C isoform X3 [Apis cerana]
LOC108001512	11.75	28.1	24.55	38.77	63.69	50.81	-1.33658	6.11003	9.87146e-08	1.18641e-05	NC_083861.1:10965105-11010630:-	LOC108001512	141;GO:0000003,biological_process reproduction;GO:0000041,biological_process transition metal ion transport;GO:0000122,biological_process negative regulation of transcription by RNA polymerase II;GO:0002009,biological_process morphogenesis of an epithelium;GO:0002165,biological_process instar larval or pupal development;GO:0003002,biological_process regionalization;GO:0003006,biological_process d…	DVE1; homeobox domain-containing protein; K19774	homeobox protein dve-1 isoform X1 [Apis cerana]; homeobox protein dve-1 isoform X2 [Apis cerana]
LOC107999768	2.89	3.09	3.83	4.58	9.11	7.42	-1.17049	3.99507	1.26e-07	1.49301e-05	NC_083867.1:6357256-6466687:+	LOC107999768	162;GO:0000187,biological_process activation of MAPK activity;GO:0000902,biological_process cell morphogenesis;GO:0001667,biological_process ameboidal-type cell migration;GO:0001763,biological_process morphogenesis of a branching structure;GO:0001932,biological_process regulation of protein phosphorylation;GO:0001934,biological_process positive regulation of protein phosphorylation;GO:0002009,bio…	FGF; fibroblast growth factor; K04358	uncharacterized protein LOC107999768 [Apis cerana]
LOC108003997	1.06	1.49	1.29	1.9	4.17	2.83	-1.28518	3.66915	1.44744e-07	1.64558e-05	NC_083864.1:10266989-10344080:-	LOC108003997	NA	NA	uncharacterized protein LOC108003997 isoform X1 [Apis cerana]; uncharacterized protein LOC108003997 isoform X2 [Apis cerana]; uncharacterized protein LOC108003997 isoform X3 [Apis cerana]; uncharacterized protein LOC108003997 isoform X4 [Apis cerana]; uncharacterized protein LOC108003997 isoform X5 [Apis cerana]; uncharacterized protein LOC108003997 isoform X6 [Apis cerana]; uncharacterized prote…
LOC107993525	24.05	19.83	31.93	38.48	67.36	53.86	-1.13473	4.00173	3.9125e-07	3.74043e-05	NC_083860.1:10357228-10366415:-	LOC107993525	NA	NA	uncharacterized protein LOC107993525 [Apis cerana]
LOC107999252	3.6	3.17	3.05	5.79	6.9	6.74	-1.03615	2.89893	4.10176e-07	3.87731e-05	NC_083858.1:12809289-12816086:+	LOC107999252	57;GO:0000981,molecular_function DNA-binding transcription factor activity, RNA polymerase II-specific;GO:0003002,biological_process regionalization;GO:0003674,molecular_function molecular_function;GO:0003676,molecular_function nucleic acid binding;GO:0003677,molecular_function DNA binding;GO:0003700,molecular_function DNA-binding transcription factor activity;GO:0005488,molecular_function bindin…	NA	fork head domain-containing protein crocodile [Apis cerana]
LOC107994566	2.15	1.46	2.38	3.57	6.8	5.34	-1.44527	2.67436	5.00243e-07	4.52532e-05	NC_083858.1:339648-363827:+	LOC107994566	NA	NA	uncharacterized protein LOC107994566 [Apis cerana]
LOC108001967	13.01	28.49	24.28	41.98	41.2	42.94	-1.02615	5.71562	5.28203e-07	4.72741e-05	NC_083855.1:11422730-11445906:+	LOC108001967	275;GO:0001523,biological_process retinoid metabolic process;GO:0001889,biological_process liver development;GO:0001972,molecular_function retinoic acid binding;GO:0002237,biological_process response to molecule of bacterial origin;GO:0002526,biological_process acute inflammatory response;GO:0003008,biological_process system process;GO:0003674,molecular_function molecular_function;GO:0003824,mole…	CGT, UGT8; ceramide galactosyltransferase [EC:2.4.1.47]; K04628; UGT; glucuronosyltransferase [EC:2.4.1.17]; K00699	UDP-glycosyltransferase UGT5 [Apis cerana]
LOC107998050	2.31	3.89	3.64	4.96	9.91	6.72	-1.21378	3.52879	1.20402e-06	9.29303e-05	NC_083855.1:11820469-11842737:+	LOC107998050	299;GO:0000149,molecular_function SNARE binding;GO:0000902,biological_process cell morphogenesis;GO:0000904,biological_process cell morphogenesis involved in differentiation;GO:0001505,biological_process regulation of neurotransmitter levels;GO:0001654,biological_process eye development;GO:0003674,molecular_function molecular_function;GO:0003824,molecular_function catalytic activity;GO:0004842,mo…	NA	E3 ubiquitin-protein ligase TRIM9 isoform X1 [Apis cerana]; E3 ubiquitin-protein ligase TRIM9 isoform X2 [Apis cerana]
LOC108004026	1.26	1.33	1.15	2.75	2.44	2.6	-1.11691	1.93917	3.34357e-06	0.000221492	NC_083864.1:8758247-8762321:-	LOC108004026	280;GO:0000003,biological_process reproduction;GO:0000022,biological_process mitotic spindle elongation;GO:0000070,biological_process mitotic sister chromatid segregation;GO:0000226,biological_process microtubule cytoskeleton organization;GO:0000278,biological_process mitotic cell cycle;GO:0000280,biological_process nuclear division;GO:0000281,biological_process mitotic cytokinesis;GO:0000819,bio…	NA	rac GTPase-activating protein 1 [Apis cerana]
LOC108002320	3.36	4.45	2.67	6.78	6.8	8.21	-1.11641	2.20342	4.77353e-06	0.000301953	NC_083860.1:5762149-5763815:+	LOC108002320	NA	NA	uncharacterized protein LOC108002320 [Apis cerana]
LOC108000561	41.77	36.79	40.57	46.68	119.7	91.41	-1.16736	6.38613	5.90598e-06	0.000368052	NC_083860.1:11268445-11271127:+	LOC108000561	NA	NA	PI-PLC X domain-containing protein 1-like [Apis cerana]
LOC108003984	0.68	0.69	0.97	2.57	1.52	2.24	-1.51042	1.05878	6.1266e-06	0.000378993	NC_083864.1:8105808-8112312:-	LOC108003984	158;GO:0000003,biological_process reproduction;GO:0000122,biological_process negative regulation of transcription by RNA polymerase II;GO:0000981,molecular_function DNA-binding transcription factor activity, RNA polymerase II-specific;GO:0000982,molecular_function DNA-binding transcription factor activity, RNA polymerase II-specific;GO:0001067,molecular_function regulatory region nucleic acid bin…	HES1; hairy and enhancer of split 1; K06054	protein deadpan-like isoform X2 [Apis cerana]; protein hairy-like isoform X1 [Apis cerana]
LOC107993964	1.75	2.13	2.79	3.42	5.27	4.24	-1.03023	2.82475	2.25298e-05	0.0011489	NC_083863.1:10506691-10577586:-	LOC107993964	278;GO:0000003,biological_process reproduction;GO:0000375,biological_process RNA splicing, via transesterification reactions;GO:0000377,biological_process RNA splicing, via transesterification reactions with bulged adenosine as nucleophile;GO:0000398,biological_process mRNA splicing, via spliceosome;GO:0001654,biological_process eye development;GO:0001817,biological_process regulation of cytokine…	IGF2BP1; insulin-like growth factor 2 mRNA-binding protein 1; K17391; RP-L21, MRPL21, rplU; large subunit ribosomal protein L21; K02888	insulin-like growth factor 2 mRNA-binding protein 1 isoform X1 [Apis cerana]; insulin-like growth factor 2 mRNA-binding protein 1 isoform X2 [Apis cerana]; insulin-like growth factor 2 mRNA-binding protein 1 isoform X3 [Apis cerana]; insulin-like growth factor 2 mRNA-binding protein 1 isoform X4 [Apis cerana]; insulin-like growth factor 2 mRNA-binding protein 1 isoform X5 [Apis cerana]
LOC108003849	0.81	1.65	1.28	2.08	3.2	2.66	-1.17561	2.1409	2.93565e-05	0.00142489	NC_083863.1:6549141-6560429:+	LOC108003849	107;GO:0003674,molecular_function molecular_function;GO:0003824,molecular_function catalytic activity;GO:0005488,molecular_function binding;GO:0005575,cellular_component cellular_component;GO:0005622,cellular_component intracellular;GO:0005623,cellular_component cell;GO:0005737,cellular_component cytoplasm;GO:0005783,cellular_component endoplasmic reticulum;GO:0005789,cellular_component endoplasm…	GGCX; vitamin K-dependent gamma-carboxylase [EC:4.1.1.90]; K10106	vitamin K-dependent gamma-carboxylase [Apis cerana]
LOC108001082	0.04	0.38	0.13	0.1	4.01	2.21	-3.58383	0.285798	3.21367e-05	0.00149374	NC_083854.1:13081002-13092743:+	LOC108001082	315;GO:0001508,biological_process action potential;GO:0001666,biological_process response to hypoxia;GO:0001671,molecular_function ATPase activator activity;GO:0002028,biological_process regulation of sodium ion transport;GO:0002376,biological_process immune system process;GO:0003008,biological_process system process;GO:0003012,biological_process muscle system process;GO:0003013,biological_proces…	ATP1B, CD298; sodium/potassium-transporting ATPase subunit beta; K01540	sodium/potassium-transporting ATPase subunit beta-2 [Apis cerana]
LOC107994887	0.11	0.08	0.08	0.26	0.42	0.22	-1.78204	0.00161713	3.49603e-05	0.00159848	NC_083852.1:5351478-5508462:+	LOC107994887	77;GO:0003674,molecular_function molecular_function;GO:0005215,molecular_function transporter activity;GO:0005216,molecular_function ion channel activity;GO:0005217,molecular_function intracellular ligand-gated ion channel activity;GO:0005221,molecular_function intracellular cyclic nucleotide activated cation channel activity;GO:0005244,molecular_function voltage-gated ion channel activity;GO:000…	CNGA3; cyclic nucleotide gated channel alpha 3; K04950	uncharacterized protein LOC107994887 isoform X1 [Apis cerana]; uncharacterized protein LOC107994887 isoform X2 [Apis cerana]; uncharacterized protein LOC107994887 isoform X3 [Apis cerana]; uncharacterized protein LOC107994887 isoform X4 [Apis cerana]; uncharacterized protein LOC107994887 isoform X5 [Apis cerana]
LOC107999890	0.84	0.81	0.43	1.31	1.99	1.89	-1.35132	1.00147	4.2075e-05	0.00185328	NC_083865.1:11147620-11223832:-	LOC107999890	6;GO:0007155,biological_process cell adhesion;GO:0007157,biological_process heterophilic cell-cell adhesion via plasma membrane cell adhesion molecules;GO:0008150,biological_process biological_process;GO:0022610,biological_process biological adhesion;GO:0098609,biological_process cell-cell adhesion;GO:0098742,biological_process cell-cell adhesion via plasma-membrane adhesion molecules	NA	uncharacterized protein LOC107999890 isoform X1 [Apis cerana]; uncharacterized protein LOC107999890 isoform X2 [Apis cerana]; uncharacterized protein LOC107999890 isoform X3 [Apis cerana]; uncharacterized protein LOC107999890 isoform X4 [Apis cerana]; uncharacterized protein LOC107999890 isoform X5 [Apis cerana]; uncharacterized protein LOC107999890 isoform X6 [Apis cerana]; uncharacterized prote…
LOC107995704	0.07	0.27	0	0	2.86	2.04	-3.80032	-0.672054	5.39681e-05	0.00224676	NC_083861.1:4825712-4829937:+	LOC107995704	NA	NA	uncharacterized protein LOC107995704 [Apis cerana]
LOC107994441	4.25	3.02	4.25	10.92	5.43	7.74	-1.12245	3.08725	5.43742e-05	0.00224676	NC_083856.1:9192253-9196690:-	LOC107994441	8;GO:0003674,molecular_function molecular_function;GO:0003824,molecular_function catalytic activity;GO:0016853,molecular_function isomerase activity;GO:0016854,molecular_function racemase and epimerase activity;GO:0016855,molecular_function racemase and epimerase activity, acting on amino acids and derivatives;GO:0030378,molecular_function serine racemase activity;GO:0036361,molecular_function ra…	E4.3.1.19, ilvA, tdcB; threonine dehydratase [EC:4.3.1.19]; K01754	L-threonine ammonia-lyase-like isoform X1 [Apis cerana]; L-threonine ammonia-lyase-like isoform X2 [Apis cerana]
LOC107999261	0.93	0.69	0.72	1.79	2.02	2.36	-1.42609	0.369952	5.68128e-05	0.00233154	NC_083858.1:10261302-10264628:+	LOC107999261	NA	NA	uncharacterized protein LOC107999261 [Apis cerana]
LOC108002168	0.65	0.66	0.88	1.54	1.96	1.19	-1.17363	1.59992	8.0101e-05	0.00299506	NC_083855.1:11475987-11600136:-	LOC108002168	33;GO:0005575,cellular_component cellular_component;GO:0005622,cellular_component intracellular;GO:0005623,cellular_component cell;GO:0005737,cellular_component cytoplasm;GO:0005783,cellular_component endoplasmic reticulum;GO:0005789,cellular_component endoplasmic reticulum membrane;GO:0008150,biological_process biological_process;GO:0012505,cellular_component endomembrane system;GO:0016020,cellu…	NA	protein O-mannosyl-transferase TMTC2 isoform X1 [Apis cerana]; protein O-mannosyl-transferase TMTC2 isoform X2 [Apis cerana]; protein O-mannosyl-transferase TMTC2 isoform X3 [Apis cerana]; protein O-mannosyl-transferase TMTC2 isoform X4 [Apis cerana]
LOC107998829	1.11	2.18	1.88	2.72	3.95	4.44	-1.19148	1.56753	9.15509e-05	0.00334877	NC_083864.1:3544233-3560004:+	LOC107998829	NA	NA	LOW QUALITY PROTEIN: uncharacterized protein LOC107998829 [Apis cerana]
LOC107993849	0.3	0.45	0.07	0.25	2.47	1.54	-2.3615	-0.315254	0.000204016	0.00624815	NC_083860.1:8473311-8477234:-	LOC107993849	NA	NA	pupal cuticle protein 20-like isoform X1 [Apis cerana]; pupal cuticle protein 20-like isoform X2 [Apis cerana]
LOC107993921	16.89	42.86	38.6	39.13	106.31	67.97	-1.20132	6.78059	0.000228386	0.00686405	NC_083855.1:11849159-11858126:+	LOC107993921	29;GO:0003674,molecular_function molecular_function;GO:0005215,molecular_function transporter activity;GO:0005575,cellular_component cellular_component;GO:0006810,biological_process transport;GO:0006811,biological_process ion transport;GO:0006812,biological_process cation transport;GO:0007275,biological_process multicellular organism development;GO:0007568,biological_process aging;GO:0008150,biol…	SLC22A4_5, OCTN; MFS transporter, OCT family, solute carrier family 22 (organic cation transporter), member 4/5; K08202	organic cation transporter 1 isoform X2 [Apis cerana]; organic cation transporter protein isoform X1 [Apis cerana]; organic cation transporter protein isoform X3 [Apis cerana]
LOC108000270	0.46	0.34	0.42	0.95	1.02	0.87	-1.27672	0.459371	0.000254168	0.00741115	NC_083866.1:7409247-7486539:-	LOC108000270	58;GO:0000422,biological_process autophagy of mitochondrion;GO:0005575,cellular_component cellular_component;GO:0005622,cellular_component intracellular;GO:0005623,cellular_component cell;GO:0005737,cellular_component cytoplasm;GO:0005739,cellular_component mitochondrion;GO:0005740,cellular_component mitochondrial envelope;GO:0005741,cellular_component mitochondrial outer membrane;GO:0006807,biol…	NA	uncharacterized protein LOC108000270 isoform X1 [Apis cerana]; uncharacterized protein LOC108000270 isoform X2 [Apis cerana]; uncharacterized protein LOC108000270 isoform X3 [Apis cerana]
LOC107999283	5.28	14.97	10.12	11.6	33.4	20.54	-1.19849	4.7965	0.000288844	0.00818198	NC_083858.1:10345866-10356089:-	LOC107999283	64;GO:0000003,biological_process reproduction;GO:0003674,molecular_function molecular_function;GO:0005215,molecular_function transporter activity;GO:0005275,molecular_function amine transmembrane transporter activity;GO:0005575,cellular_component cellular_component;GO:0005623,cellular_component cell;GO:0005886,cellular_component plasma membrane;GO:0005887,cellular_component integral component of …	SLC22A4_5, OCTN; MFS transporter, OCT family, solute carrier family 22 (organic cation transporter), member 4/5; K08202	organic cation transporter protein isoform X1 [Apis cerana]; organic cation transporter protein isoform X2 [Apis cerana]
LOC108003229	0.77	1.14	1.18	1.8	2.17	1.91	-1.01866	1.10914	0.000561311	0.0130812	NC_083857.1:14730934-14788662:-	LOC108003229	423;GO:0000003,biological_process reproduction;GO:0000079,biological_process regulation of cyclin-dependent protein serine/threonine kinase activity;GO:0000122,biological_process negative regulation of transcription by RNA polymerase II;GO:0000976,molecular_function transcription regulatory region sequence-specific DNA binding;GO:0000977,molecular_function RNA polymerase II regulatory region sequ…	NA	nuclear receptor subfamily 2 group F member 1-A isoform X1 [Apis cerana]; steroid receptor seven-up, isoforms B/C isoform X2 [Apis cerana]
LOC107993659	0.22	0.5	0.19	0.05	3.89	2.21	-2.7955	0.29441	0.000578379	0.0132226	NC_083858.1:1996134-2000634:-	LOC107993659	41;GO:0003674,molecular_function molecular_function;GO:0003824,molecular_function catalytic activity;GO:0004035,molecular_function alkaline phosphatase activity;GO:0004721,molecular_function phosphoprotein phosphatase activity;GO:0005575,cellular_component cellular_component;GO:0005622,cellular_component intracellular;GO:0005623,cellular_component cell;GO:0005634,cellular_component nucleus;GO:000…	FPPP; farnesyl diphosphate phosphatase [EC:3.1.3.-]; K21013; PGP, PGLP; phosphoglycolate phosphatase [EC:3.1.3.18 3.1.3.48]; K19269	uncharacterized protein LOC107993659 [Apis cerana]
LOC108001724	0.56	0.67	0.28	0.68	1.62	1.84	-1.48882	0.192298	0.000584333	0.0133225	NC_083859.1:6581717-6584981:+	LOC108001724	86;GO:0000976,molecular_function transcription regulatory region sequence-specific DNA binding;GO:0000977,molecular_function RNA polymerase II regulatory region sequence-specific DNA binding;GO:0000981,molecular_function DNA-binding transcription factor activity, RNA polymerase II-specific;GO:0000982,molecular_function DNA-binding transcription factor activity, RNA polymerase II-specific;GO:00010…	NA	doublesex- and mab-3-related transcription factor A2-like [Apis cerana]
LOC107994567	0.17	0.28	0.21	0.38	0.75	0.68	-1.52933	-0.321829	0.000645387	0.014479	NC_083858.1:376195-384808:+	LOC107994567	NA	NA	uncharacterized protein LOC107994567 [Apis cerana]
LOC133666682	1	1.22	0.93	2.56	2.11	2.1	-1.16404	0.469667	0.000663383	0.0146484	NC_083860.1:10379701-10383140:-	LOC133666682	NA	NA	LOW QUALITY PROTEIN: zinc finger protein 2-like [Apis cerana]
LOC107996913	0.9	0.86	0.93	1.53	2.66	1.66	-1.1858	0.669393	0.000764952	0.0162925	NC_083853.1:10225535-10227746:-	LOC107996913	NA	NA	uncharacterized protein LOC107996913 isoform X1 [Apis cerana]; uncharacterized protein LOC107996913 isoform X2 [Apis cerana]
LOC108001632	1.97	0.81	1.6	3.86	2.52	2.71	-1.09439	2.58429	0.000816556	0.0171314	NC_083852.1:11690294-11706944:-	LOC108001632	128;GO:0001505,biological_process regulation of neurotransmitter levels;GO:0001692,biological_process histamine metabolic process;GO:0003674,molecular_function molecular_function;GO:0003824,molecular_function catalytic activity;GO:0003833,molecular_function beta-alanyl-dopamine synthase activity;GO:0005575,cellular_component cellular_component;GO:0005622,cellular_component intracellular;GO:000562…	NA	beta-alanyl-bioamine nonribosomal peptide synthetase ebony isoform X1 [Apis cerana]; beta-alanyl-bioamine nonribosomal peptide synthetase ebony isoform X2 [Apis cerana]; beta-alanyl-bioamine nonribosomal peptide synthetase ebony isoform X3 [Apis cerana]
LOC107998056	1.24	1.04	0.95	0.6	5.33	4.19	-1.68843	2.63505	0.00105737	0.0206395	NC_083852.1:10188559-10198281:-	LOC107998056	NA	NA	uncharacterized protein LOC107998056 isoform X1 [Apis cerana]; uncharacterized protein LOC107998056 isoform X2 [Apis cerana]; uncharacterized protein LOC107998056 isoform X3 [Apis cerana]; uncharacterized protein LOC107998056 isoform X4 [Apis cerana]; uncharacterized protein LOC107998056 isoform X5 [Apis cerana]
LOC107998154	0.07	0.06	0.08	0.1	0.14	0.21	-1.17327	0.277644	0.00231883	0.0359343	NC_083854.1:9591688-9691703:-	LOC107998154	74;GO:0000003,biological_process reproduction;GO:0002009,biological_process morphogenesis of an epithelium;GO:0002165,biological_process instar larval or pupal development;GO:0003006,biological_process developmental process involved in reproduction;GO:0003674,molecular_function molecular_function;GO:0005198,molecular_function structural molecule activity;GO:0005201,molecular_function extracellula…	NA	titin-like isoform X1 [Apis cerana]; titin-like isoform X2 [Apis cerana]
LOC107995171	0.43	0.89	0.71	0.26	5	2.45	-1.99895	0.440803	0.00247951	0.0379274	NC_083862.1:12785264-12795771:+	LOC107995171	248;GO:0000122,biological_process negative regulation of transcription by RNA polymerase II;GO:0000209,biological_process protein polyubiquitination;GO:0000981,molecular_function DNA-binding transcription factor activity, RNA polymerase II-specific;GO:0001503,biological_process ossification;GO:0001649,biological_process osteoblast differentiation;GO:0001654,biological_process eye development;GO:0…	NA	protein big brother-like [Apis cerana]
LOC107995725	3.08	5.91	4.38	3.55	13.96	8.81	-1.05521	3.65031	0.00293776	0.0428343	NC_083861.1:2944926-2949435:+	LOC107995725	NA	NA	uncharacterized protein LOC107995725 isoform X1 [Apis cerana]; uncharacterized protein LOC107995725 isoform X2 [Apis cerana]
LOC108003203	0.24	0.39	0.39	0.32	1.22	0.95	-1.36719	0.256223	0.00309958	0.0444996	NC_083859.1:2521346-2528864:-	LOC108003203	NA	IGF2BP1; insulin-like growth factor 2 mRNA-binding protein 1; K17391	sodium-coupled monocarboxylate transporter 1 [Apis cerana]
LOC107999710	1.26	0.93	1.51	1.46	3.28	2.83	-1.09362	0.465317	0.00446844	0.0573712	NC_083855.1:5002782-5005886:+	LOC107999710	NA	NA	uncharacterized protein LOC107999710 [Apis cerana]
LOC107997821	0.25	0.52	0.44	0.08	2.89	1.67	-2.00576	0.996492	0.00545786	0.0656034	NC_083856.1:11321613-11328288:+	LOC107997821	NA	GLD; glucose 1-dehydrogenase (FAD, quinone) [EC:1.1.5.9]; K00115; betA, CHDH; choline dehydrogenase [EC:1.1.99.1]; K00108	glucose dehydrogenase [FAD, quinone] isoform X1 [Apis cerana]; glucose dehydrogenase [FAD, quinone] isoform X2 [Apis cerana]; glucose dehydrogenase [FAD, quinone] isoform X3 [Apis cerana]
LOC108003264	0.41	0.46	0.82	1.01	1.39	0.88	-1.04792	0.39518	0.00567799	0.0665795	NC_083857.1:14484795-14495264:-	LOC108003264	NA	NA	LOW QUALITY PROTEIN: uncharacterized protein LOC108003264 [Apis cerana]
LOC108004431	0.28	0.54	0.38	0.4	1.04	0.86	-1.01642	1.26484	0.00572553	0.0669943	NC_083865.1:2780187-2947041:+	LOC108004431	113;GO:0000902,biological_process cell morphogenesis;GO:0000904,biological_process cell morphogenesis involved in differentiation;GO:0001533,cellular_component cornified envelope;GO:0003674,molecular_function molecular_function;GO:0005488,molecular_function binding;GO:0005515,molecular_function protein binding;GO:0005575,cellular_component cellular_component;GO:0005622,cellular_component intracel…	NA	kazrin isoform X10 [Apis cerana]; kazrin isoform X12 [Apis cerana]; kazrin isoform X13 [Apis cerana]; kazrin isoform X14 [Apis cerana]; kazrin isoform X15 [Apis cerana]; kazrin isoform X16 [Apis cerana]; kazrin isoform X9 [Apis cerana]; liprin-beta-1 isoform X1 [Apis cerana]; liprin-beta-1 isoform X11 [Apis cerana]; liprin-beta-1 isoform X2 [Apis cerana]; liprin-beta-1 isoform X4 [Apis cerana]; l…
LOC107995310	0.48	1.08	0.84	0.46	3.24	1.87	-1.29535	3.04149	0.00680178	0.0747041	NC_083859.1:5039636-5060341:+	LOC107995310	23;GO:0003008,biological_process system process;GO:0005575,cellular_component cellular_component;GO:0005576,cellular_component extracellular region;GO:0005623,cellular_component cell;GO:0005886,cellular_component plasma membrane;GO:0005912,cellular_component adherens junction;GO:0007154,biological_process cell communication;GO:0008150,biological_process biological_process;GO:0009987,biological_pr…	NA	axotactin isoform X1 [Apis cerana]; axotactin isoform X2 [Apis cerana]; axotactin isoform X3 [Apis cerana]; axotactin isoform X4 [Apis cerana]; axotactin isoform X5 [Apis cerana]; axotactin isoform X6 [Apis cerana]
LOC107995131	0.39	0.5	0.4	0.84	0.97	0.74	-1.04808	-0.0427051	0.00824179	0.0853918	NC_083862.1:13212429-13214392:-	LOC107995131	37;GO:0003674,molecular_function molecular_function;GO:0003824,molecular_function catalytic activity;GO:0004553,molecular_function hydrolase activity, hydrolyzing O-glycosyl compounds;GO:0004568,molecular_function chitinase activity;GO:0005488,molecular_function binding;GO:0005575,cellular_component cellular_component;GO:0005576,cellular_component extracellular region;GO:0006022,biological_proces…	NA	uncharacterized protein LOC107995131 isoform X1 [Apis cerana]; uncharacterized protein LOC107995131 isoform X2 [Apis cerana]
LOC114577942	1.01	1.42	1.36	1.4	2.05	3.78	-1.00265	0.784227	0.00931622	0.0915601	NC_083857.1:12987581-12989533:+	LOC114577942	30;GO:0005575,cellular_component cellular_component;GO:0005622,cellular_component intracellular;GO:0005623,cellular_component cell;GO:0005634,cellular_component nucleus;GO:0005654,cellular_component nucleoplasm;GO:0016604,cellular_component nuclear body;GO:0016607,cellular_component nuclear speck;GO:0030425,cellular_component dendrite;GO:0031974,cellular_component membrane-enclosed lumen;GO:00319…	NA	protein Abitram [Apis cerana]
LOC107993224	0.2	0.83	0.81	0.61	2	1.58	-1.30779	-0.128388	0.0103805	0.0979048	NC_083858.1:8336973-8345190:-	LOC107993224	190;GO:0000976,molecular_function transcription regulatory region sequence-specific DNA binding;GO:0000977,molecular_function RNA polymerase II regulatory region sequence-specific DNA binding;GO:0000978,molecular_function RNA polymerase II proximal promoter sequence-specific DNA binding;GO:0000980,molecular_function RNA polymerase II distal enhancer sequence-specific DNA binding;GO:0000981,molecu…	NA	homeobox protein Hox-C6b isoform X2 [Apis cerana]; homeobox protein Hox-D9a isoform X1 [Apis cerana]
LOC108004081	1.62	1.36	3.98	2.5	4.73	7.41	-1.1428	1.11142	0.0105382	0.0987514	NC_083854.1:194752-196536:+	LOC108004081	NA	NA	uncharacterized protein LOC108004081 [Apis cerana]
LOC108001543	0.29	0.6	0.58	0.51	1.28	1.01	-1.02596	0.354162	0.0131954	0.113743	NC_083858.1:13277910-13394336:+	LOC108001543	NA	LDH, ldh; L-lactate dehydrogenase [EC:1.1.1.27]; K00016	L-lactate dehydrogenase A chain-like isoform X1 [Apis cerana]; L-lactate dehydrogenase A chain-like isoform X2 [Apis cerana]; L-lactate dehydrogenase A-like 6A isoform X3 [Apis cerana]
LOC107993352	0.36	22.38	11.1	0.88	131.84	76.28	-2.73646	5.00915	0.0152589	0.124032	NC_083866.1:2924674-2929157:-	LOC107993352	24;GO:0000253,molecular_function 3-keto sterol reductase activity;GO:0003674,molecular_function molecular_function;GO:0003824,molecular_function catalytic activity;GO:0004303,molecular_function estradiol 17-beta-dehydrogenase activity;GO:0006629,biological_process lipid metabolic process;GO:0006694,biological_process steroid biosynthetic process;GO:0008150,biological_process biological_process;GO…	FOHSDR; NADP+-dependent farnesol dehydrogenase [EC:1.1.1.216]; K15890	farnesol dehydrogenase isoform X1 [Apis cerana]; farnesol dehydrogenase isoform X2 [Apis cerana]
LOC133666641	5.41	1.56	3.59	11.41	7.17	3.33	-1.09477	2.75707	0.0171826	0.133563	NC_083859.1:11964196-11971844:-	LOC133666641	179;GO:0000003,biological_process reproduction;GO:0000146,molecular_function microfilament motor activity;GO:0001667,biological_process ameboidal-type cell migration;GO:0002064,biological_process epithelial cell development;GO:0002065,biological_process columnar/cuboidal epithelial cell differentiation;GO:0002066,biological_process columnar/cuboidal epithelial cell development;GO:0003006,biologic…	MYH6_7; myosin heavy chain 6/7; K17751; MYH9s; myosin heavy chain 9/10/11/14; K10352	myosin heavy chain, muscle-like isoform X1 [Apis cerana]; myosin heavy chain, muscle-like isoform X2 [Apis cerana]
LOC108002342	0.72	0.16	0.6	1.19	0.77	1.04	-1.02521	0.106471	0.0216076	0.153405	NC_083862.1:7883182-7919706:+	LOC108002342	26;GO:0001653,molecular_function peptide receptor activity;GO:0003674,molecular_function molecular_function;GO:0004888,molecular_function transmembrane signaling receptor activity;GO:0004930,molecular_function G protein-coupled receptor activity;GO:0005575,cellular_component cellular_component;GO:0007154,biological_process cell communication;GO:0007165,biological_process signal transduction;GO:00…	NPFFR1; neuropeptide FF receptor 1; K04240	RYamide receptor-like [Apis cerana]
LOC108004344	2.25	0	1.19	3.27	2.81	2.59	-1.32556	0.738571	0.0327521	0.197239	NC_083860.1:6750982-6754890:+	LOC108004344	10;GO:0000003,biological_process reproduction;GO:0005575,cellular_component cellular_component;GO:0005576,cellular_component extracellular region;GO:0005615,cellular_component extracellular space;GO:0007623,biological_process circadian rhythm;GO:0008150,biological_process biological_process;GO:0032501,biological_process multicellular organismal process;GO:0032504,biological_process multicellular …	NA	protein takeout [Apis cerana]

## Sheet: LC50_vs_CK.All_DEG
Gene	LC50_1	LC50_2	LC50_3	CK_1	CK_2	CK_3	logFC	logCPM	PValue	FDR	GeneInfo	GeneName	GO	KEGG	NR
LOC107993363	15.94	45.41	29.22	4.14	2.85	3.01	3.0798	5.91446	6.15136e-27	5.17514e-23	NC_083867.1:7050035-7056622:-	LOC107993363	NA	NA	LOW QUALITY PROTEIN: uncharacterized protein DDB_G0283697-like [Apis cerana]
LOC107999586	4.15	3.44	4.5	18.46	22.11	22.19	-2.4331	2.81305	2.37795e-26	1.00028e-22	NC_083853.1:844235-852028:+	LOC107999586	NA	TOB; protein Tob/BTG; K14443	protein BTG2 [Apis cerana]
LOC108002185	39.58	52.17	47.56	10.29	16.48	14.14	1.69706	5.54355	6.8086e-23	1.90936e-19	NC_083852.1:22698575-22711644:+	LOC108002185	NA	UGT; glucuronosyltransferase [EC:2.4.1.17]; K00699	UDP-glucosyltransferase 2-like [Apis cerana]
LOC108000000	44.02	68.1	56.92	144.33	215.86	180.32	-1.75199	7.4385	2.64164e-21	5.55603e-18	NC_083855.1:5015971-5024985:-	LOC108000000	108;GO:0002376,biological_process immune system process;GO:0002520,biological_process immune system development;GO:0003674,molecular_function molecular_function;GO:0003824,molecular_function catalytic activity;GO:0005488,molecular_function binding;GO:0005515,molecular_function protein binding;GO:0005575,cellular_component cellular_component;GO:0005622,cellular_component intracellular;GO:0005623,c…	AGXT2L1, ETNPPL; ethanolamine-phosphate phospho-lyase [EC:4.2.3.2]; K14286; AGXT2L2; 5-phosphonooxy-L-lysine phospho-lyase [EC:4.2.3.134]; K18202	alanine--glyoxylate aminotransferase 2-like [Apis cerana]
LOC107996301	81.32	125.76	115.3	289.59	498.05	370.41	-1.91918	8.98021	6.05223e-21	1.01835e-17	NC_083866.1:4907385-4953828:-	LOC107996301	NA	NA	sodium-coupled monocarboxylate transporter 1 isoform X1 [Apis cerana]; sodium-coupled monocarboxylate transporter 1 isoform X2 [Apis cerana]
LOC107998663	9.22	9.75	8.14	1.92	2.23	1.9	2.09421	2.54738	6.68489e-20	9.37332e-17	NC_083865.1:9145799-9148443:+	LOC107998663	NA	NA	uncharacterized protein LOC107998663 isoform X1 [Apis cerana]; uncharacterized protein LOC107998663 isoform X2 [Apis cerana]
LOC107993198	0.06	0.09	0.08	1.18	0.79	0.88	-3.71424	0.701179	1.9596e-18	2.35516e-15	NC_083858.1:7550268-7562214:+	LOC107993198	44;GO:0003674,molecular_function molecular_function;GO:0003824,molecular_function catalytic activity;GO:0004177,molecular_function aminopeptidase activity;GO:0005488,molecular_function binding;GO:0005575,cellular_component cellular_component;GO:0005622,cellular_component intracellular;GO:0005623,cellular_component cell;GO:0005737,cellular_component cytoplasm;GO:0006508,biological_process proteoly…	NA	aminopeptidase N [Apis cerana]
LOC108004262	18.7	13.47	15.37	4.93	6.03	5.5	1.47735	4.81303	2.4814e-18	2.6095e-15	NC_083852.1:19971340-19977032:-	LOC108004262	9;GO:0000003,biological_process reproduction;GO:0002119,biological_process nematode larval development;GO:0002164,biological_process larval development;GO:0007275,biological_process multicellular organism development;GO:0008150,biological_process biological_process;GO:0009791,biological_process post-embryonic development;GO:0032501,biological_process multicellular organismal process;GO:0032502,bi…	PSMD2, RPN1; 26S proteasome regulatory subunit N1; K03028	LOW QUALITY PROTEIN: 26S proteasome non-ATPase regulatory subunit 2-like [Apis cerana]
LOC107995431	14.38	17.01	14.58	6.19	6.57	5.78	1.2399	4.25772	3.37208e-18	3.15214e-15	NC_083855.1:1915705-1968283:-	LOC107995431	182;GO:0000166,molecular_function nucleotide binding;GO:0001607,molecular_function neuromedin U receptor activity;GO:0001653,molecular_function peptide receptor activity;GO:0001882,molecular_function nucleoside binding;GO:0001883,molecular_function purine nucleoside binding;GO:0002021,biological_process response to dietary excess;GO:0002023,biological_process reduction of food intake in response …	NMUR1; neuromedin U receptor 1; K05052; NMUR2; neuromedin U receptor 2; K05053	pyrokinin-1 receptor isoform X1 [Apis cerana]; pyrokinin-1 receptor isoform X2 [Apis cerana]; pyrokinin-1 receptor isoform X3 [Apis cerana]
LOC108002114	81.03	86.07	85.18	26.21	38.15	31.59	1.32974	5.77894	1.40189e-17	1.17941e-14	NC_083852.1:25160917-25163640:-	LOC108002114	NA	NA	kielin/chordin-like protein [Apis cerana]
LOC107998360	27.7	27.75	29.01	56.26	68.23	64.32	-1.2235	7.27943	2.01454e-15	1.54076e-12	NC_083863.1:9800566-9822762:-	LOC107998360	168;GO:0000003,biological_process reproduction;GO:0000122,biological_process negative regulation of transcription by RNA polymerase II;GO:0001085,molecular_function RNA polymerase II transcription factor binding;GO:0001306,biological_process age-dependent response to oxidative stress;GO:0001659,biological_process temperature homeostasis;GO:0001932,biological_process regulation of protein phosphor…	PER2; period circadian protein 2; K02633	period circadian protein [Apis cerana]; period circadian protein isoform X1 [Apis cerana]; period circadian protein isoform X2 [Apis cerana]; period circadian protein isoform X3 [Apis cerana]; period circadian protein isoform X4 [Apis cerana]; period circadian protein isoform X5 [Apis cerana]; period circadian protein isoform X6 [Apis cerana]; period circadian protein isoform X7 [Apis cerana]
LOC107995697	3.36	3.38	3.45	5.83	6.92	6.53	-0.982498	4.83027	2.2785e-14	1.59742e-11	NC_083861.1:4841171-4941897:+	LOC107995697	23;GO:0005575,cellular_component cellular_component;GO:0005623,cellular_component cell;GO:0005903,cellular_component brush border;GO:0006508,biological_process proteolysis;GO:0006807,biological_process nitrogen compound metabolic process;GO:0007586,biological_process digestion;GO:0008150,biological_process biological_process;GO:0008152,biological_process metabolic process;GO:0010467,biological_pr…	NA	uncharacterized protein LOC107995697 isoform X1 [Apis cerana]; uncharacterized protein LOC107995697 isoform X2 [Apis cerana]; uncharacterized protein LOC107995697 isoform X3 [Apis cerana]; uncharacterized protein LOC107995697 isoform X4 [Apis cerana]; uncharacterized protein LOC107995697 isoform X5 [Apis cerana]
LOC107992974	25.16	11.55	19.32	3.93	2.65	3.46	2.43819	2.99898	2.59719e-14	1.68078e-11	NC_083853.1:11479455-11483500:-	LOC107992974	NA	NA	uncharacterized protein LOC107992974 isoform X1 [Apis cerana]; uncharacterized protein LOC107992974 isoform X2 [Apis cerana]; uncharacterized protein LOC107992974 isoform X3 [Apis cerana]
LOC107994729	5.65	45.55	30.39	268.18	333.35	259.04	-3.50908	8.27042	2.27247e-13	1.36559e-10	NC_083852.1:6454065-6474913:-	LOC107994729	NA	GLD; glucose 1-dehydrogenase (FAD, quinone) [EC:1.1.5.9]; K00115; betA, CHDH; choline dehydrogenase [EC:1.1.99.1]; K00108	glucose dehydrogenase [FAD, quinone]-like [Apis cerana]
LOC108003030	96.53	118.38	103.48	42.59	52.25	46.32	1.10365	7.04832	8.39387e-13	4.70784e-10	NC_083861.1:10060369-10071632:+	LOC108003030	312;GO:0000122,biological_process negative regulation of transcription by RNA polymerase II;GO:0000166,molecular_function nucleotide binding;GO:0000976,molecular_function transcription regulatory region sequence-specific DNA binding;GO:0000977,molecular_function RNA polymerase II regulatory region sequence-specific DNA binding;GO:0000978,molecular_function RNA polymerase II proximal promoter sequ…	CRY; cryptochrome; K02295	cryptochrome-1 isoform X1 [Apis cerana]; cryptochrome-1 isoform X2 [Apis cerana]; cryptochrome-1 isoform X3 [Apis cerana]; cryptochrome-1 isoform X4 [Apis cerana]
LOC108002023	32	33.51	29.87	15.55	16.8	17.07	0.885025	4.61795	4.91827e-12	2.58609e-09	NC_083852.1:24043948-24046308:-	LOC108002023	NA	NA	uncharacterized protein LOC108002023 [Apis cerana]
LOC108001610	2.85	2.95	2.5	5.52	8.71	6.89	-1.40598	3.33509	1.61778e-11	7.66045e-09	NC_083852.1:11881956-11885465:+	LOC108001610	84;GO:0000226,biological_process microtubule cytoskeleton organization;GO:0000278,biological_process mitotic cell cycle;GO:0000280,biological_process nuclear division;GO:0003674,molecular_function molecular_function;GO:0005488,molecular_function binding;GO:0005515,molecular_function protein binding;GO:0005575,cellular_component cellular_component;GO:0005622,cellular_component intracellular;GO:000…	NA	uncharacterized protein LOC108001610 isoform X1 [Apis cerana]; uncharacterized protein LOC108001610 isoform X2 [Apis cerana]
LOC133666561	6.21	7.38	5.77	2.15	1.81	2.17	1.59274	2.23788	1.67387e-11	7.66045e-09	NC_083859.1:6266809-6268309:-	LOC133666561	NA	NA	uncharacterized protein LOC133666561 [Apis cerana]
LOC107996237	38.7	64.57	52.7	23.14	22.27	25.2	1.06382	5.14422	1.76526e-11	7.66045e-09	NC_083857.1:17250420-17253234:-	LOC107996237	54;GO:0000287,molecular_function magnesium ion binding;GO:0003674,molecular_function molecular_function;GO:0003824,molecular_function catalytic activity;GO:0005488,molecular_function binding;GO:0005975,biological_process carbohydrate metabolic process;GO:0006020,biological_process inositol metabolic process;GO:0006066,biological_process alcohol metabolic process;GO:0006793,biological_process phos…	E3.1.3.25, IMPA, suhB; myo-inositol-1(or 4)-monophosphatase [EC:3.1.3.25]; K01092; VTC4; inositol-phosphate phosphatase / L-galactose 1-phosphate phosphatase [EC:3.1.3.25 3.1.3.93]; K10047	inositol monophosphatase 1 isoform X2 [Apis cerana]; uncharacterized protein LOC107996237 isoform X1 [Apis cerana]
LOC108001898	5.46	4.18	5.38	0.99	1.24	1.41	1.98386	1.59341	1.8211e-11	7.66045e-09	NC_083854.1:11540191-11541158:+	LOC108001898	NA	NA	uncharacterized protein LOC108001898 [Apis cerana]
LOC107995320	40.61	50.48	42.47	82.08	82.85	82.79	-0.961902	6.32745	2.3609e-11	9.45821e-09	NC_083859.1:5108542-5118844:-	LOC107995320	NA	NA	uncharacterized protein LOC107995320 [Apis cerana]
LOC107996332	2.66	1.93	2.5	0.42	0.44	0.65	2.17094	1.19008	3.01014e-11	1.15111e-08	NC_083866.1:5972201-5974507:+	LOC107996332	93;GO:0000003,biological_process reproduction;GO:0000226,biological_process microtubule cytoskeleton organization;GO:0001539,biological_process cilium or flagellum-dependent cell motility;GO:0001669,cellular_component acrosomal vesicle;GO:0002080,cellular_component acrosomal membrane;GO:0003341,biological_process cilium movement;GO:0003674,molecular_function molecular_function;GO:0005198,molecula…	NA	tektin-3-like [Apis cerana]
LOC108004414	17.07	16.65	16.59	28.56	31.83	29.56	-0.900784	5.42168	6.56858e-11	2.40267e-08	NC_083865.1:3601470-3603837:-	LOC108004414	NA	NA	E3 SUMO-protein ligase ZBED1 [Apis cerana]
LOC108000528	2.05	2.77	2.75	0.55	0.99	0.73	1.65951	2.41394	9.28945e-11	3.25634e-08	NC_083860.1:11144477-11163433:+	LOC108000528	NA	NA	uncharacterized protein LOC108000528 [Apis cerana]
LOC107999404	30.04	25.1	31.27	54.31	62.37	60.91	-1.09742	3.76177	1.03386e-10	3.47913e-08	NC_083858.1:10750675-10753549:-	LOC107999404	NA	NA	uncharacterized protein LOC107999404 [Apis cerana]
LOC107998440	66.9	58.92	58.5	26.09	31.36	28.17	1.04696	6.51434	1.08494e-10	3.51061e-08	NC_083858.1:3087138-3106458:-	LOC107998440	NA	NA	ecdysone oxidase-like isoform X2 [Apis cerana]; glucose dehydrogenase [FAD, quinone]-like isoform X1 [Apis cerana]
LOC107995442	6.97	7.17	7.52	11.01	12.82	13.46	-0.846831	4.97625	1.78114e-10	5.54989e-08	NC_083857.1:3683492-3690539:+	LOC107995442	NA	UGT; glucuronosyltransferase [EC:2.4.1.17]; K00699	uncharacterized protein LOC107995442 [Apis cerana]
LOC108002060	78.49	111.26	98.95	162.64	229.01	184.58	-1.07056	7.42912	3.2001e-10	9.61516e-08	NC_083852.1:22510254-22517143:+	LOC108002060	33;GO:0000139,cellular_component Golgi membrane;GO:0003674,molecular_function molecular_function;GO:0003824,molecular_function catalytic activity;GO:0005575,cellular_component cellular_component;GO:0005622,cellular_component intracellular;GO:0005623,cellular_component cell;GO:0005737,cellular_component cytoplasm;GO:0005794,cellular_component Golgi apparatus;GO:0008150,biological_process biologica…	FUT-1, FucTC; alpha-1,3-fucosyltransferase [EC:2.4.1.-]; K14464	alpha-(1,3)-fucosyltransferase C [Apis cerana]
LOC107997932	21.29	15.98	20.53	37.35	45.36	38.7	-1.12605	6.45159	4.02647e-10	1.16809e-07	NC_083866.1:5678039-5820887:-	LOC107997932	141;GO:0000902,biological_process cell morphogenesis;GO:0000904,biological_process cell morphogenesis involved in differentiation;GO:0001763,biological_process morphogenesis of a branching structure;GO:0002009,biological_process morphogenesis of an epithelium;GO:0002165,biological_process instar larval or pupal development;GO:0005575,cellular_component cellular_component;GO:0005622,cellular_compo…	NA	facilitated trehalose transporter Tret1 isoform X2 [Apis cerana]; headcase protein isoform X1 [Apis cerana]; headcase protein isoform X3 [Apis cerana]; headcase protein isoform X4 [Apis cerana]
LOC107997989	22.9	22.68	23.64	11.98	12.95	13.43	0.788133	4.67902	6.54957e-10	1.81597e-07	NC_083866.1:4052793-4055130:-	LOC107997989	NA	NA	4-hydroxybutyrate coenzyme A transferase [Apis cerana]
LOC107997352	3.4	3.47	3.32	1.71	1.63	1.74	0.940959	3.82897	6.69144e-10	1.81597e-07	NC_083854.1:5095022-5113021:-	LOC107997352	86;GO:0003674,molecular_function molecular_function;GO:0005085,molecular_function guanyl-nucleotide exchange factor activity;GO:0005088,molecular_function Ras guanyl-nucleotide exchange factor activity;GO:0005488,molecular_function binding;GO:0005515,molecular_function protein binding;GO:0006725,biological_process cellular aromatic compound metabolic process;GO:0006726,biological_process eye pigm…	NA	uncharacterized protein LOC107997352 [Apis cerana]
LOC108002504	1314.19	2698.67	2155.97	591.88	914.47	794.85	1.34102	9.27312	7.66942e-10	2.01634e-07	NC_083866.1:6469043-6470493:+	LOC108002504	NA	NA	uncharacterized protein LOC108002504 [Apis cerana]
LOC108003148	5.3	5.66	4.89	2.55	2.16	2.5	1.0747	3.41428	8.04535e-10	2.05108e-07	NC_083865.1:6116784-6120581:-	LOC108003148	NA	NA	MAM and LDL-receptor class A domain-containing protein 1-like isoform X1 [Apis cerana]; MAM and LDL-receptor class A domain-containing protein 1-like isoform X2 [Apis cerana]
LOC107998283	7.56	9.5	9.1	14.13	17.88	14.48	-0.902275	5.24472	8.54619e-10	2.11468e-07	NC_083857.1:5002636-5068143:+	LOC107998283	NA	NA	uncharacterized protein LOC107998283 isoform X1 [Apis cerana]; uncharacterized protein LOC107998283 isoform X2 [Apis cerana]; uncharacterized protein LOC107998283 isoform X3 [Apis cerana]
LOC107992411	13.08	29.24	19.82	2.57	6.91	5.64	1.95127	3.13245	1.45806e-09	3.50476e-07	NC_083852.1:26491833-26494670:+	LOC107992411	NA	NA	uncharacterized protein LOC107992411 [Apis cerana]
LOC108001757	76.47	67.6	66.81	157.42	124.46	121.64	-0.998709	5.61966	1.62937e-09	3.80516e-07	NC_083852.1:10995822-10998433:+	LOC108001757	NA	NA	ninjurin-A-like [Apis cerana]
LOC108002086	283.99	327.56	300.11	143.43	171.58	148.82	0.906572	7.39173	1.67349e-09	3.80516e-07	NC_083852.1:23754123-23758961:-	LOC108002086	NA	NA	peptide methionine sulfoxide reductase isoform X1 [Apis cerana]; peptide methionine sulfoxide reductase isoform X2 [Apis cerana]; peptide methionine sulfoxide reductase isoform X3 [Apis cerana]
LOC108004034	2.25	2.18	2	4.34	4.93	5.15	-1.22182	2.81894	1.98879e-09	4.40307e-07	NC_083860.1:5011906-5018941:+	LOC108004034	147;GO:0000003,biological_process reproduction;GO:0000082,biological_process G1/S transition of mitotic cell cycle;GO:0000228,cellular_component nuclear chromosome;GO:0000278,biological_process mitotic cell cycle;GO:0000781,cellular_component chromosome, telomeric region;GO:0000784,cellular_component nuclear chromosome, telomeric region;GO:0000808,cellular_component origin recognition complex;GO:…	ORC3; origin recognition complex subunit 3; K02605	origin recognition complex subunit 3 [Apis cerana]
LOC107995375	3	3.06	4.98	1.02	1.07	1.04	1.74164	1.92588	2.36507e-09	5.04871e-07	NC_083859.1:3489731-3494539:+	LOC107995375	180;GO:0001505,biological_process regulation of neurotransmitter levels;GO:0003333,biological_process amino acid transmembrane transport;GO:0003674,molecular_function molecular_function;GO:0005215,molecular_function transporter activity;GO:0005280,molecular_function amino acid:proton symporter activity;GO:0005326,molecular_function neurotransmitter transporter activity;GO:0005342,molecular_functi…	SLC32A, VGAT; solute carrier family 32 (vesicular inhibitory amino acid transporter); K15015	vesicular inhibitory amino acid transporter [Apis cerana]
LOC114577681	11.58	8.14	11.26	17.94	24.9	20.76	-1.08997	4.45416	2.44967e-09	5.04871e-07	NC_083864.1:4145321-4308697:+	LOC114577681	NA	NA	uncharacterized protein LOC114577681 isoform X1 [Apis cerana]; uncharacterized protein LOC114577681 isoform X10 [Apis cerana]; uncharacterized protein LOC114577681 isoform X11 [Apis cerana]; uncharacterized protein LOC114577681 isoform X2 [Apis cerana]; uncharacterized protein LOC114577681 isoform X3 [Apis cerana]; uncharacterized protein LOC114577681 isoform X4 [Apis cerana]; uncharacterized pro…
LOC107994349	76.57	79.13	85.01	122.75	136.15	140.58	-0.795396	5.21452	2.46044e-09	5.04871e-07	NC_083856.1:9745988-9761105:-	LOC107994349	NA	NA	protein yippee-like 1 [Apis cerana]
LOC108000166	13.19	14.73	13.87	8.01	7.42	7.5	0.798056	4.35964	3.22717e-09	6.46432e-07	NC_083864.1:5409984-5417689:+	LOC108000166	49;GO:0000003,biological_process reproduction;GO:0000724,biological_process double-strand break repair via homologous recombination;GO:0000725,biological_process recombinational repair;GO:0005575,cellular_component cellular_component;GO:0005622,cellular_component intracellular;GO:0005623,cellular_component cell;GO:0005634,cellular_component nucleus;GO:0006139,biological_process nucleobase-contain…	NA	DNA helicase MCM9-like isoform X1 [Apis cerana]; DNA helicase MCM9-like isoform X2 [Apis cerana]; DNA helicase MCM9-like isoform X3 [Apis cerana]; DNA helicase MCM9-like isoform X4 [Apis cerana]
LOC107993169	12.36	12.26	13.73	19.79	27.12	21.16	-0.892574	5.1706	5.54718e-09	1.08531e-06	NC_083858.1:7168840-7175657:-	LOC107993169	NA	NA	uncharacterized protein LOC107993169 [Apis cerana]
LOC107997471	1.94	1.81	2.06	0.63	0.62	0.61	1.57387	1.51766	5.92839e-09	1.1093e-06	NC_083864.1:4900268-4906469:+	LOC107997471	NA	NA	membrane metallo-endopeptidase-like 1 isoform X1 [Apis cerana]; membrane metallo-endopeptidase-like 1 isoform X2 [Apis cerana]
LOC107997918	194.19	216.51	186.88	333.98	354.67	332.39	-0.840454	8.022	5.93351e-09	1.1093e-06	NC_083856.1:11829573-11835773:+	LOC107997918	NA	proC; pyrroline-5-carboxylate reductase [EC:1.5.1.2]; K00286	pyrroline-5-carboxylate reductase 2 isoform X1 [Apis cerana]; pyrroline-5-carboxylate reductase 2 isoform X2 [Apis cerana]
LOC107996023	554	728.27	559.33	287.11	352.43	299.82	0.898871	8.00105	8.36369e-09	1.52965e-06	NC_083853.1:4726668-4728349:-	LOC107996023	548;GO:0000003,biological_process reproduction;GO:0000165,biological_process MAPK cascade;GO:0000226,biological_process microtubule cytoskeleton organization;GO:0000302,biological_process response to reactive oxygen species;GO:0000502,cellular_component proteasome complex;GO:0001101,biological_process response to acid chemical;GO:0001540,molecular_function amyloid-beta binding;GO:0001558,biologic…
r fiber organization;GO:1903201,biological_process regulation of oxidative stress-induced cell death;GO:1903202,biological_process negative regulation of oxidative stress-induced cell death;GO:1903311,biological_process regulation of mRNA metabolic process;GO:1903544,biological_process response to butyrate;GO:1903545,biological_process cellular response to butyrate;GO:1903555,biological_process r…	CRYAB; crystallin, alpha B; K09542; HSPB1; heat shock protein beta-1; K04455; HSPB2; heat shock protein beta-2; K09543	protein lethal(2)essential for life [Apis cerana]
LOC108002478	15.47	19.46	19.5	28.68	29.7	30.1	-0.774369	4.41734	9.31133e-09	1.66673e-06	NC_083858.1:1255933-1266112:-	LOC108002478	NA	PLA2G, SPLA2; secretory phospholipase A2 [EC:3.1.1.4]; K01047	acidic phospholipase A2 PA4 isoform X3 [Apis cerana]; acidic phospholipase A2 PA4 isoform X4 [Apis cerana]; phospholipase A2 isoform X1 [Apis cerana]; phospholipase A2 isoform X2 [Apis cerana]
LOC108003653	15.3	10.22	14.29	23.3	31.84	26.14	-1.08115	5.22691	1.09253e-08	1.91489e-06	NC_083860.1:7435203-7527205:-	LOC108003653	236;GO:0000323,cellular_component lytic vacuole;GO:0000902,biological_process cell morphogenesis;GO:0000904,biological_process cell morphogenesis involved in differentiation;GO:0001523,biological_process retinoid metabolic process;GO:0001654,biological_process eye development;GO:0001764,biological_process neuron migration;GO:0002009,biological_process morphogenesis of an epithelium;GO:0002119,bio…	GPC4; glypican 4; K08110; K16330; pseudouridylate synthase / pseudouridine kinase [EC:4.2.1.70 2.7.1.83]; K16330	glypican-4 [Apis cerana]
LOC107999356	5.2	5.14	5.42	8.2	10.42	8.28	-0.835123	5.13064	1.20539e-08	2.06958e-06	NC_083858.1:12997966-13013722:-	LOC107999356	NA	NA	uncharacterized protein LOC107999356 isoform X1 [Apis cerana]; uncharacterized protein LOC107999356 isoform X2 [Apis cerana]
LOC107998704	3.04	3.25	3.1	1.47	1.47	1.64	0.968543	3.3366	1.47182e-08	2.47648e-06	NC_083865.1:9166051-9171356:-	LOC107998704	195;GO:0001501,biological_process skeletal system development;GO:0001654,biological_process eye development;GO:0001655,biological_process urogenital system development;GO:0001750,cellular_component photoreceptor outer segment;GO:0002119,biological_process nematode larval development;GO:0002164,biological_process larval development;GO:0003002,biological_process regionalization;GO:0003008,biologica…	NA	intraflagellar transport protein 140 homolog [Apis cerana]
LOC107992581	2.04	2.41	2.15	0.92	0.72	0.8	1.36033	2.03103	1.50521e-08	2.48301e-06	NC_083859.1:6261784-6266545:-	LOC107992581	NA	NA	uncharacterized protein LOC107992581 isoform X1 [Apis cerana]; uncharacterized protein LOC107992581 isoform X2 [Apis cerana]; uncharacterized protein LOC107992581 isoform X3 [Apis cerana]
LOC107995018	3.3	2.96	2.93	1.36	0.93	0.8	1.51308	2.15719	1.80366e-08	2.91811e-06	NC_083852.1:6038332-6047960:+	LOC107995018	NA	ARSB; arylsulfatase B [EC:3.1.6.12]; K01135	arylsulfatase B-like isoform X1 [Apis cerana]; arylsulfatase B-like isoform X2 [Apis cerana]
LOC107997213	32.89	21.68	24.32	10.7	9.89	10.02	1.31638	3.12001	1.85217e-08	2.94006e-06	NC_083862.1:2426015-2428960:+	LOC107997213	NA	NA	uncharacterized protein LOC107997213 [Apis cerana]
LOC108001117	7.54	8.16	6.97	3.59	2.48	3.04	1.25021	2.72303	1.92076e-08	2.99248e-06	NC_083866.1:7680626-7686390:+	LOC108001117	NA	PI4K2; phosphatidylinositol 4-kinase type 2 [EC:2.7.1.67]; K13711	stabilizer of axonemal microtubules 2 [Apis cerana]
LOC108004286	6.52	6.93	6.71	2.32	2.73	2.77	1.29744	2.07879	2.31173e-08	3.49134e-06	NC_083852.1:20201945-20214157:-	LOC108004286	19;GO:0003674,molecular_function molecular_function;GO:0003824,molecular_function catalytic activity;GO:0004175,molecular_function endopeptidase activity;GO:0004252,molecular_function serine-type endopeptidase activity;GO:0006508,biological_process proteolysis;GO:0006807,biological_process nitrogen compound metabolic process;GO:0008150,biological_process biological_process;GO:0008152,biological_p…	KLKB1; plasma kallikrein [EC:3.4.21.34]; K01324	clotting factor G beta subunit-like [Apis cerana]
LOC107993815	83.38	73.05	77.23	40.81	37.72	42.37	0.890875	6.94306	2.32397e-08	3.49134e-06	NC_083857.1:10830260-10842069:-	LOC107993815	118;GO:0000139,cellular_component Golgi membrane;GO:0003674,molecular_function molecular_function;GO:0003824,molecular_function catalytic activity;GO:0005488,molecular_function binding;GO:0005575,cellular_component cellular_component;GO:0005622,cellular_component intracellular;GO:0005623,cellular_component cell;GO:0005737,cellular_component cytoplasm;GO:0005794,cellular_component Golgi apparatus;…	LARGE; glycosyltransferase-like protein LARGE [EC:2.4.2.- 2.4.1.-]; K09668	xylosyl- and glucuronyltransferase LARGE1 isoform X1 [Apis cerana]; xylosyl- and glucuronyltransferase LARGE1 isoform X2 [Apis cerana]
LOC107998606	5.18	5.25	7.24	12.35	13.83	12.1	-1.18825	2.93792	2.75059e-08	4.02993e-06	NC_083865.1:10054606-10074703:-	LOC107998606	NA	NA	uncharacterized protein LOC107998606 [Apis cerana]
LOC107993239	3.57	3.03	3.59	6.26	7.28	7.02	-1.06931	3.17059	2.77827e-08	4.02993e-06	NC_083867.1:6566299-6600253:-	LOC107993239	208;GO:0000003,biological_process reproduction;GO:0000166,molecular_function nucleotide binding;GO:0000902,biological_process cell morphogenesis;GO:0000904,biological_process cell morphogenesis involved in differentiation;GO:0000976,molecular_function transcription regulatory region sequence-specific DNA binding;GO:0000977,molecular_function RNA polymerase II regulatory region sequence-specific D…	NA	LIM/homeobox protein Lhx3 isoform X1 [Apis cerana]; LIM/homeobox protein Lhx3 isoform X2 [Apis cerana]; LIM/homeobox protein Lhx3 isoform X3 [Apis cerana]; LIM/homeobox protein Lhx3 isoform X4 [Apis cerana]
LOC107993081	6.98	6.2	7.18	3.22	3.7	3.64	0.886243	3.91998	2.89358e-08	4.12605e-06	NC_083865.1:651619-657725:-	LOC107993081	NA	NA	uncharacterized protein LOC107993081 [Apis cerana]
LOC107997892	13.64	14.62	13.94	8.61	7.41	8.62	0.710723	4.81838	3.24493e-08	4.54993e-06	NC_083856.1:11694958-11700602:+	LOC107997892	6;GO:0001664,molecular_function G protein-coupled receptor binding;GO:0003674,molecular_function molecular_function;GO:0005102,molecular_function signaling receptor binding;GO:0005488,molecular_function binding;GO:0005515,molecular_function protein binding;GO:0050780,molecular_function dopamine receptor binding	NA	dnaJ homolog dnj-5 [Apis cerana]
LOC107993504	0.19	0.29	0.19	0.46	3.16	1.84	-3.08515	1.2485	3.5082e-08	4.83844e-06	NC_083857.1:2319120-2347689:-	LOC107993504	90;GO:0001504,biological_process neurotransmitter uptake;GO:0001505,biological_process regulation of neurotransmitter levels;GO:0003333,biological_process amino acid transmembrane transport;GO:0003674,molecular_function molecular_function;GO:0005215,molecular_function transporter activity;GO:0005283,molecular_function amino acid:sodium symporter activity;GO:0005295,molecular_function neutral amin…	SLC6A5_9, GLYT; solute carrier family 6 (neurotransmitter transporter, glycine) member 5/9; K05038	sodium- and chloride-dependent glycine transporter 1 isoform X1 [Apis cerana]; sodium- and chloride-dependent glycine transporter 1 isoform X2 [Apis cerana]; sodium- and chloride-dependent glycine transporter 1 isoform X3 [Apis cerana]; sodium- and chloride-dependent glycine transporter 1 isoform X4 [Apis cerana]; sodium- and chloride-dependent glycine transporter 2 isoform X5 [Apis cerana]
LOC107993035	7.31	9.34	8.46	11.99	15.49	19.64	-0.975099	4.07819	3.84472e-08	5.21703e-06	NC_083861.1:5228920-5233810:+	LOC107993035	77;GO:0003674,molecular_function molecular_function;GO:0005215,molecular_function transporter activity;GO:0005310,molecular_function dicarboxylic acid transmembrane transporter activity;GO:0005342,molecular_function organic acid transmembrane transporter activity;GO:0005575,cellular_component cellular_component;GO:0005623,cellular_component cell;GO:0005886,cellular_component plasma membrane;GO:00…	SLC19A2_3, THTR; solute carrier family 19 (thiamine transporter), member 2/3; K14610	thiamine transporter 2-like [Apis cerana]
LOC107998470	12.08	17.89	14.61	7.71	5.68	6.1	1.11487	3.24475	4.80125e-08	6.28202e-06	NC_083858.1:3626295-3736985:+	LOC107998470	NA	NA	uncharacterized protein LOC107998470 isoform X1 [Apis cerana]; uncharacterized protein LOC107998470 isoform X2 [Apis cerana]
LOC108002905	4510.9	4180.99	4417.26	2331.16	2299.23	2475.77	0.822058	10.5502	4.83579e-08	6.28202e-06	NC_083853.1:13191614-13196770:+	LOC108002905	294;GO:0000003,biological_process reproduction;GO:0000226,biological_process microtubule cytoskeleton organization;GO:0000278,biological_process mitotic cell cycle;GO:0000281,biological_process mitotic cytokinesis;GO:0000902,biological_process cell morphogenesis;GO:0000904,biological_process cell morphogenesis involved in differentiation;GO:0000910,biological_process cytokinesis;GO:0000912,biolog…	CFL; cofilin; K05765	cofilin/actin-depolymerizing factor homolog [Apis cerana]
LOC107994352	4.94	4.15	4.56	8.79	10.36	9.12	-1.1053	3.01497	4.85358e-08	6.28202e-06	NC_083856.1:9768965-9786611:+	LOC107994352	NA	PLA2G, SPLA2; secretory phospholipase A2 [EC:3.1.1.4]; K01047	uncharacterized protein LOC107994352 isoform X1 [Apis cerana]; uncharacterized protein LOC107994352 isoform X2 [Apis cerana]
LOC107992995	4.46	3.65	4.2	1.89	1.86	2.35	0.958853	3.81711	5.32883e-08	6.79264e-06	NC_083852.1:18853456-18867412:-	LOC107992995	160;GO:0000003,biological_process reproduction;GO:0001654,biological_process eye development;GO:0001667,biological_process ameboidal-type cell migration;GO:0001745,biological_process compound eye morphogenesis;GO:0002064,biological_process epithelial cell development;GO:0002065,biological_process columnar/cuboidal epithelial cell differentiation;GO:0002066,biological_process columnar/cuboidal epi…	DOME; cytokine receptor domeless; K19599	uncharacterized protein LOC107992995 [Apis cerana]
LOC108003495	58.01	42.53	49.76	81.04	101.67	93.47	-0.930174	5.6013	5.52751e-08	6.94074e-06	NC_083852.1:15385641-15387091:+	LOC108003495	126;GO:0000003,biological_process reproduction;GO:0000228,cellular_component nuclear chromosome;GO:0000785,cellular_component chromatin;GO:0000790,cellular_component nuclear chromatin;GO:0000791,cellular_component euchromatin;GO:0003674,molecular_function molecular_function;GO:0003676,molecular_function nucleic acid binding;GO:0003677,molecular_function DNA binding;GO:0003682,molecular_function c…	H3; histone H3; K11253	histone H1 [Apis cerana]
LOC107994074	1062.1	1021.07	1033.83	551.9	588.71	589.18	0.787208	10.0874	9.09007e-08	1.12463e-05	NC_083857.1:12896749-12899188:+	LOC107994074	106;GO:0000075,biological_process cell cycle checkpoint;GO:0000235,cellular_component astral microtubule;GO:0000278,biological_process mitotic cell cycle;GO:0000281,biological_process mitotic cytokinesis;GO:0000910,biological_process cytokinesis;GO:0002376,biological_process immune system process;GO:0003674,molecular_function molecular_function;GO:0005198,molecular_function structural molecule ac…	TUBA; tubulin alpha; K07374	tubulin alpha-1 chain-like [Apis cerana]
LOC108003869	0.36	0.19	0.22	1.01	0.94	0.95	-1.9157	0.532838	9.31738e-08	1.13605e-05	NC_083859.1:7874126-7950018:-	LOC108003869	878;GO:0000003,biological_process reproduction;GO:0000122,biological_process negative regulation of transcription by RNA polymerase II;GO:0000228,cellular_component nuclear chromosome;GO:0000785,cellular_component chromatin;GO:0000790,cellular_component nuclear chromatin;GO:0000902,biological_process cell morphogenesis;GO:0000904,biological_process cell morphogenesis involved in differentiation;G…
ll adhesion;GO:0045786,biological_process negative regulation of cell cycle;GO:0045807,biological_process positive regulation of endocytosis;GO:0045892,biological_process negative regulation of transcription, DNA-templated;GO:0045893,biological_process positive regulation of transcription, DNA-templated;GO:0045921,biological_process positive regulation of exocytosis;GO:0045934,biological_process …	GATA3; GATA-binding protein 3; K17895	GATA-binding factor C isoform X1 [Apis cerana]; GATA-binding factor C isoform X2 [Apis cerana]; GATA-binding factor C isoform X3 [Apis cerana]
LOC108001512	11.75	28.1	24.55	38.77	63.69	50.81	-1.33658	6.11003	9.87146e-08	1.18641e-05	NC_083861.1:10965105-11010630:-	LOC108001512	141;GO:0000003,biological_process reproduction;GO:0000041,biological_process transition metal ion transport;GO:0000122,biological_process negative regulation of transcription by RNA polymerase II;GO:0002009,biological_process morphogenesis of an epithelium;GO:0002165,biological_process instar larval or pupal development;GO:0003002,biological_process regionalization;GO:0003006,biological_process d…	DVE1; homeobox domain-containing protein; K19774	homeobox protein dve-1 isoform X1 [Apis cerana]; homeobox protein dve-1 isoform X2 [Apis cerana]
LOC107999768	2.89	3.09	3.83	4.58	9.11	7.42	-1.17049	3.99507	1.26e-07	1.49301e-05	NC_083867.1:6357256-6466687:+	LOC107999768	162;GO:0000187,biological_process activation of MAPK activity;GO:0000902,biological_process cell morphogenesis;GO:0001667,biological_process ameboidal-type cell migration;GO:0001763,biological_process morphogenesis of a branching structure;GO:0001932,biological_process regulation of protein phosphorylation;GO:0001934,biological_process positive regulation of protein phosphorylation;GO:0002009,bio…	FGF; fibroblast growth factor; K04358	uncharacterized protein LOC107999768 [Apis cerana]
LOC107999914	13.04	13.55	13.63	20.26	21.22	19.83	-0.673922	4.88828	1.35086e-07	1.57845e-05	NC_083865.1:11528403-11531139:+	LOC107999914	NA	NA	uncharacterized protein LOC107999914 isoform X1 [Apis cerana]; uncharacterized protein LOC107999914 isoform X2 [Apis cerana]; uncharacterized protein LOC107999914 isoform X3 [Apis cerana]; uncharacterized protein LOC107999914 isoform X4 [Apis cerana]
LOC107992973	9.54	7.09	6.66	2.35	2.36	2.38	1.6647	1.22264	1.40475e-07	1.61892e-05	NC_083853.1:11478454-11479487:+	LOC107992973	NA	NA	uncharacterized protein LOC107992973 [Apis cerana]
LOC108003997	1.06	1.49	1.29	1.9	4.17	2.83	-1.28518	3.66915	1.44744e-07	1.64558e-05	NC_083864.1:10266989-10344080:-	LOC108003997	NA	NA	uncharacterized protein LOC108003997 isoform X1 [Apis cerana]; uncharacterized protein LOC108003997 isoform X2 [Apis cerana]; uncharacterized protein LOC108003997 isoform X3 [Apis cerana]; uncharacterized protein LOC108003997 isoform X4 [Apis cerana]; uncharacterized protein LOC108003997 isoform X5 [Apis cerana]; uncharacterized protein LOC108003997 isoform X6 [Apis cerana]; uncharacterized prote…
LOC107998823	1.84	2.61	2.2	3.64	3.88	4.1	-0.882353	3.57029	1.50516e-07	1.68839e-05	NC_083856.1:12927022-12951794:+	LOC107998823	69;GO:0000049,molecular_function tRNA binding;GO:0001510,biological_process RNA methylation;GO:0002097,biological_process tRNA wobble base modification;GO:0002098,biological_process tRNA wobble uridine modification;GO:0003674,molecular_function molecular_function;GO:0003676,molecular_function nucleic acid binding;GO:0003723,molecular_function RNA binding;GO:0003824,molecular_function catalytic ac…	NA	uncharacterized protein LOC107998823 isoform X1 [Apis cerana]; uncharacterized protein LOC107998823 isoform X2 [Apis cerana]; uncharacterized protein LOC107998823 isoform X3 [Apis cerana]
LOC108000440	32.98	24.15	32.29	12.83	17.15	13.62	0.981513	6.11735	1.61273e-07	1.77712e-05	NC_083867.1:2212120-2262631:+	LOC108000440	209;GO:0000003,biological_process reproduction;GO:0001700,biological_process embryonic development via the syncytial blastoderm;GO:0001932,biological_process regulation of protein phosphorylation;GO:0001933,biological_process negative regulation of protein phosphorylation;GO:0003674,molecular_function molecular_function;GO:0003824,molecular_function catalytic activity;GO:0004672,molecular_functio…	NA	uncharacterized protein LOC108000440 [Apis cerana]
LOC107994527	0.66	0.38	0.52	0.19	0.22	0.15	1.43574	2.89475	1.62651e-07	1.77712e-05	NC_083862.1:7848650-7872821:+	LOC107994527	NA	NA	uncharacterized protein LOC107994527 [Apis cerana]
LOC108000329	8.71	8.33	9.54	13.53	15.58	14.67	-0.782615	6.08196	1.69302e-07	1.82608e-05	NC_083867.1:3328559-3378092:-	LOC108000329	259;GO:0000132,biological_process establishment of mitotic spindle orientation;GO:0000226,biological_process microtubule cytoskeleton organization;GO:0000278,biological_process mitotic cell cycle;GO:0001654,biological_process eye development;GO:0001745,biological_process compound eye morphogenesis;GO:0001751,biological_process compound eye photoreceptor cell differentiation;GO:0001754,biological_…	DOCK1; dedicator of cytokinesis protein 1; K13708; DOCK4; dedicator of cytokinesis protein 4; K17697	dedicator of cytokinesis protein 3 isoform X1 [Apis cerana]; dedicator of cytokinesis protein 3 isoform X2 [Apis cerana]; dedicator of cytokinesis protein 3 isoform X3 [Apis cerana]
LOC107998545	7.97	14.27	10.94	16.69	24.72	19.24	-0.951738	4.641	1.99709e-07	2.12678e-05	NC_083856.1:13223669-13231325:-	LOC107998545	110;GO:0000003,biological_process reproduction;GO:0001667,biological_process ameboidal-type cell migration;GO:0001700,biological_process embryonic development via the syncytial blastoderm;GO:0002009,biological_process morphogenesis of an epithelium;GO:0002064,biological_process epithelial cell development;GO:0002065,biological_process columnar/cuboidal epithelial cell differentiation;GO:0002066,b…	SHD, CYP314A1; ecdysone 20-monooxygenase [EC:1.14.99.22]; K10723	ecdysone 20-monooxygenase isoform X1 [Apis cerana]; ecdysone 20-monooxygenase isoform X2 [Apis cerana]; ecdysone 20-monooxygenase isoform X3 [Apis cerana]; ecdysone 20-monooxygenase isoform X4 [Apis cerana]
LOC133666535	19.27	18.37	18.69	10.31	11.39	12.01	0.679955	4.67862	2.0425e-07	2.13207e-05	NC_083859.1:2843337-2848702:-	LOC133666535	114;GO:0003674,molecular_function molecular_function;GO:0005215,molecular_function transporter activity;GO:0005310,molecular_function dicarboxylic acid transmembrane transporter activity;GO:0005342,molecular_function organic acid transmembrane transporter activity;GO:0005343,molecular_function organic acid:sodium symporter activity;GO:0005575,cellular_component cellular_component;GO:0005623,cellu…	NA	protein I'm not dead yet [Apis cerana]
LOC107996556	3.89	2.69	3.91	1.1	1.39	0.89	1.57183	1.72391	2.05669e-07	2.13207e-05	NC_083856.1:5795253-5799333:+	LOC107996556	16;GO:0005575,cellular_component cellular_component;GO:0005622,cellular_component intracellular;GO:0005623,cellular_component cell;GO:0005737,cellular_component cytoplasm;GO:0005739,cellular_component mitochondrion;GO:0005929,cellular_component cilium;GO:0031514,cellular_component motile cilium;GO:0042995,cellular_component cell projection;GO:0043226,cellular_component organelle;GO:0043227,cellul…	NA	DNA ligase 1 [Apis cerana]
LOC108002480	4.69	4.99	5.14	2.83	2.58	3.31	0.699061	4.5798	2.07809e-07	2.13207e-05	NC_083858.1:1332812-1343311:-	LOC108002480	161;GO:0000003,biological_process reproduction;GO:0000902,biological_process cell morphogenesis;GO:0000904,biological_process cell morphogenesis involved in differentiation;GO:0002119,biological_process nematode larval development;GO:0002164,biological_process larval development;GO:0003006,biological_process developmental process involved in reproduction;GO:0003674,molecular_function molecular_fu…	PLXNA; plexin A; K06820; PLXNB; plexin B; K06821	plexin-B [Apis cerana]
LOC107998992	51.59	50.86	49.89	28.1	29	29.77	0.747268	6.29762	2.24152e-07	2.27204e-05	NC_083863.1:7546416-7551090:+	LOC107998992	NA	NA	uncharacterized protein LOC107998992 [Apis cerana]
LOC107998695	5.84	5.75	6.55	2.84	2.95	2.87	1.00157	3.00868	2.33202e-07	2.33563e-05	NC_083865.1:9274348-9282239:-	LOC107998695	64;GO:0000226,biological_process microtubule cytoskeleton organization;GO:0001578,biological_process microtubule bundle formation;GO:0003341,biological_process cilium movement;GO:0003674,molecular_function molecular_function;GO:0005488,molecular_function binding;GO:0005575,cellular_component cellular_component;GO:0005622,cellular_component intracellular;GO:0005623,cellular_component cell;GO:00057…	NA	cilia- and flagella-associated protein 100-like [Apis cerana]
LOC107999174	5.44	4.37	4.79	0.49	2.02	1.3	1.87802	2.22529	2.42449e-07	2.39968e-05	NC_083857.1:16068804-16078492:-	LOC107999174	88;GO:0003674,molecular_function molecular_function;GO:0003700,molecular_function DNA-binding transcription factor activity;GO:0005575,cellular_component cellular_component;GO:0005622,cellular_component intracellular;GO:0005623,cellular_component cell;GO:0005634,cellular_component nucleus;GO:0006355,biological_process regulation of transcription, DNA-templated;GO:0007275,biological_process multic…	NA	zinc finger protein 717 [Apis cerana]
LOC108002231	34.55	32.62	35.98	21.1	20.49	20.69	0.665116	4.83449	3.29011e-07	3.21857e-05	NC_083861.1:11919473-11932067:+	LOC108002231	70;GO:0001701,biological_process in utero embryonic development;GO:0003674,molecular_function molecular_function;GO:0003824,molecular_function catalytic activity;GO:0004014,molecular_function adenosylmethionine decarboxylase activity;GO:0005488,molecular_function binding;GO:0005575,cellular_component cellular_component;GO:0005622,cellular_component intracellular;GO:0005623,cellular_component cell…	speD, AMD1; S-adenosylmethionine decarboxylase [EC:4.1.1.50]; K01611	S-adenosylmethionine decarboxylase proenzyme [Apis cerana]
LOC114578242	29.25	14.01	26.89	6.94	9.52	7.25	1.51886	3.02206	3.47174e-07	3.35721e-05	NC_083860.1:9901744-9902805:+	LOC114578242	NA	NA	uncharacterized protein LOC114578242 [Apis cerana]
LOC107993525	24.05	19.83	31.93	38.48	67.36	53.86	-1.13473	4.00173	3.9125e-07	3.74043e-05	NC_083860.1:10357228-10366415:-	LOC107993525	NA	NA	uncharacterized protein LOC107993525 [Apis cerana]
LOC107999252	3.6	3.17	3.05	5.79	6.9	6.74	-1.03615	2.89893	4.10176e-07	3.87731e-05	NC_083858.1:12809289-12816086:+	LOC107999252	57;GO:0000981,molecular_function DNA-binding transcription factor activity, RNA polymerase II-specific;GO:0003002,biological_process regionalization;GO:0003674,molecular_function molecular_function;GO:0003676,molecular_function nucleic acid binding;GO:0003677,molecular_function DNA binding;GO:0003700,molecular_function DNA-binding transcription factor activity;GO:0005488,molecular_function bindin…	NA	fork head domain-containing protein crocodile [Apis cerana]
LOC107998149	35.5	37.7	35.49	53.33	57.89	55.09	-0.67881	5.45252	4.58512e-07	4.26158e-05	NC_083854.1:10686119-10689901:-	LOC107998149	301;GO:0000003,biological_process reproduction;GO:0000139,cellular_component Golgi membrane;GO:0001836,biological_process release of cytochrome c from mitochondria;GO:0003006,biological_process developmental process involved in reproduction;GO:0003254,biological_process regulation of membrane depolarization;GO:0003674,molecular_function molecular_function;GO:0005102,molecular_function signaling r…	BOK; Bcl-2-related ovarian killer protein; K02561; BUFFY; Bcl-2 family protein; K20017	uncharacterized protein LOC107998149 [Apis cerana]
LOC108003044	3.45	3.35	3.41	1.03	1.37	1.26	1.41085	1.33216	4.60958e-07	4.26158e-05	NC_083861.1:10304635-10306736:-	LOC108003044	NA	NA	nuclear receptor subfamily 2 group E member 1 [Apis cerana]
LOC107992577	7.84	5.77	8.28	11.94	13.36	12.44	-0.841517	5.19831	4.87893e-07	4.46157e-05	NC_083857.1:6739699-6942818:+	LOC107992577	86;GO:0000166,molecular_function nucleotide binding;GO:0003008,biological_process system process;GO:0003674,molecular_function molecular_function;GO:0003824,molecular_function catalytic activity;GO:0004672,molecular_function protein kinase activity;GO:0004674,molecular_function protein serine/threonine kinase activity;GO:0005488,molecular_function binding;GO:0005524,molecular_function ATP binding…	NA	LOW QUALITY PROTEIN: probable serine/threonine-protein kinase dyrk2 [Apis cerana]
LOC107994566	2.15	1.46	2.38	3.57	6.8	5.34	-1.44527	2.67436	5.00243e-07	4.52532e-05	NC_083858.1:339648-363827:+	LOC107994566	NA	NA	uncharacterized protein LOC107994566 [Apis cerana]
LOC108001967	13.01	28.49	24.28	41.98	41.2	42.94	-1.02615	5.71562	5.28203e-07	4.72741e-05	NC_083855.1:11422730-11445906:+	LOC108001967	275;GO:0001523,biological_process retinoid metabolic process;GO:0001889,biological_process liver development;GO:0001972,molecular_function retinoic acid binding;GO:0002237,biological_process response to molecule of bacterial origin;GO:0002526,biological_process acute inflammatory response;GO:0003008,biological_process system process;GO:0003674,molecular_function molecular_function;GO:0003824,mole…	CGT, UGT8; ceramide galactosyltransferase [EC:2.4.1.47]; K04628; UGT; glucuronosyltransferase [EC:2.4.1.17]; K00699	UDP-glycosyltransferase UGT5 [Apis cerana]
LOC107994534	7.44	8.29	7.83	11.76	13.3	12.93	-0.755255	3.79092	5.37043e-07	4.75594e-05	NC_083862.1:7658783-7717423:+	LOC107994534	65;GO:0000245,biological_process spliceosomal complex assembly;GO:0000375,biological_process RNA splicing, via transesterification reactions;GO:0000377,biological_process RNA splicing, via transesterification reactions with bulged adenosine as nucleophile;GO:0000398,biological_process mRNA splicing, via spliceosome;GO:0003674,molecular_function molecular_function;GO:0003676,molecular_function nuc…	SF3A2, SAP62; splicing factor 3A subunit 2; K12826; XYLT; protein xylosyltransferase [EC:2.4.2.26]; K00771	uncharacterized protein LOC107994534 [Apis cerana]
LOC107997898	8.37	8.67	8.66	4.48	4.29	4.59	0.878379	3.24846	5.9249e-07	5.19231e-05	NC_083856.1:11188938-11191080:+	LOC107997898	NA	NA	LOW QUALITY PROTEIN: uncharacterized protein LOC107997898 [Apis cerana]
LOC107993500	1.79	2.47	2.28	0.91	1.16	1.11	0.965781	3.11312	6.41946e-07	5.56772e-05	NC_083857.1:2433936-2444275:-	LOC107993500	NA	NA	uncharacterized protein LOC107993500 [Apis cerana]
LOC107993840	15.44	16.2	13.74	25.86	30.64	23.98	-0.889321	3.51871	6.5796e-07	5.64839e-05	NC_083857.1:16456340-16458963:-	LOC107993840	NA	FRAT2; frequently rearranged in advanced T-cell lymphomas 2; K03096	lysine-specific demethylase 7A-like [Apis cerana]
LOC107998225	25.36	43.92	34.36	48.61	67.62	66.75	-0.897636	5.94044	6.94215e-07	5.89942e-05	NC_083854.1:8563025-8565757:+	LOC107998225	NA	NA	uncharacterized protein LOC107998225 [Apis cerana]
LOC107994391	2.96	3.39	3.18	1.24	0.95	1.15	1.4452	1.14367	7.23658e-07	6.08814e-05	NC_083856.1:8427491-8429660:-	LOC107994391	31;GO:0001101,biological_process response to acid chemical;GO:0003008,biological_process system process;GO:0003674,molecular_function molecular_function;GO:0005488,molecular_function binding;GO:0005515,molecular_function protein binding;GO:0005575,cellular_component cellular_component;GO:0005623,cellular_component cell;GO:0006950,biological_process response to stress;GO:0007600,biological_process…	NA	uncharacterized protein LOC107994391 [Apis cerana]
LOC108002851	4.86	4.42	4.89	1.64	2.37	1.69	1.24773	2.06077	7.80885e-07	6.47798e-05	NC_083853.1:14960998-14968914:+	LOC108002851	398;GO:0000122,biological_process negative regulation of transcription by RNA polymerase II;GO:0000976,molecular_function transcription regulatory region sequence-specific DNA binding;GO:0000977,molecular_function RNA polymerase II regulatory region sequence-specific DNA binding;GO:0000981,molecular_function DNA-binding transcription factor activity, RNA polymerase II-specific;GO:0001012,molecula…	NA	T-box transcription factor TBX10 isoform X1 [Apis cerana]; T-box transcription factor TBX10 isoform X2 [Apis cerana]
LOC107993751	23.07	26.25	25.18	37.06	35.44	39.87	-0.660164	5.58954	7.91975e-07	6.47798e-05	NC_083857.1:8849427-8857382:+	LOC107993751	60;GO:0002791,biological_process regulation of peptide secretion;GO:0002793,biological_process positive regulation of peptide secretion;GO:0005575,cellular_component cellular_component;GO:0005623,cellular_component cell;GO:0005886,cellular_component plasma membrane;GO:0006950,biological_process response to stress;GO:0006986,biological_process response to unfolded protein;GO:0008150,biological_pro…	NA	transmembrane 7 superfamily member 3 isoform X1 [Apis cerana]; transmembrane 7 superfamily member 3 isoform X2 [Apis cerana]; transmembrane 7 superfamily member 3 isoform X3 [Apis cerana]
LOC108000254	8.62	11.18	9.74	4.96	5.58	6.02	0.763295	3.82875	7.93096e-07	6.47798e-05	NC_083867.1:5003870-5010516:-	LOC108000254	11;GO:0007154,biological_process cell communication;GO:0007267,biological_process cell-cell signaling;GO:0008150,biological_process biological_process;GO:0009987,biological_process cellular process;GO:0023052,biological_process signaling;GO:0030154,biological_process cell differentiation;GO:0032502,biological_process developmental process;GO:0045165,biological_process cell fate commitment;GO:0045…	NA	uncharacterized protein LOC108000254 isoform X1 [Apis cerana]; uncharacterized protein LOC108000254 isoform X2 [Apis cerana]; uncharacterized protein LOC108000254 isoform X3 [Apis cerana]; uncharacterized protein LOC108000254 isoform X4 [Apis cerana]
LOC107996865	2.49	3.15	2.77	1	0.86	0.73	1.62212	0.694981	8.67372e-07	7.01654e-05	NC_083853.1:9593927-9604203:+	LOC107996865	150;GO:0000166,molecular_function nucleotide binding;GO:0000278,biological_process mitotic cell cycle;GO:0001882,molecular_function nucleoside binding;GO:0001883,molecular_function purine nucleoside binding;GO:0002164,biological_process larval development;GO:0002165,biological_process instar larval or pupal development;GO:0002168,biological_process instar larval development;GO:0003674,molecular_f…	GCH1, folE; GTP cyclohydrolase IA [EC:3.5.4.16]; K01495	GTP cyclohydrolase 1 isoform X1 [Apis cerana]; GTP cyclohydrolase 1 isoform X2 [Apis cerana]
LOC114577572	0.79	0.86	0.63	0.11	0.14	0.14	2.45008	-0.544627	8.92803e-07	7.15348e-05	NC_083854.1:11283683-11477033:-	LOC114577572	NA	NA	uncharacterized protein LOC114577572 isoform X1 [Apis cerana]; uncharacterized protein LOC114577572 isoform X2 [Apis cerana]
LOC108003565	18.97	20.34	17.67	11.46	11.77	12.12	0.624201	4.60097	9.38544e-07	7.38978e-05	NC_083852.1:15375588-15378082:-	LOC108003565	66;GO:0000375,biological_process RNA splicing, via transesterification reactions;GO:0000377,biological_process RNA splicing, via transesterification reactions with bulged adenosine as nucleophile;GO:0000398,biological_process mRNA splicing, via spliceosome;GO:0003674,molecular_function molecular_function;GO:0003676,molecular_function nucleic acid binding;GO:0003723,molecular_function RNA binding;…	PRPF4, PRP4; U4/U6 small nuclear ribonucleoprotein PRP4; K12662	U4/U6 small nuclear ribonucleoprotein Prp4 [Apis cerana]
LOC108001145	3.05	1.85	2.42	1.09	0.7	1.05	1.3217	2.95008	9.39862e-07	7.38978e-05	NC_083861.1:6106634-6180886:-	LOC108001145	NA	NA	uncharacterized protein PF3D7_1120600-like [Apis cerana]
LOC107998324	89.63	83.11	105.51	131.32	229.71	166.19	-0.981661	9.84919	1.11106e-06	8.65496e-05	NC_083856.1:13255346-13286988:-	LOC107998324	176;GO:0000122,biological_process negative regulation of transcription by RNA polymerase II;GO:0000902,biological_process cell morphogenesis;GO:0000904,biological_process cell morphogenesis involved in differentiation;GO:0002009,biological_process morphogenesis of an epithelium;GO:0002165,biological_process instar larval or pupal development;GO:0002682,biological_process regulation of immune syst…	XPA; DNA-repair protein complementing XP-A cells; K10847	zinc finger protein 608 [Apis cerana]
LOC107998050	2.31	3.89	3.64	4.96	9.91	6.72	-1.21378	3.52879	1.20402e-06	9.29303e-05	NC_083855.1:11820469-11842737:+	LOC107998050	299;GO:0000149,molecular_function SNARE binding;GO:0000902,biological_process cell morphogenesis;GO:0000904,biological_process cell morphogenesis involved in differentiation;GO:0001505,biological_process regulation of neurotransmitter levels;GO:0001654,biological_process eye development;GO:0003674,molecular_function molecular_function;GO:0003824,molecular_function catalytic activity;GO:0004842,mo…	NA	E3 ubiquitin-protein ligase TRIM9 isoform X1 [Apis cerana]; E3 ubiquitin-protein ligase TRIM9 isoform X2 [Apis cerana]
LOC108000632	445.54	344.56	387.97	945.35	582.44	720.29	-0.992814	9.61423	1.24889e-06	9.55173e-05	NC_083865.1:7518333-7521610:+	LOC108000632	130;GO:0001503,biological_process ossification;GO:0003674,molecular_function molecular_function;GO:0003824,molecular_function catalytic activity;GO:0003993,molecular_function acid phosphatase activity;GO:0004446,molecular_function inositol-hexakisphosphate phosphatase activity;GO:0004721,molecular_function phosphoprotein phosphatase activity;GO:0005575,cellular_component cellular_component;GO:000…	MINPP1; multiple inositol-polyphosphate phosphatase / 2,3-bisphosphoglycerate 3-phosphatase [EC:3.1.3.62 3.1.3.80]; K03103	multiple inositol polyphosphate phosphatase 1-like [Apis cerana]
LOC108004327	6.07	5.22	6.11	2.89	2.86	3.53	0.848199	3.68081	1.2776e-06	9.68327e-05	NC_083852.1:18887710-18892996:-	LOC108004327	23;GO:0000003,biological_process reproduction;GO:0003006,biological_process developmental process involved in reproduction;GO:0007276,biological_process gamete generation;GO:0007281,biological_process germ cell development;GO:0007283,biological_process spermatogenesis;GO:0007286,biological_process spermatid development;GO:0008150,biological_process biological_process;GO:0009987,biological_process…	NA	patched domain-containing protein 3 isoform X1 [Apis cerana]; patched domain-containing protein 3 isoform X2 [Apis cerana]
LOC107992965	1.88	1.58	1.32	0.59	0.57	0.35	1.60343	1.07291	1.29813e-06	9.75105e-05	NC_083853.1:11669109-11673150:+	LOC107992965	71;GO:0000003,biological_process reproduction;GO:0000278,biological_process mitotic cell cycle;GO:0000741,biological_process karyogamy;GO:0003674,molecular_function molecular_function;GO:0005488,molecular_function binding;GO:0005515,molecular_function protein binding;GO:0005575,cellular_component cellular_component;GO:0005622,cellular_component intracellular;GO:0005623,cellular_component cell;GO:…	NA	homeobox protein 4 isoform X1 [Apis cerana]; homeobox protein 4 isoform X2 [Apis cerana]
LOC108004408	3.94	4.11	4.7	1.51	1.75	2.39	1.10706	2.61778	1.31158e-06	9.76489e-05	NC_083865.1:2947022-2950921:-	LOC108004408	33;GO:0002790,biological_process peptide secretion;GO:0003008,biological_process system process;GO:0005575,cellular_component cellular_component;GO:0005622,cellular_component intracellular;GO:0005623,cellular_component cell;GO:0005737,cellular_component cytoplasm;GO:0005829,cellular_component cytosol;GO:0006810,biological_process transport;GO:0007610,biological_process behavior;GO:0007611,biologi…	NA	uncharacterized protein LOC108004408 [Apis cerana]
LOC133665593	11.55	12.39	12.76	5.58	6.68	6.58	0.895382	3.09663	1.41373e-06	0.000104331	NC_083861.1:11931845-11935519:+	LOC133665593	NA	NA	uncharacterized protein LOC133665593 isoform X1 [Apis cerana]; uncharacterized protein LOC133665593 isoform X2 [Apis cerana]
LOC107996219	8.36	11.76	11.23	14.97	16.28	16.01	-0.668951	4.473	1.42952e-06	0.000104579	NC_083864.1:6974676-6978399:-	LOC107996219	77;GO:0002164,biological_process larval development;GO:0002165,biological_process instar larval or pupal development;GO:0002168,biological_process instar larval development;GO:0003674,molecular_function molecular_function;GO:0003824,molecular_function catalytic activity;GO:0005575,cellular_component cellular_component;GO:0005622,cellular_component intracellular;GO:0005623,cellular_component cell;…	EOGT; EGF domain-specific O-GlcNAc transferase [EC:2.4.1.255]; K18134	EGF domain-specific O-linked N-acetylglucosamine transferase isoform X1 [Apis cerana]; EGF domain-specific O-linked N-acetylglucosamine transferase isoform X2 [Apis cerana]
LOC107995761	22.14	20.1	21.96	33.81	29.27	36.75	-0.696726	5.19767	1.44853e-06	0.000105056	NC_083862.1:14547693-14551534:+	LOC107995761	NA	NA	uncharacterized protein LOC107995761 isoform X1 [Apis cerana]; uncharacterized protein LOC107995761 isoform X2 [Apis cerana]; uncharacterized protein LOC107995761 isoform X3 [Apis cerana]
LOC107992984	20.39	21.06	26.4	31.46	33.66	42.5	-0.730008	4.88403	2.23014e-06	0.000159248	NC_083853.1:11743334-11744864:+	LOC107992984	191;GO:0001558,biological_process regulation of cell growth;GO:0005575,cellular_component cellular_component;GO:0005622,cellular_component intracellular;GO:0005623,cellular_component cell;GO:0005737,cellular_component cytoplasm;GO:0005783,cellular_component endoplasmic reticulum;GO:0005789,cellular_component endoplasmic reticulum membrane;GO:0006082,biological_process organic acid metabolic proce…	NA	seipin [Apis cerana]
LOC108003870	3.19	2.76	3.16	1.34	1.61	1.28	1.04242	2.72494	2.23361e-06	0.000159248	NC_083859.1:7631028-7643295:+	LOC108003870	29;GO:0005575,cellular_component cellular_component;GO:0005622,cellular_component intracellular;GO:0005623,cellular_component cell;GO:0005634,cellular_component nucleus;GO:0005737,cellular_component cytoplasm;GO:0005829,cellular_component cytosol;GO:0007154,biological_process cell communication;GO:0007165,biological_process signal transduction;GO:0008150,biological_process biological_process;GO:0…	NA	constitutive coactivator of PPAR-gamma-like protein 1 [Apis cerana]
LOC108002734	0.61	0.42	0.51	0.1	0	0.17	2.46821	-0.526789	2.30622e-06	0.000163044	NC_083853.1:12032477-12036985:+	LOC108002734	206;GO:0000902,biological_process cell morphogenesis;GO:0001501,biological_process skeletal system development;GO:0001525,biological_process angiogenesis;GO:0001568,biological_process blood vessel development;GO:0001817,biological_process regulation of cytokine production;GO:0001819,biological_process positive regulation of cytokine production;GO:0001944,biological_process vasculature development…	NA	transforming growth factor-beta-induced protein ig-h3-like [Apis cerana]
LOC107997512	1.61	1.68	1.86	2.66	2.8	2.6	-0.713745	3.88718	2.36134e-06	0.00016555	NC_083860.1:10660043-10694936:+	LOC107997512	365;GO:0000902,biological_process cell morphogenesis;GO:0001726,cellular_component ruffle;GO:0001932,biological_process regulation of protein phosphorylation;GO:0001934,biological_process positive regulation of protein phosphorylation;GO:0002791,biological_process regulation of peptide secretion;GO:0003008,biological_process system process;GO:0003012,biological_process muscle system process;GO:00…	TIAM1; T-lymphoma invasion and metastasis-inducing protein 1; K05731	protein still life, isoform SIF type 1 isoform X1 [Apis cerana]; protein still life, isoform SIF type 1 isoform X10 [Apis cerana]; protein still life, isoform SIF type 1 isoform X11 [Apis cerana]; protein still life, isoform SIF type 1 isoform X12 [Apis cerana]; protein still life, isoform SIF type 1 isoform X2 [Apis cerana]; protein still life, isoform SIF type 1 isoform X3 [Apis cerana]; protei…
LOC108003135	13.73	12.81	13.04	19.1	25.27	18.43	-0.72781	4.67983	2.382e-06	0.000165618	NC_083865.1:5552455-5741384:-	LOC108003135	NA	NA	uncharacterized protein LOC108003135 [Apis cerana]
LOC108000085	1.4	0.73	1.13	0.31	0.46	0.34	1.50172	2.01846	2.43135e-06	0.000167663	NC_083855.1:2834628-2841843:+	LOC108000085	NA	NA	uncharacterized protein LOC108000085 [Apis cerana]
LOC108002195	5.49	7.67	3.84	1.92	1.66	1.76	1.60011	1.00086	2.4961e-06	0.000170729	NC_083861.1:11934670-11935935:-	LOC108002195	NA	NA	transmembrane inner ear expressed protein [Apis cerana]
LOC107993492	15.5	7.38	11.81	1.82	4.63	3.25	1.79163	1.55096	2.79854e-06	0.000189552	NC_083857.1:2387574-2389203:+	LOC107993492	NA	NA	hymenoptaecin [Apis cerana]
LOC108003286	251	244.48	238.73	144.69	146.89	149.68	0.671703	6.14048	2.81636e-06	0.000189552	NC_083856.1:12196855-12198359:+	LOC108003286	NA	NA	waprin-Thr1 isoform X1 [Apis cerana]; waprin-Thr1 isoform X2 [Apis cerana]; waprin-Thr1 isoform X3 [Apis cerana]
LOC108000900	3.32	3.27	3.93	0.81	0.86	0.78	2.00758	-0.193808	3.25642e-06	0.000217431	NC_083854.1:632498-633919:+	LOC108000900	NA	NA	uncharacterized protein LOC108000900 [Apis cerana]
LOC108004026	1.26	1.33	1.15	2.75	2.44	2.6	-1.11691	1.93917	3.34357e-06	0.000221492	NC_083864.1:8758247-8762321:-	LOC108004026	280;GO:0000003,biological_process reproduction;GO:0000022,biological_process mitotic spindle elongation;GO:0000070,biological_process mitotic sister chromatid segregation;GO:0000226,biological_process microtubule cytoskeleton organization;GO:0000278,biological_process mitotic cell cycle;GO:0000280,biological_process nuclear division;GO:0000281,biological_process mitotic cytokinesis;GO:0000819,bio…	NA	rac GTPase-activating protein 1 [Apis cerana]
LOC108001839	8.73	10.12	9.42	5.14	5.41	5.09	0.783941	3.35466	3.37802e-06	0.000222025	NC_083852.1:10991854-10994855:-	LOC108001839	203;GO:0000050,biological_process urea cycle;GO:0000053,biological_process argininosuccinate metabolic process;GO:0001655,biological_process urogenital system development;GO:0001666,biological_process response to hypoxia;GO:0001822,biological_process kidney development;GO:0001889,biological_process liver development;GO:0002237,biological_process response to molecule of bacterial origin;GO:0002376…	argH, ASL; argininosuccinate lyase [EC:4.3.2.1]; K01755	argininosuccinate lyase isoform X1 [Apis cerana]; argininosuccinate lyase isoform X2 [Apis cerana]; argininosuccinate lyase isoform X3 [Apis cerana]; argininosuccinate lyase isoform X4 [Apis cerana]
LOC107999912	38.32	58.33	49.75	26.66	30.18	28.96	0.693828	5.34945	3.9634e-06	0.000258481	NC_083855.1:4809066-4813737:-	LOC107999912	19;GO:0003674,molecular_function molecular_function;GO:0003824,molecular_function catalytic activity;GO:0004175,molecular_function endopeptidase activity;GO:0004252,molecular_function serine-type endopeptidase activity;GO:0006508,biological_process proteolysis;GO:0006807,biological_process nitrogen compound metabolic process;GO:0008150,biological_process biological_process;GO:0008152,biological_p…	NA	venom serine protease Bi-VSP [Apis cerana]
LOC108002517	22.81	25.04	27.49	41.52	33.15	38.82	-0.660459	4.51562	4.13955e-06	0.000267893	NC_083858.1:4501533-4503724:-	LOC108002517	285;GO:0000302,biological_process response to reactive oxygen species;GO:0003674,molecular_function molecular_function;GO:0003824,molecular_function catalytic activity;GO:0004364,molecular_function glutathione transferase activity;GO:0004734,molecular_function pyrimidodiazepine synthase activity;GO:0005488,molecular_function binding;GO:0005515,molecular_function protein binding;GO:0005575,cellula…	GST, gst; glutathione S-transferase [EC:2.5.1.18]; K00799; SE; pyrimidodiazepine synthase [EC:1.5.4.1]; K00310	pyrimidodiazepine synthase [Apis cerana]
LOC108001816	9.5	9.39	9.95	13.2	17.86	13.51	-0.691874	5.02703	4.3514e-06	0.000279453	NC_083852.1:10565191-10579965:-	LOC108001816	17;GO:0003674,molecular_function molecular_function;GO:0003676,molecular_function nucleic acid binding;GO:0003723,molecular_function RNA binding;GO:0003729,molecular_function mRNA binding;GO:0005488,molecular_function binding;GO:0005575,cellular_component cellular_component;GO:0005622,cellular_component intracellular;GO:0005623,cellular_component cell;GO:0005634,cellular_component nucleus;GO:0043…	NA	uncharacterized protein LOC108001816 [Apis cerana]
LOC107998941	4.67	10.1	8.81	2.94	4.27	3.81	1.01186	4.3469	4.50522e-06	0.000287139	NC_083863.1:8001919-8048950:+	LOC107998941	120;GO:0000981,molecular_function DNA-binding transcription factor activity, RNA polymerase II-specific;GO:0002119,biological_process nematode larval development;GO:0002164,biological_process larval development;GO:0003674,molecular_function molecular_function;GO:0003676,molecular_function nucleic acid binding;GO:0003677,molecular_function DNA binding;GO:0003700,molecular_function DNA-binding tran…	NA	myelin regulatory factor isoform X9 [Apis cerana]; myelin regulatory factor-like protein isoform X1 [Apis cerana]; myelin regulatory factor-like protein isoform X10 [Apis cerana]; myelin regulatory factor-like protein isoform X11 [Apis cerana]; myelin regulatory factor-like protein isoform X12 [Apis cerana]; myelin regulatory factor-like protein isoform X13 [Apis cerana]; myelin regulatory factor…
LOC108002320	3.36	4.45	2.67	6.78	6.8	8.21	-1.11641	2.20342	4.77353e-06	0.000301953	NC_083860.1:5762149-5763815:+	LOC108002320	NA	NA	uncharacterized protein LOC108002320 [Apis cerana]
LOC107994506	4.25	2.96	2.14	0.62	0.76	0.9	1.98401	0.0481215	5.87259e-06	0.000368052	NC_083861.1:5971497-5974030:-	LOC107994506	NA	NA	sperm mitochondrial-associated cysteine-rich protein-like isoform X1 [Apis cerana]; sperm mitochondrial-associated cysteine-rich protein-like isoform X2 [Apis cerana]
LOC108000561	41.77	36.79	40.57	46.68	119.7	91.41	-1.16736	6.38613	5.90598e-06	0.000368052	NC_083860.1:11268445-11271127:+	LOC108000561	NA	NA	PI-PLC X domain-containing protein 1-like [Apis cerana]
LOC108003984	0.68	0.69	0.97	2.57	1.52	2.24	-1.51042	1.05878	6.1266e-06	0.000378993	NC_083864.1:8105808-8112312:-	LOC108003984	158;GO:0000003,biological_process reproduction;GO:0000122,biological_process negative regulation of transcription by RNA polymerase II;GO:0000981,molecular_function DNA-binding transcription factor activity, RNA polymerase II-specific;GO:0000982,molecular_function DNA-binding transcription factor activity, RNA polymerase II-specific;GO:0001067,molecular_function regulatory region nucleic acid bin…	HES1; hairy and enhancer of split 1; K06054	protein deadpan-like isoform X2 [Apis cerana]; protein hairy-like isoform X1 [Apis cerana]
LOC108001525	1.06	1.15	1.15	1.53	1.94	1.55	-0.644751	4.43717	6.50087e-06	0.00039921	NC_083859.1:10863201-10964746:-	LOC108001525	77;GO:0000027,biological_process ribosomal large subunit assembly;GO:0003674,molecular_function molecular_function;GO:0003824,molecular_function catalytic activity;GO:0005488,molecular_function binding;GO:0005515,molecular_function protein binding;GO:0005575,cellular_component cellular_component;GO:0005622,cellular_component intracellular;GO:0005623,cellular_component cell;GO:0005634,cellular_com…	MDN1, REA1; midasin; K14572	midasin [Apis cerana]
LOC107997600	27.67	29.9	28.77	17.64	18.82	19.49	0.560307	5.08514	6.5489e-06	0.000399246	NC_083852.1:10210554-10213100:+	LOC107997600	101;GO:0000287,molecular_function magnesium ion binding;GO:0003674,molecular_function molecular_function;GO:0003824,molecular_function catalytic activity;GO:0004721,molecular_function phosphoprotein phosphatase activity;GO:0004722,molecular_function protein serine/threonine phosphatase activity;GO:0004724,molecular_function magnesium-dependent protein serine/threonine phosphatase activity;GO:0004…	NA	pyruvate dehydrogenase [acetyl-transferring]-phosphatase 1, mitochondrial [Apis cerana]
LOC108001166	54.76	45.03	55.49	75.47	102.09	80.01	-0.788097	8.34454	6.7069e-06	0.000405937	NC_083866.1:7772600-7788870:+	LOC108001166	265;GO:0000003,biological_process reproduction;GO:0000166,molecular_function nucleotide binding;GO:0001501,biological_process skeletal system development;GO:0001558,biological_process regulation of cell growth;GO:0001653,molecular_function peptide receptor activity;GO:0001882,molecular_function nucleoside binding;GO:0001883,molecular_function purine nucleoside binding;GO:0003008,biological_proces…	ANPRA, NPR1; atrial natriuretic peptide receptor A [EC:4.6.1.2]; K12323; ANPRB, NPR2; atrial natriuretic peptide receptor B [EC:4.6.1.2]; K12324	atrial natriuretic peptide receptor 1 isoform X1 [Apis cerana]; atrial natriuretic peptide receptor 1 isoform X2 [Apis cerana]; atrial natriuretic peptide receptor 1 isoform X3 [Apis cerana]
LOC108002932	1.05	0.8	0.96	0.3	0.24	0.19	1.88087	-0.0335557	6.86896e-06	0.000412775	NC_083859.1:2557612-2561954:+	LOC108002932	NA	NA	transmembrane protein 26 [Apis cerana]
LOC107994554	54.11	66.98	61.07	88.22	90.05	92.1	-0.64007	6.69265	8.56355e-06	0.000510959	NC_083862.1:4708322-4731569:-	LOC107994554	NA	NA	UNC93-like protein MFSD11 [Apis cerana]
LOC107995709	4.9	4.06	4.5	7.26	7.42	6.89	-0.73858	3.82382	8.72949e-06	0.000517191	NC_083855.1:3100545-3104667:-	LOC107995709	NA	NA	transient receptor potential channel pyrexia-like isoform X1 [Apis cerana]; transient receptor potential channel pyrexia-like isoform X2 [Apis cerana]
LOC107996089	52.49	76.22	68.72	85.57	145.14	107.28	-0.848518	8.43599	9.40474e-06	0.000553301	NC_083855.1:10496194-10502846:+	LOC107996089	40;GO:0003674,molecular_function molecular_function;GO:0003824,molecular_function catalytic activity;GO:0005575,cellular_component cellular_component;GO:0005622,cellular_component intracellular;GO:0005623,cellular_component cell;GO:0005737,cellular_component cytoplasm;GO:0005829,cellular_component cytosol;GO:0006518,biological_process peptide metabolic process;GO:0006575,biological_process cellul…	OPLAH, OXP1, oplAH; 5-oxoprolinase (ATP-hydrolysing) [EC:3.5.2.9]; K01469	5-oxoprolinase [Apis cerana]
LOC108004121	9.86	10.48	12.05	13.74	19.81	17.24	-0.714304	5.53245	1.00742e-05	0.000588572	NC_083865.1:7018253-7093867:-	LOC108004121	89;GO:0003002,biological_process regionalization;GO:0003674,molecular_function molecular_function;GO:0003824,molecular_function catalytic activity;GO:0005575,cellular_component cellular_component;GO:0005622,cellular_component intracellular;GO:0005623,cellular_component cell;GO:0005737,cellular_component cytoplasm;GO:0005783,cellular_component endoplasmic reticulum;GO:0006950,biological_process re…	NA	cytochrome P450 9e2 isoform X3 [Apis cerana]; membralin isoform X1 [Apis cerana]; membralin isoform X2 [Apis cerana]
LOC108002865	15.82	22.61	23.31	27.16	37.76	32.21	-0.730439	4.40637	1.16731e-05	0.000677279	NC_083853.1:14143649-14205507:-	LOC108002865	99;GO:0001775,biological_process cell activation;GO:0002009,biological_process morphogenesis of an epithelium;GO:0002011,biological_process morphogenesis of an epithelial sheet;GO:0002376,biological_process immune system process;GO:0003674,molecular_function molecular_function;GO:0005102,molecular_function signaling receptor binding;GO:0005178,molecular_function integrin binding;GO:0005488,molecu…	NA	CD151 antigen [Apis cerana]
LOC107998108	24.53	26.01	28.27	34.82	39.19	40.59	-0.605097	5.89789	1.20063e-05	0.000691843	NC_083854.1:8398217-8433817:+	LOC107998108	167;GO:0000003,biological_process reproduction;GO:0002347,biological_process response to tumor cell;GO:0002357,biological_process defense response to tumor cell;GO:0003674,molecular_function molecular_function;GO:0003676,molecular_function nucleic acid binding;GO:0003677,molecular_function DNA binding;GO:0003690,molecular_function double-stranded DNA binding;GO:0003697,molecular_function single-s…	NA	protein alan shepard isoform X1 [Apis cerana]; protein alan shepard isoform X10 [Apis cerana]; protein alan shepard isoform X11 [Apis cerana]; protein alan shepard isoform X12 [Apis cerana]; protein alan shepard isoform X13 [Apis cerana]; protein alan shepard isoform X2 [Apis cerana]; protein alan shepard isoform X3 [Apis cerana]; protein alan shepard isoform X4 [Apis cerana]; protein alan shepar…
LOC108003124	2.81	1.17	2.28	0.73	0.64	0.54	1.66448	1.26598	1.22176e-05	0.000695183	NC_083865.1:5761295-5766659:-	LOC108003124	NA	NA	uncharacterized protein LOC108003124 [Apis cerana]
LOC107996445	3.07	7.06	5.24	1.62	2.44	1.87	1.2813	2.45615	1.22295e-05	0.000695183	NC_083859.1:9109059-9122890:+	LOC107996445	41;GO:0003674,molecular_function molecular_function;GO:0005215,molecular_function transporter activity;GO:0005351,molecular_function carbohydrate:proton symporter activity;GO:0005355,molecular_function glucose transmembrane transporter activity;GO:0005402,molecular_function carbohydrate:cation symporter activity;GO:0006810,biological_process transport;GO:0006811,biological_process ion transport;G…	NA	facilitated trehalose transporter Tret1-like [Apis cerana]
LOC107995481	1.61	2.23	1.33	0.24	0.65	0.23	2.11017	-0.415096	1.23403e-05	0.000696773	NC_083865.1:6393514-6397080:-	LOC107995481	NA	NA	histone H1, gonadal-like [Apis cerana]
LOC107992628	30.15	29.45	31.63	40.66	50.06	44.42	-0.629591	5.70349	1.31661e-05	0.000738445	NC_083859.1:6219726-6225178:-	LOC107992628	23;GO:0005575,cellular_component cellular_component;GO:0005622,cellular_component intracellular;GO:0005623,cellular_component cell;GO:0005634,cellular_component nucleus;GO:0005635,cellular_component nuclear envelope;GO:0005654,cellular_component nucleoplasm;GO:0005737,cellular_component cytoplasm;GO:0012505,cellular_component endomembrane system;GO:0031967,cellular_component organelle envelope;GO…	NA	zinc finger TRAF-type-containing protein 1 homolog [Apis cerana]
LOC108000121	1.47	1.71	2.25	0.46	0.53	0.56	1.71047	0.0892065	1.40167e-05	0.000780946	NC_083862.1:6782924-6787007:-	LOC108000121	NA	NA	uncharacterized protein LOC108000121 [Apis cerana]
LOC108000730	56.61	88.73	76	109.57	116.7	115.78	-0.705236	7.25331	1.45604e-05	0.000805901	NC_083866.1:1695787-1744682:-	LOC108000730	602;GO:0000166,molecular_function nucleotide binding;GO:0000271,biological_process polysaccharide biosynthetic process;GO:0000287,molecular_function magnesium ion binding;GO:0001678,biological_process cellular glucose homeostasis;GO:0001817,biological_process regulation of cytokine production;GO:0001819,biological_process positive regulation of cytokine production;GO:0002682,biological_process re…
al_process organic substance metabolic process;GO:0071840,biological_process cellular component organization or biogenesis;GO:0071944,cellular_component cell periphery;GO:0072330,biological_process monocarboxylic acid biosynthetic process;GO:0072503,biological_process cellular divalent inorganic cation homeostasis;GO:0072507,biological_process divalent inorganic cation homeostasis;GO:0072511,biol…	GCK; glucokinase [EC:2.7.1.2]; K12407; HK; hexokinase [EC:2.7.1.1]; K00844	hexokinase type 2 isoform X1 [Apis cerana]; hexokinase type 2 isoform X2 [Apis cerana]; hexokinase type 2 isoform X3 [Apis cerana]; hexokinase type 2 isoform X4 [Apis cerana]
LOC108003168	25.57	22.3	24.56	14.95	16.08	14.76	0.601602	4.6805	1.47105e-05	0.000808884	NC_083865.1:4594075-4602783:-	LOC108003168	NA	NA	uncharacterized protein LOC108003168 [Apis cerana]
LOC107998566	7.61	7.41	8.62	3.89	4.18	4.52	0.843604	2.98947	1.52171e-05	0.00083131	NC_083862.1:665791-668167:-	LOC107998566	157;GO:0000226,biological_process microtubule cytoskeleton organization;GO:0001578,biological_process microtubule bundle formation;GO:0001655,biological_process urogenital system development;GO:0001822,biological_process kidney development;GO:0001838,biological_process embryonic epithelial tube formation;GO:0001841,biological_process neural tube formation;GO:0001843,biological_process neural tube…	NA	clusterin-associated protein 1 [Apis cerana]
LOC107995143	41.65	40.98	39.49	65.54	57.22	62.72	-0.667168	6.96956	1.53669e-05	0.000834074	NC_083857.1:6661758-6674197:-	LOC107995143	NA	SLC3A1, RBAT; solute carrier family 3 (neutral and basic amino acid transporter), member 1; K14210	maltase A2 isoform X1 [Apis cerana]; maltase A2 isoform X2 [Apis cerana]; maltase A2 isoform X3 [Apis cerana]; maltase A2 isoform X4 [Apis cerana]
LOC108003829	21.41	25.32	22.59	37.63	30.14	35.95	-0.650962	6.07987	1.57653e-05	0.000850213	NC_083858.1:158923-162722:+	LOC108003829	170;GO:0000038,biological_process very long-chain fatty acid metabolic process;GO:0000166,molecular_function nucleotide binding;GO:0001676,biological_process long-chain fatty acid metabolic process;GO:0003674,molecular_function molecular_function;GO:0003824,molecular_function catalytic activity;GO:0005215,molecular_function transporter activity;GO:0005319,molecular_function lipid transporter acti…	ABCD1, ALD; ATP-binding cassette, subfamily D (ALD), member 1 [EC:7.6.2.4]; K05675; ABCD2, ALDL1; ATP-binding cassette, subfamily D (ALD), member 2 [EC:7.6.2.4]; K05676	ATP-binding cassette sub-family D member 1 isoform X1 [Apis cerana]; ATP-binding cassette sub-family D member 1 isoform X2 [Apis cerana]
LOC108001470	45.7	61.93	54.4	77.34	82.82	80.65	-0.644758	7.13662	1.63122e-05	0.000874108	NC_083861.1:11059252-11064640:-	LOC108001470	37;GO:0003674,molecular_function molecular_function;GO:0005215,molecular_function transporter activity;GO:0005575,cellular_component cellular_component;GO:0005622,cellular_component intracellular;GO:0005623,cellular_component cell;GO:0005886,cellular_component plasma membrane;GO:0005887,cellular_component integral component of plasma membrane;GO:0006810,biological_process transport;GO:0006811,bio…	NA	solute carrier organic anion transporter family member 74D [Apis cerana]
LOC107999877	4	4.26	5.74	5.81	9.49	8.33	-0.820332	5.29669	1.65732e-05	0.000882472	NC_083865.1:11204974-11406464:+	LOC107999877	466;GO:0000003,biological_process reproduction;GO:0000902,biological_process cell morphogenesis;GO:0000904,biological_process cell morphogenesis involved in differentiation;GO:0001558,biological_process regulation of cell growth;GO:0001654,biological_process eye development;GO:0001667,biological_process ameboidal-type cell migration;GO:0001745,biological_process compound eye morphogenesis;GO:0001…	PTPRD; receptor-type tyrosine-protein phosphatase delta [EC:3.1.3.48]; K06777; PTPRF, LAR; receptor-type tyrosine-protein phosphatase F [EC:3.1.3.48]; K05695; PTPRS; receptor-type tyrosine-protein phosphatase S [EC:3.1.3.48]; K06778	tyrosine-protein phosphatase Lar isoform X1 [Apis cerana]; tyrosine-protein phosphatase Lar isoform X10 [Apis cerana]; tyrosine-protein phosphatase Lar isoform X11 [Apis cerana]; tyrosine-protein phosphatase Lar isoform X12 [Apis cerana]; tyrosine-protein phosphatase Lar isoform X2 [Apis cerana]; tyrosine-protein phosphatase Lar isoform X3 [Apis cerana]; tyrosine-protein phosphatase Lar isoform X…
LOC107996069	3.3	2.66	3.03	4.6	5.66	4.34	-0.757154	3.98887	1.73747e-05	0.000919329	NC_083855.1:9219602-9398071:-	LOC107996069	218;GO:0000003,biological_process reproduction;GO:0000070,biological_process mitotic sister chromatid segregation;GO:0000075,biological_process cell cycle checkpoint;GO:0000077,biological_process DNA damage checkpoint;GO:0000122,biological_process negative regulation of transcription by RNA polymerase II;GO:0000228,cellular_component nuclear chromosome;GO:0000278,biological_process mitotic cell c…	NA	protein timeless homolog isoform X1 [Apis cerana]; protein timeless homolog isoform X2 [Apis cerana]; protein timeless homolog isoform X3 [Apis cerana]
LOC107999785	38.25	35.83	34.72	24.47	21.22	21.65	0.628919	5.83568	1.88549e-05	0.000991414	NC_083867.1:6519294-6528906:+	LOC107999785	266;GO:0000038,biological_process very long-chain fatty acid metabolic process;GO:0001579,biological_process medium-chain fatty acid transport;GO:0001676,biological_process long-chain fatty acid metabolic process;GO:0001932,biological_process regulation of protein phosphorylation;GO:0001934,biological_process positive regulation of protein phosphorylation;GO:0003674,molecular_function molecular_f…	SLC27A1_4, FATP1_4; solute carrier family 27 (fatty acid transporter), member 1/4 [EC:6.2.1.-]; K08745	long-chain fatty acid transport protein 4-like [Apis cerana]
LOC107995038	18.53	21.59	17.56	11.46	10.81	10.85	0.732826	3.38876	2.10849e-05	0.00110179	NC_083862.1:13162990-13164037:+	LOC107995038	NA	NA	uncharacterized protein LOC107995038 [Apis cerana]
LOC107995642	4.93	5.41	4.73	2.62	1.99	2.71	0.978304	2.31719	2.14953e-05	0.0011163	NC_083860.1:7357276-7359567:-	LOC107995642	39;GO:0000226,biological_process microtubule cytoskeleton organization;GO:0001578,biological_process microtubule bundle formation;GO:0003341,biological_process cilium movement;GO:0006928,biological_process movement of cell or subcellular component;GO:0006996,biological_process organelle organization;GO:0007010,biological_process cytoskeleton organization;GO:0007017,biological_process microtubule-…	NA	dynein axonemal assembly factor 3 [Apis cerana]
LOC108003722	2.92	2.69	2.75	4.9	5.85	4.89	-0.962003	2.33033	2.22974e-05	0.0011489	NC_083863.1:11142772-11203907:-	LOC108003722	140;GO:0000902,biological_process cell morphogenesis;GO:0001654,biological_process eye development;GO:0001745,biological_process compound eye morphogenesis;GO:0002009,biological_process morphogenesis of an epithelium;GO:0002165,biological_process instar larval or pupal development;GO:0003002,biological_process regionalization;GO:0003674,molecular_function molecular_function;GO:0003712,molecular_f…	NA	protein vestigial isoform X1 [Apis cerana]; protein vestigial isoform X2 [Apis cerana]; protein vestigial isoform X3 [Apis cerana]; protein vestigial isoform X4 [Apis cerana]; protein vestigial isoform X5 [Apis cerana]
LOC107993964	1.75	2.13	2.79	3.42	5.27	4.24	-1.03023	2.82475	2.25298e-05	0.0011489	NC_083863.1:10506691-10577586:-	LOC107993964	278;GO:0000003,biological_process reproduction;GO:0000375,biological_process RNA splicing, via transesterification reactions;GO:0000377,biological_process RNA splicing, via transesterification reactions with bulged adenosine as nucleophile;GO:0000398,biological_process mRNA splicing, via spliceosome;GO:0001654,biological_process eye development;GO:0001817,biological_process regulation of cytokine…	IGF2BP1; insulin-like growth factor 2 mRNA-binding protein 1; K17391; RP-L21, MRPL21, rplU; large subunit ribosomal protein L21; K02888	insulin-like growth factor 2 mRNA-binding protein 1 isoform X1 [Apis cerana]; insulin-like growth factor 2 mRNA-binding protein 1 isoform X2 [Apis cerana]; insulin-like growth factor 2 mRNA-binding protein 1 isoform X3 [Apis cerana]; insulin-like growth factor 2 mRNA-binding protein 1 isoform X4 [Apis cerana]; insulin-like growth factor 2 mRNA-binding protein 1 isoform X5 [Apis cerana]
LOC108001041	7.6	9.07	7.94	4.26	5.75	4.68	0.675017	3.89595	2.25328e-05	0.0011489	NC_083865.1:10161812-10166300:-	LOC108001041	NA	NA	zinc finger protein 135-like isoform X1 [Apis cerana]; zinc finger protein 431-like isoform X2 [Apis cerana]
LOC107994839	5.36	5.36	5.3	7.21	8.45	7.46	-0.592996	5.58765	2.27496e-05	0.00115297	NC_083852.1:3990678-4039673:-	LOC107994839	398;GO:0000003,biological_process reproduction;GO:0000118,cellular_component histone deacetylase complex;GO:0000122,biological_process negative regulation of transcription by RNA polymerase II;GO:0000226,biological_process microtubule cytoskeleton organization;GO:0000228,cellular_component nuclear chromosome;GO:0000785,cellular_component chromatin;GO:0000790,cellular_component nuclear chromatin;G…	NCOR1, N-CoR; nuclear receptor co-repressor 1; K04650; NCOR2, SMRT; nuclear receptor co-repressor 2; K06065	uncharacterized protein LOC107994839 isoform X1 [Apis cerana]; uncharacterized protein LOC107994839 isoform X10 [Apis cerana]; uncharacterized protein LOC107994839 isoform X11 [Apis cerana]; uncharacterized protein LOC107994839 isoform X2 [Apis cerana]; uncharacterized protein LOC107994839 isoform X3 [Apis cerana]; uncharacterized protein LOC107994839 isoform X4 [Apis cerana]; uncharacterized pro…
LOC107995386	10.93	16.15	13.99	16.96	26.62	21.76	-0.743843	5.33437	2.30254e-05	0.00115996	NC_083853.1:4638880-4703284:-	LOC107995386	25;GO:0003674,molecular_function molecular_function;GO:0005198,molecular_function structural molecule activity;GO:0005200,molecular_function structural constituent of cytoskeleton;GO:0005488,molecular_function binding;GO:0005515,molecular_function protein binding;GO:0005575,cellular_component cellular_component;GO:0005622,cellular_component intracellular;GO:0005623,cellular_component cell;GO:0005…	NA	band 4.1-like protein 4 isoform X1 [Apis cerana]; band 4.1-like protein 4 isoform X2 [Apis cerana]; band 4.1-like protein 4A isoform X3 [Apis cerana]
LOC108002649	27.43	31.74	31.19	40.9	38.84	45.09	-0.534408	4.65183	2.3861e-05	0.00119489	NC_083864.1:2625890-2627359:-	LOC108002649	49;GO:0003674,molecular_function molecular_function;GO:0005215,molecular_function transporter activity;GO:0005319,molecular_function lipid transporter activity;GO:0005488,molecular_function binding;GO:0005515,molecular_function protein binding;GO:0005575,cellular_component cellular_component;GO:0005622,cellular_component intracellular;GO:0005623,cellular_component cell;GO:0005737,cellular_compone…	NA	glycolipid transfer protein [Apis cerana]
LOC107993000	3.98	4.4	4.41	2.81	2.16	2.63	0.682442	3.85018	2.40138e-05	0.00119543	NC_083861.1:4993956-5101170:+	LOC107993000	352;GO:0000578,biological_process embryonic axis specification;GO:0000976,molecular_function transcription regulatory region sequence-specific DNA binding;GO:0000977,molecular_function RNA polymerase II regulatory region sequence-specific DNA binding;GO:0000978,molecular_function RNA polymerase II proximal promoter sequence-specific DNA binding;GO:0000987,molecular_function proximal promoter sequ…	UTX, KDM6A; lysine-specific demethylase 6A [EC:1.14.11.68]; K11447	histone demethylase UTY isoform X1 [Apis cerana]; histone demethylase UTY isoform X2 [Apis cerana]; histone demethylase UTY isoform X3 [Apis cerana]; histone demethylase UTY isoform X4 [Apis cerana]; histone demethylase UTY isoform X5 [Apis cerana]
LOC107992483	214.05	158.22	198.84	117.01	105.21	107.99	0.733837	7.92943	2.54997e-05	0.00126194	NC_083853.1:15797365-15811577:-	LOC107992483	NA	NA	uncharacterized protein LOC107992483 [Apis cerana]
LOC107993887	63.8	91.26	78.38	112.91	114.28	117.81	-0.638454	6.72696	2.75596e-05	0.0013559	NC_083860.1:5377464-5379790:-	LOC107993887	72;GO:0000096,biological_process sulfur amino acid metabolic process;GO:0000097,biological_process sulfur amino acid biosynthetic process;GO:0001650,cellular_component fibrillar center;GO:0003674,molecular_function molecular_function;GO:0003824,molecular_function catalytic activity;GO:0005488,molecular_function binding;GO:0005515,molecular_function protein binding;GO:0005575,cellular_component ce…	mtnA; methylthioribose-1-phosphate isomerase [EC:5.3.1.23]; K08963	methylthioribose-1-phosphate isomerase isoform X1 [Apis cerana]; methylthioribose-1-phosphate isomerase isoform X2 [Apis cerana]; methylthioribose-1-phosphate isomerase isoform X3 [Apis cerana]; methylthioribose-1-phosphate isomerase isoform X4 [Apis cerana]
LOC107996490	2.79	3.65	3.5	1.51	1.53	1.92	0.928505	2.43028	2.92458e-05	0.00142489	NC_083859.1:8676883-8680881:+	LOC107996490	204;GO:0001085,molecular_function RNA polymerase II transcription factor binding;GO:0001103,molecular_function RNA polymerase II repressing transcription factor binding;GO:0001654,biological_process eye development;GO:0001750,cellular_component photoreceptor outer segment;GO:0001947,biological_process heart looping;GO:0002009,biological_process morphogenesis of an epithelium;GO:0003007,biological…	NA	Bardet-Biedl syndrome 7 protein homolog [Apis cerana]
LOC108003849	0.81	1.65	1.28	2.08	3.2	2.66	-1.17561	2.1409	2.93565e-05	0.00142489	NC_083863.1:6549141-6560429:+	LOC108003849	107;GO:0003674,molecular_function molecular_function;GO:0003824,molecular_function catalytic activity;GO:0005488,molecular_function binding;GO:0005575,cellular_component cellular_component;GO:0005622,cellular_component intracellular;GO:0005623,cellular_component cell;GO:0005737,cellular_component cytoplasm;GO:0005783,cellular_component endoplasmic reticulum;GO:0005789,cellular_component endoplasm…	GGCX; vitamin K-dependent gamma-carboxylase [EC:4.1.1.90]; K10106	vitamin K-dependent gamma-carboxylase [Apis cerana]
LOC108001561	5	5.5	5.34	6.63	8.5	7.22	-0.563188	4.7756	2.947e-05	0.00142489	NC_083861.1:7254965-7327462:-	LOC108001561	294;GO:0000902,biological_process cell morphogenesis;GO:0000904,biological_process cell morphogenesis involved in differentiation;GO:0001501,biological_process skeletal system development;GO:0001502,biological_process cartilage condensation;GO:0001655,biological_process urogenital system development;GO:0001817,biological_process regulation of cytokine production;GO:0001819,biological_process posi…	NA	extracellular sulfatase SULF-1 homolog isoform X1 [Apis cerana]; extracellular sulfatase SULF-1 homolog isoform X2 [Apis cerana]
LOC108004128	17.67	16.56	14.3	10.47	8.93	9.38	0.694419	3.92017	2.98834e-05	0.00142606	NC_083865.1:7113323-7114962:+	LOC108004128	553;GO:0000003,biological_process reproduction;GO:0000022,biological_process mitotic spindle elongation;GO:0000070,biological_process mitotic sister chromatid segregation;GO:0000075,biological_process cell cycle checkpoint;GO:0000077,biological_process DNA damage checkpoint;GO:0000086,biological_process G2/M transition of mitotic cell cycle;GO:0000122,biological_process negative regulation of tra…
olic process;GO:1903429,biological_process regulation of cell maturation;GO:1903431,biological_process positive regulation of cell maturation;GO:1903506,biological_process regulation of nucleic acid-templated transcription;GO:1903507,biological_process negative regulation of nucleic acid-templated transcription;GO:1903538,biological_process regulation of meiotic cell cycle process involved in ooc…	AURKA; aurora kinase A [EC:2.7.11.1]; K11481; AURKB; aurora kinase B [EC:2.7.11.1]; K11479	aurora kinase C-like [Apis cerana]
LOC107997396	1.38	0.68	1.48	0.29	0.27	0.22	2.09965	-0.506942	3.001e-05	0.00142606	NC_083866.1:9068762-9076992:+	LOC107997396	386;GO:0000003,biological_process reproduction;GO:0000122,biological_process negative regulation of transcription by RNA polymerase II;GO:0000902,biological_process cell morphogenesis;GO:0000904,biological_process cell morphogenesis involved in differentiation;GO:0000976,molecular_function transcription regulatory region sequence-specific DNA binding;GO:0000977,molecular_function RNA polymerase I…	NA	forkhead box protein J1-B-like [Apis cerana]
LOC133665797	30.57	33.06	33.85	20.3	19.57	22.94	0.568832	5.59031	3.02423e-05	0.00142606	NC_083852.1:11328604-11338974:-	LOC133665797	153;GO:0000064,molecular_function L-ornithine transmembrane transporter activity;GO:0001505,biological_process regulation of neurotransmitter levels;GO:0001775,biological_process cell activation;GO:0002274,biological_process myeloid leukocyte activation;GO:0002376,biological_process immune system process;GO:0002532,biological_process production of molecular mediator involved in inflammatory respo…	SLC7A1, ATRC1; solute carrier family 7 (cationic amino acid transporter), member 1; K13863	cationic amino acid transporter 3 [Apis cerana]
LOC108004017	55.45	64.65	68.6	80.91	167.17	99.62	-0.948663	6.61924	3.02768e-05	0.00142606	NC_083864.1:8412817-8418259:+	LOC108004017	150;GO:0000003,biological_process reproduction;GO:0000122,biological_process negative regulation of transcription by RNA polymerase II;GO:0000902,biological_process cell morphogenesis;GO:0000976,molecular_function transcription regulatory region sequence-specific DNA binding;GO:0000977,molecular_function RNA polymerase II regulatory region sequence-specific DNA binding;GO:0000978,molecular_functi…	HES1; hairy and enhancer of split 1; K06054	protein hairy isoform X1 [Apis cerana]; protein hairy isoform X2 [Apis cerana]
LOC108004028	1408.46	1563.67	1593.21	2128.15	2454.92	2132.95	-0.624342	11.4743	3.03417e-05	0.00142606	NC_083864.1:9108996-9113513:+	LOC108004028	17;GO:0003674,molecular_function molecular_function;GO:0003824,molecular_function catalytic activity;GO:0004553,molecular_function hydrolase activity, hydrolyzing O-glycosyl compounds;GO:0004556,molecular_function alpha-amylase activity;GO:0005488,molecular_function binding;GO:0005509,molecular_function calcium ion binding;GO:0005975,biological_process carbohydrate metabolic process;GO:0008150,bi…	AMY, amyA, malS; alpha-amylase [EC:3.2.1.1]; K01176	alpha-amylase 4N isoform X1 [Apis cerana]; alpha-amylase 4N isoform X2 [Apis cerana]
LOC107997429	1.92	2.02	1.95	1.12	1.4	1.2	0.597016	4.24621	3.17744e-05	0.0014851	NC_083866.1:9009086-9028099:-	LOC107997429	102;GO:0000003,biological_process reproduction;GO:0000226,biological_process microtubule cytoskeleton organization;GO:0001539,biological_process cilium or flagellum-dependent cell motility;GO:0001578,biological_process microtubule bundle formation;GO:0003341,biological_process cilium movement;GO:0003674,molecular_function molecular_function;GO:0003774,molecular_function motor activity;GO:0003777,…	DNAH; dynein axonemal heavy chain; K10408	dynein axonemal heavy chain 3 isoform X1 [Apis cerana]; dynein axonemal heavy chain 3 isoform X2 [Apis cerana]; dynein axonemal heavy chain 3 isoform X3 [Apis cerana]; dynein axonemal heavy chain 3 isoform X4 [Apis cerana]; dynein axonemal heavy chain 3 isoform X5 [Apis cerana]
LOC108001082	0.04	0.38	0.13	0.1	4.01	2.21	-3.58383	0.285798	3.21367e-05	0.00149374	NC_083854.1:13081002-13092743:+	LOC108001082	315;GO:0001508,biological_process action potential;GO:0001666,biological_process response to hypoxia;GO:0001671,molecular_function ATPase activator activity;GO:0002028,biological_process regulation of sodium ion transport;GO:0002376,biological_process immune system process;GO:0003008,biological_process system process;GO:0003012,biological_process muscle system process;GO:0003013,biological_proces…	ATP1B, CD298; sodium/potassium-transporting ATPase subunit beta; K01540	sodium/potassium-transporting ATPase subunit beta-2 [Apis cerana]
LOC108000095	3.49	4.36	4.53	5.48	5.94	5.95	-0.561435	4.43712	3.30566e-05	0.00152805	NC_083855.1:2411199-2588526:+	LOC108000095	757;GO:0000003,biological_process reproduction;GO:0000122,biological_process negative regulation of transcription by RNA polymerase II;GO:0000902,biological_process cell morphogenesis;GO:0000904,biological_process cell morphogenesis involved in differentiation;GO:0000976,molecular_function transcription regulatory region sequence-specific DNA binding;GO:0000977,molecular_function RNA polymerase I…
embryonic skeletal system development;GO:0048709,biological_process oligodendrocyte differentiation;GO:0048729,biological_process tissue morphogenesis;GO:0048731,biological_process system development;GO:0048732,biological_process gland development;GO:0048736,biological_process appendage development;GO:0048754,biological_process branching morphogenesis of an epithelial tube;GO:0048812,biological_p…	CI; transcriptional activator cubitus interruptus; K16799; GLI1; zinc finger protein GLI1; K16797; GLI2; zinc finger protein GLI2; K16798; GLI3; zinc finger protein GLI3; K06230	transcriptional activator cubitus interruptus-like isoform X1 [Apis cerana]; transcriptional activator cubitus interruptus-like isoform X2 [Apis cerana]
LOC114576852	0.27	0.5	0.72	0.1	0.07	0.16	2.02446	-0.337946	3.45519e-05	0.00158844	NC_083852.1:133607-140070:+	LOC114576852	NA	NA	repetitive organellar protein-like [Apis cerana]
LOC107994887	0.11	0.08	0.08	0.26	0.42	0.22	-1.78204	0.00161713	3.49603e-05	0.00159848	NC_083852.1:5351478-5508462:+	LOC107994887	77;GO:0003674,molecular_function molecular_function;GO:0005215,molecular_function transporter activity;GO:0005216,molecular_function ion channel activity;GO:0005217,molecular_function intracellular ligand-gated ion channel activity;GO:0005221,molecular_function intracellular cyclic nucleotide activated cation channel activity;GO:0005244,molecular_function voltage-gated ion channel activity;GO:000…	CNGA3; cyclic nucleotide gated channel alpha 3; K04950	uncharacterized protein LOC107994887 isoform X1 [Apis cerana]; uncharacterized protein LOC107994887 isoform X2 [Apis cerana]; uncharacterized protein LOC107994887 isoform X3 [Apis cerana]; uncharacterized protein LOC107994887 isoform X4 [Apis cerana]; uncharacterized protein LOC107994887 isoform X5 [Apis cerana]
LOC107996611	5.26	4.4	6.51	6.89	11.48	9.01	-0.817907	5.12508	3.51914e-05	0.00160035	NC_083859.1:11808715-11857436:+	LOC107996611	270;GO:0000278,biological_process mitotic cell cycle;GO:0000902,biological_process cell morphogenesis;GO:0000904,biological_process cell morphogenesis involved in differentiation;GO:0001654,biological_process eye development;GO:0003674,molecular_function molecular_function;GO:0003779,molecular_function actin binding;GO:0003824,molecular_function catalytic activity;GO:0004721,molecular_function ph…	SSH; protein phosphatase slingshot [EC:3.1.3.16 3.1.3.48]; K05766	serine-rich adhesin for platelets isoform X1 [Apis cerana]; serine-rich adhesin for platelets isoform X2 [Apis cerana]; serine-rich adhesin for platelets isoform X3 [Apis cerana]; serine-rich adhesin for platelets isoform X4 [Apis cerana]; serine-rich adhesin for platelets isoform X6 [Apis cerana]; serine-rich adhesin for platelets isoform X7 [Apis cerana]; serine-rich adhesin for platelets isofo…
LOC108001570	3.06	2.81	2.92	4.02	6.52	4.84	-0.865063	3.37172	3.55628e-05	0.00160855	NC_083861.1:7153595-7251857:-	LOC108001570	469;GO:0000003,biological_process reproduction;GO:0000018,biological_process regulation of DNA recombination;GO:0000122,biological_process negative regulation of transcription by RNA polymerase II;GO:0000166,molecular_function nucleotide binding;GO:0000228,cellular_component nuclear chromosome;GO:0000781,cellular_component chromosome, telomeric region;GO:0000784,cellular_component nuclear chromos…	KDM1A, AOF2, LSD1; [histone H3]-N6,N6-dimethyl-L-lysine4 FAD-dependent demethylase [EC:1.14.99.66]; K11450	lysine-specific histone demethylase 1A isoform X1 [Apis cerana]; lysine-specific histone demethylase 1A isoform X2 [Apis cerana]
LOC107996688	28.49	29.39	27	18.38	18.32	18.3	0.560903	5.90919	3.7503e-05	0.00168723	NC_083853.1:6222456-6230058:-	LOC107996688	133;GO:0000122,biological_process negative regulation of transcription by RNA polymerase II;GO:0000375,biological_process RNA splicing, via transesterification reactions;GO:0000377,biological_process RNA splicing, via transesterification reactions with bulged adenosine as nucleophile;GO:0000398,biological_process mRNA splicing, via spliceosome;GO:0000976,molecular_function transcription regulator…	NA	PAX3- and PAX7-binding protein 1 [Apis cerana]
LOC108003346	11.9	10.95	11.98	15.9	19.03	15.52	-0.596884	5.16346	3.88064e-05	0.00173659	NC_083856.1:12739264-12752244:+	LOC108003346	112;GO:0000302,biological_process response to reactive oxygen species;GO:0001666,biological_process response to hypoxia;GO:0003674,molecular_function molecular_function;GO:0003824,molecular_function catalytic activity;GO:0003924,molecular_function GTPase activity;GO:0004383,molecular_function guanylate cyclase activity;GO:0005488,molecular_function binding;GO:0005515,molecular_function protein bi…	E4.6.1.2; guanylate cyclase, other [EC:4.6.1.2]; K01769	soluble guanylate cyclase 88E-like isoform X1 [Apis cerana]; soluble guanylate cyclase 88E-like isoform X2 [Apis cerana]
LOC107995742	7.04	6.59	7.78	9.24	10.64	11.32	-0.604168	5.80211	4.12464e-05	0.00183518	NC_083862.1:14430054-14446798:-	LOC107995742	348;GO:0000003,biological_process reproduction;GO:0000122,biological_process negative regulation of transcription by RNA polymerase II;GO:0000228,cellular_component nuclear chromosome;GO:0000785,cellular_component chromatin;GO:0000790,cellular_component nuclear chromatin;GO:0000981,molecular_function DNA-binding transcription factor activity, RNA polymerase II-specific;GO:0001568,biological_proce…	ARID1; AT-rich interactive domain-containing protein 1; K11653	trithorax group protein osa isoform X1 [Apis cerana]; trithorax group protein osa isoform X2 [Apis cerana]; trithorax group protein osa isoform X3 [Apis cerana]; trithorax group protein osa isoform X4 [Apis cerana]; trithorax group protein osa isoform X5 [Apis cerana]; trithorax group protein osa isoform X6 [Apis cerana]; trithorax group protein osa isoform X7 [Apis cerana]; trithorax group prote…
LOC108003211	888.02	890.74	847.35	533.03	585.31	546.05	0.593848	8.65835	4.14458e-05	0.00183518	NC_083852.1:21004283-21017741:+	LOC108003211	114;GO:0000122,biological_process negative regulation of transcription by RNA polymerase II;GO:0000976,molecular_function transcription regulatory region sequence-specific DNA binding;GO:0000977,molecular_function RNA polymerase II regulatory region sequence-specific DNA binding;GO:0000978,molecular_function RNA polymerase II proximal promoter sequence-specific DNA binding;GO:0000987,molecular_fu…	NA	myophilin [Apis cerana]
LOC107999890	0.84	0.81	0.43	1.31	1.99	1.89	-1.35132	1.00147	4.2075e-05	0.00185328	NC_083865.1:11147620-11223832:-	LOC107999890	6;GO:0007155,biological_process cell adhesion;GO:0007157,biological_process heterophilic cell-cell adhesion via plasma membrane cell adhesion molecules;GO:0008150,biological_process biological_process;GO:0022610,biological_process biological adhesion;GO:0098609,biological_process cell-cell adhesion;GO:0098742,biological_process cell-cell adhesion via plasma-membrane adhesion molecules	NA	uncharacterized protein LOC107999890 isoform X1 [Apis cerana]; uncharacterized protein LOC107999890 isoform X2 [Apis cerana]; uncharacterized protein LOC107999890 isoform X3 [Apis cerana]; uncharacterized protein LOC107999890 isoform X4 [Apis cerana]; uncharacterized protein LOC107999890 isoform X5 [Apis cerana]; uncharacterized protein LOC107999890 isoform X6 [Apis cerana]; uncharacterized prote…
LOC107995720	15.75	18.62	20.01	22.58	29.15	27.55	-0.611919	5.94423	4.303e-05	0.00188548	NC_083863.1:10235079-10420797:-	LOC107995720	153;GO:0000003,biological_process reproduction;GO:0000287,molecular_function magnesium ion binding;GO:0001501,biological_process skeletal system development;GO:0001503,biological_process ossification;GO:0001958,biological_process endochondral ossification;GO:0002020,molecular_function protease binding;GO:0002237,biological_process response to molecule of bacterial origin;GO:0003006,biological_pro…	E3.1.3.1, phoA, phoB; alkaline phosphatase [EC:3.1.3.1]; K01077	alkaline phosphatase, tissue-nonspecific isozyme-like isoform X5 [Apis cerana]; alkaline phosphatase, tissue-nonspecific isozyme-like isoform X6 [Apis cerana]; alkaline phosphatase-like isoform X1 [Apis cerana]; alkaline phosphatase-like isoform X2 [Apis cerana]; alkaline phosphatase-like isoform X3 [Apis cerana]; alkaline phosphatase-like isoform X4 [Apis cerana]
LOC107998618	18.53	16.66	18.48	11.36	10.8	12.19	0.583703	5.24385	4.41446e-05	0.00192429	NC_083855.1:670857-701080:+	LOC107998618	167;GO:0000003,biological_process reproduction;GO:0000228,cellular_component nuclear chromosome;GO:0001568,biological_process blood vessel development;GO:0001570,biological_process vasculogenesis;GO:0001701,biological_process in utero embryonic development;GO:0001944,biological_process vasculature development;GO:0002682,biological_process regulation of immune system process;GO:0002684,biological_…	NA	zinc finger MIZ domain-containing protein 1 [Apis cerana]
LOC108002040	5.83	4.86	6.11	8.48	11.34	8.78	-0.827084	3.29877	4.50165e-05	0.00195219	NC_083852.1:22746619-22755442:+	LOC108002040	37;GO:0002009,biological_process morphogenesis of an epithelium;GO:0002165,biological_process instar larval or pupal development;GO:0007275,biological_process multicellular organism development;GO:0007444,biological_process imaginal disc development;GO:0007472,biological_process wing disc morphogenesis;GO:0007476,biological_process imaginal disc-derived wing morphogenesis;GO:0007552,biological_pr…	NA	uncharacterized protein LOC108002040 isoform X1 [Apis cerana]; uncharacterized protein LOC108002040 isoform X2 [Apis cerana]
LOC107993700	6.32	5.24	6.19	3.28	2.82	3.1	0.889677	2.7598	4.63068e-05	0.00199784	NC_083858.1:1745785-1753439:-	LOC107993700	NA	NA	coiled-coil domain-containing protein 112-like [Apis cerana]
LOC107994632	1.64	1.5	2.42	3	3.89	3.65	-0.991001	2.67316	4.81612e-05	0.00206724	NC_083855.1:5954692-6422164:-	LOC107994632	60;GO:0000139,cellular_component Golgi membrane;GO:0002252,biological_process immune effector process;GO:0002376,biological_process immune system process;GO:0003674,molecular_function molecular_function;GO:0003824,molecular_function catalytic activity;GO:0004553,molecular_function hydrolase activity, hydrolyzing O-glycosyl compounds;GO:0004559,molecular_function alpha-mannosidase activity;GO:0004…	MAN1A_C, MNS1_2; mannosyl-oligosaccharide alpha-1,2-mannosidase [EC:3.2.1.113]; K01230	mannosyl-oligosaccharide 1,2-alpha-mannosidase IA isoform X1 [Apis cerana]; mannosyl-oligosaccharide 1,2-alpha-mannosidase IA isoform X2 [Apis cerana]
LOC108004023	5.72	1.58	3.8	1.08	1.4	1.27	1.53743	3.06189	4.95113e-05	0.00211441	NC_083860.1:8351161-8355988:-	LOC108004023	NA	NA	putative uncharacterized protein DDB_G0271606 [Apis cerana]
LOC108004176	4.6	7.41	5	2.21	2.39	2.13	1.25455	1.00971	5.07423e-05	0.00214938	NC_083859.1:2753731-2756194:+	LOC108004176	NA	NA	uncharacterized protein LOC108004176 [Apis cerana]
LOC108002846	6.99	6.42	6.34	4.23	4.28	4.13	0.582728	4.33458	5.0841e-05	0.00214938	NC_083853.1:13176459-13185331:-	LOC108002846	NA	NA	uncharacterized protein LOC108002846 isoform X1 [Apis cerana]; uncharacterized protein LOC108002846 isoform X2 [Apis cerana]
LOC107997376	18.99	26.72	24.82	29.49	45.63	34.1	-0.705124	5.40191	5.21501e-05	0.00218874	NC_083866.1:8919907-8950821:-	LOC107997376	95;GO:0002682,biological_process regulation of immune system process;GO:0002683,biological_process negative regulation of immune system process;GO:0003674,molecular_function molecular_function;GO:0003824,molecular_function catalytic activity;GO:0005488,molecular_function binding;GO:0005575,cellular_component cellular_component;GO:0005576,cellular_component extracellular region;GO:0005615,cellular…	NA	acid sphingomyelinase-like phosphodiesterase 3a [Apis cerana]
LOC107996872	23.28	24.05	21.5	32.29	31.1	32.8	-0.545281	4.39206	5.22925e-05	0.00218874	NC_083853.1:11135316-11136188:+	LOC107996872	251;GO:0000003,biological_process reproduction;GO:0000578,biological_process embryonic axis specification;GO:0000814,cellular_component ESCRT II complex;GO:0003002,biological_process regionalization;GO:0003006,biological_process developmental process involved in reproduction;GO:0003674,molecular_function molecular_function;GO:0005488,molecular_function binding;GO:0005515,molecular_function protei…	SNF8, EAP30; ESCRT-II complex subunit VPS22; K12188	vacuolar-sorting protein SNF8 [Apis cerana]
LOC107995704	0.07	0.27	0	0	2.86	2.04	-3.80032	-0.672054	5.39681e-05	0.00224676	NC_083861.1:4825712-4829937:+	LOC107995704	NA	NA	uncharacterized protein LOC107995704 [Apis cerana]
LOC107994441	4.25	3.02	4.25	10.92	5.43	7.74	-1.12245	3.08725	5.43742e-05	0.00224676	NC_083856.1:9192253-9196690:-	LOC107994441	8;GO:0003674,molecular_function molecular_function;GO:0003824,molecular_function catalytic activity;GO:0016853,molecular_function isomerase activity;GO:0016854,molecular_function racemase and epimerase activity;GO:0016855,molecular_function racemase and epimerase activity, acting on amino acids and derivatives;GO:0030378,molecular_function serine racemase activity;GO:0036361,molecular_function ra…	E4.3.1.19, ilvA, tdcB; threonine dehydratase [EC:4.3.1.19]; K01754	L-threonine ammonia-lyase-like isoform X1 [Apis cerana]; L-threonine ammonia-lyase-like isoform X2 [Apis cerana]
LOC108003671	4.28	3.49	3.72	1.64	2.12	1.82	0.983515	2.21202	5.44798e-05	0.00224676	NC_083855.1:3393387-3402314:+	LOC108003671	520;GO:0000003,biological_process reproduction;GO:0000122,biological_process negative regulation of transcription by RNA polymerase II;GO:0000902,biological_process cell morphogenesis;GO:0000904,biological_process cell morphogenesis involved in differentiation;GO:0001501,biological_process skeletal system development;GO:0001568,biological_process blood vessel development;GO:0001654,biological_pro…
ynthetic process;GO:2000113,biological_process negative regulation of cellular macromolecule biosynthetic process;GO:2000380,biological_process regulation of mesoderm development;GO:2001141,biological_process regulation of RNA biosynthetic process	ACVR2A; activin receptor type-2A [EC:2.7.11.30]; K04670; ACVR2B; activin receptor type-2B [EC:2.7.11.30]; K13596	activin receptor type-2A isoform X3 [Apis cerana]; activin receptor type-2B isoform X1 [Apis cerana]; activin receptor type-2B isoform X2 [Apis cerana]
LOC107999261	0.93	0.69	0.72	1.79	2.02	2.36	-1.42609	0.369952	5.68128e-05	0.00233154	NC_083858.1:10261302-10264628:+	LOC107999261	NA	NA	uncharacterized protein LOC107999261 [Apis cerana]
LOC107995253	17.63	19.22	17.75	24.61	27.82	25.17	-0.573494	6.14225	5.71368e-05	0.00233345	NC_083862.1:15365801-15386623:-	LOC107995253	125;GO:0000002,biological_process mitochondrial genome maintenance;GO:0000018,biological_process regulation of DNA recombination;GO:0000228,cellular_component nuclear chromosome;GO:0000724,biological_process double-strand break repair via homologous recombination;GO:0000725,biological_process recombinational repair;GO:0000726,biological_process non-recombinational repair;GO:0000793,cellular_compo…	LIG3; DNA ligase 3 [EC:6.5.1.1]; K10776	DNA ligase 3 isoform X1 [Apis cerana]; DNA ligase 3 isoform X2 [Apis cerana]; DNA ligase 3 isoform X3 [Apis cerana]; DNA ligase 3 isoform X4 [Apis cerana]
LOC107999011	2.66	4.26	3.71	0.79	1.62	1.14	1.48023	0.328644	5.80419e-05	0.00235897	NC_083863.1:7686199-7699194:-	LOC107999011	36;GO:0001664,molecular_function G protein-coupled receptor binding;GO:0003674,molecular_function molecular_function;GO:0005102,molecular_function signaling receptor binding;GO:0005488,molecular_function binding;GO:0005515,molecular_function protein binding;GO:0005575,cellular_component cellular_component;GO:0005622,cellular_component intracellular;GO:0005623,cellular_component cell;GO:0005737,ce…	NA	CB1 cannabinoid receptor-interacting protein 1-like [Apis cerana]
LOC108001202	24.31	28.79	24.73	15.6	15.33	17.85	0.606433	3.85193	5.88063e-05	0.00237208	NC_083861.1:6693757-6696619:+	LOC108001202	NA	NA	lysM and putative peptidoglycan-binding domain-containing protein 2 [Apis cerana]
LOC107998689	111.31	100.69	118.37	148.57	183.01	160.65	-0.635757	9.26487	5.89283e-05	0.00237208	NC_083865.1:9465446-9479627:-	LOC107998689	98;GO:0000323,cellular_component lytic vacuole;GO:0003674,molecular_function molecular_function;GO:0003824,molecular_function catalytic activity;GO:0005215,molecular_function transporter activity;GO:0005388,molecular_function calcium-transporting ATPase activity;GO:0005575,cellular_component cellular_component;GO:0005622,cellular_component intracellular;GO:0005623,cellular_component cell;GO:00057…	NA	polyamine-transporting ATPase 13A3 isoform X1 [Apis cerana]; polyamine-transporting ATPase 13A3 isoform X2 [Apis cerana]; polyamine-transporting ATPase 13A3 isoform X3 [Apis cerana]; polyamine-transporting ATPase 13A3 isoform X4 [Apis cerana]
LOC107996741	16.47	19.14	18.7	24.26	28.75	24.12	-0.57649	4.28525	5.92285e-05	0.00237281	NC_083853.1:8379845-8608131:+	LOC107996741	85;GO:0000123,cellular_component histone acetyltransferase complex;GO:0000124,cellular_component SAGA complex;GO:0003674,molecular_function molecular_function;GO:0005488,molecular_function binding;GO:0005515,molecular_function protein binding;GO:0005575,cellular_component cellular_component;GO:0005622,cellular_component intracellular;GO:0005623,cellular_component cell;GO:0005634,cellular_componen…	NA	SAGA-associated factor 29-like [Apis cerana]
LOC107993104	8.07	11.17	9.91	6.04	5.57	6.59	0.606059	4.07046	6.00387e-05	0.00239387	NC_083861.1:8397137-8400242:+	LOC107993104	39;GO:0000151,cellular_component ubiquitin ligase complex;GO:0005575,cellular_component cellular_component;GO:0005622,cellular_component intracellular;GO:0005623,cellular_component cell;GO:0006508,biological_process proteolysis;GO:0006511,biological_process ubiquitin-dependent protein catabolic process;GO:0006807,biological_process nitrogen compound metabolic process;GO:0008150,biological_process…	NA	F-box/LRR-repeat protein 2 [Apis cerana]
LOC107992836	11.54	11.19	13.26	16.27	18.15	17.04	-0.581084	4.20039	6.15496e-05	0.00244253	NC_083852.1:2331518-2355092:+	LOC107992836	293;GO:0000045,biological_process autophagosome assembly;GO:0000139,cellular_component Golgi membrane;GO:0000902,biological_process cell morphogenesis;GO:0001664,molecular_function G protein-coupled receptor binding;GO:0001669,cellular_component acrosomal vesicle;GO:0002090,biological_process regulation of receptor internalization;GO:0002376,biological_process immune system process;GO:0002478,bio…	SH3GL; endophilin-A; K11247	endophilin-A isoform X1 [Apis cerana]; endophilin-A isoform X10 [Apis cerana]; endophilin-A isoform X11 [Apis cerana]; endophilin-A isoform X12 [Apis cerana]; endophilin-A isoform X13 [Apis cerana]; endophilin-A isoform X14 [Apis cerana]; endophilin-A isoform X2 [Apis cerana]; endophilin-A isoform X3 [Apis cerana]; endophilin-A isoform X4 [Apis cerana]; endophilin-A isoform X5 [Apis cerana]; endo…
LOC108003844	19.32	19.94	21.38	30.91	28.86	28.62	-0.610194	7.01448	6.27252e-05	0.0024775	NC_083860.1:6177670-6191573:+	LOC108003844	471;GO:0000075,biological_process cell cycle checkpoint;GO:0000077,biological_process DNA damage checkpoint;GO:0000151,cellular_component ubiquitin ligase complex;GO:0000152,cellular_component nuclear ubiquitin ligase complex;GO:0000209,biological_process protein polyubiquitination;GO:0000226,biological_process microtubule cytoskeleton organization;GO:0000228,cellular_component nuclear chromosome…	BRCA1; breast cancer type 1 susceptibility protein [EC:2.3.2.27]; K10605	uncharacterized protein LOC108003844 isoform X1 [Apis cerana]; uncharacterized protein LOC108003844 isoform X2 [Apis cerana]; uncharacterized protein LOC108003844 isoform X3 [Apis cerana]
LOC108004132	1.4	1.37	1.08	2.54	2.26	2.2	-0.919091	2.37149	6.30812e-05	0.00247992	NC_083865.1:6731681-6800665:-	LOC108004132	42;GO:0003674,molecular_function molecular_function;GO:0003779,molecular_function actin binding;GO:0005488,molecular_function binding;GO:0005515,molecular_function protein binding;GO:0005575,cellular_component cellular_component;GO:0005622,cellular_component intracellular;GO:0005623,cellular_component cell;GO:0005737,cellular_component cytoplasm;GO:0005829,cellular_component cytosol;GO:0005886,ce…	NA	alpha-catulin isoform X1 [Apis cerana]; alpha-catulin isoform X2 [Apis cerana]; alpha-catulin isoform X3 [Apis cerana]; alpha-catulin isoform X4 [Apis cerana]; alpha-catulin isoform X5 [Apis cerana]; alpha-catulin isoform X6 [Apis cerana]
LOC107992861	8.73	7.62	9.26	11.79	13.95	11.42	-0.598447	4.53253	6.54542e-05	0.00256124	NC_083852.1:1001307-1083695:-	LOC107992861	NA	NA	uncharacterized protein LOC107992861 isoform X1 [Apis cerana]; uncharacterized protein LOC107992861 isoform X2 [Apis cerana]
LOC108000576	95.56	115.32	116.52	130.22	172.87	170.17	-0.599322	5.75531	6.78684e-05	0.00264341	NC_083860.1:11430719-11445351:+	LOC108000576	NA	NA	uncharacterized protein LOC108000576 isoform X1 [Apis cerana]; uncharacterized protein LOC108000576 isoform X2 [Apis cerana]
LOC107994826	274	492.53	375.84	209.38	228.06	230.08	0.694393	8.718	6.87709e-05	0.00266622	NC_083852.1:4792045-4798558:+	LOC107994826	44;GO:0003674,molecular_function molecular_function;GO:0003824,molecular_function catalytic activity;GO:0004586,molecular_function ornithine decarboxylase activity;GO:0005575,cellular_component cellular_component;GO:0005622,cellular_component intracellular;GO:0005623,cellular_component cell;GO:0005737,cellular_component cytoplasm;GO:0006082,biological_process organic acid metabolic process;GO:000…	E4.1.1.17, ODC1, speC, speF; ornithine decarboxylase [EC:4.1.1.17]; K01581	ornithine decarboxylase [Apis cerana]
LOC107999615	47.99	81.74	61.48	36.97	39.01	40.04	0.640829	5.82264	7.05606e-05	0.00272306	NC_083861.1:591021-593617:-	LOC107999615	99;GO:0001750,cellular_component photoreceptor outer segment;GO:0003674,molecular_function molecular_function;GO:0004888,molecular_function transmembrane signaling receptor activity;GO:0004930,molecular_function G protein-coupled receptor activity;GO:0005488,molecular_function binding;GO:0005501,molecular_function retinoid binding;GO:0005502,molecular_function 11-cis retinal binding;GO:0005575,ce…	NA	opsin, ultraviolet-sensitive [Apis cerana]
LOC108003465	13.44	15.78	14.55	10.59	8.77	9.59	0.526927	4.57914	7.65043e-05	0.00293686	NC_083859.1:2461318-2465418:-	LOC108003465	28;GO:0000003,biological_process reproduction;GO:0000278,biological_process mitotic cell cycle;GO:0000741,biological_process karyogamy;GO:0006996,biological_process organelle organization;GO:0006997,biological_process nucleus organization;GO:0006998,biological_process nuclear envelope organization;GO:0007049,biological_process cell cycle;GO:0007084,biological_process mitotic nuclear envelope reas…	NA	protein brambleberry [Apis cerana]
LOC107992594	0.72	0.9	0.56	0.23	0.21	0.25	1.58085	0.0112844	7.6799e-05	0.00293686	NC_083859.1:6492258-6496081:+	LOC107992594	NA	NA	uncharacterized protein LOC107992594 [Apis cerana]
LOC107995530	1.63	2.24	1.82	2.84	4.12	3.26	-0.918226	2.53707	7.77895e-05	0.00296128	NC_083863.1:4106673-4116696:+	LOC107995530	13;GO:0007584,biological_process response to nutrient;GO:0007610,biological_process behavior;GO:0007631,biological_process feeding behavior;GO:0008150,biological_process biological_process;GO:0008343,biological_process adult feeding behavior;GO:0009605,biological_process response to external stimulus;GO:0009991,biological_process response to extracellular stimulus;GO:0030534,biological_process ad…	NA	sodium-coupled monocarboxylate transporter 1 isoform X1 [Apis cerana]; sodium-coupled monocarboxylate transporter 1 isoform X2 [Apis cerana]; sodium-coupled monocarboxylate transporter 1 isoform X3 [Apis cerana]
LOC108001956	5.74	11.09	7.36	13.89	11.55	13.2	-0.761588	4.04502	7.8248e-05	0.00296532	NC_083860.1:547803-803304:-	LOC108001956	471;GO:0000003,biological_process reproduction;GO:0000062,molecular_function fatty-acyl-CoA binding;GO:0000166,molecular_function nucleotide binding;GO:0000976,molecular_function transcription regulatory region sequence-specific DNA binding;GO:0000977,molecular_function RNA polymerase II regulatory region sequence-specific DNA binding;GO:0000978,molecular_function RNA polymerase II proximal promo…	NR2A1, HNF4A; hepatocyte nuclear factor 4-alpha; K07292; NR2A2, HNF4G; hepatocyte nuclear factor 4-gamma; K08037	hepatocyte nuclear factor 4-gamma isoform X1 [Apis cerana]; hepatocyte nuclear factor 4-gamma isoform X2 [Apis cerana]; hepatocyte nuclear factor 4-gamma isoform X3 [Apis cerana]; hepatocyte nuclear factor 4-gamma isoform X4 [Apis cerana]; hepatocyte nuclear factor 4-gamma isoform X5 [Apis cerana]; hepatocyte nuclear factor 4-gamma isoform X6 [Apis cerana]; transcription factor HNF-4 homolog isof…
LOC108001168	7.38	6.43	6.95	11.34	9.8	9.96	-0.642738	3.93376	7.90327e-05	0.00298162	NC_083861.1:6236237-6245063:-	LOC108001168	21;GO:0003674,molecular_function molecular_function;GO:0004888,molecular_function transmembrane signaling receptor activity;GO:0004930,molecular_function G protein-coupled receptor activity;GO:0005575,cellular_component cellular_component;GO:0007154,biological_process cell communication;GO:0007165,biological_process signal transduction;GO:0007186,biological_process G protein-coupled receptor sign…	NA	G-protein coupled receptor moody [Apis cerana]
LOC133665639	21.66	23.46	18.08	13.23	10.9	11.42	0.766046	3.22313	7.94841e-05	0.00298527	NC_083852.1:8521082-8522654:+	LOC133665639	NA	NA	uncharacterized protein LOC133665639 [Apis cerana]
LOC108002168	0.65	0.66	0.88	1.54	1.96	1.19	-1.17363	1.59992	8.0101e-05	0.00299506	NC_083855.1:11475987-11600136:-	LOC108002168	33;GO:0005575,cellular_component cellular_component;GO:0005622,cellular_component intracellular;GO:0005623,cellular_component cell;GO:0005737,cellular_component cytoplasm;GO:0005783,cellular_component endoplasmic reticulum;GO:0005789,cellular_component endoplasmic reticulum membrane;GO:0008150,biological_process biological_process;GO:0012505,cellular_component endomembrane system;GO:0016020,cellu…	NA	protein O-mannosyl-transferase TMTC2 isoform X1 [Apis cerana]; protein O-mannosyl-transferase TMTC2 isoform X2 [Apis cerana]; protein O-mannosyl-transferase TMTC2 isoform X3 [Apis cerana]; protein O-mannosyl-transferase TMTC2 isoform X4 [Apis cerana]
LOC108002095	3.85	4.56	4.27	5.39	7.06	5.41	-0.563165	4.66107	8.33018e-05	0.00310096	NC_083852.1:23716816-23733826:+	LOC108002095	18;GO:0003008,biological_process system process;GO:0007600,biological_process sensory perception;GO:0008150,biological_process biological_process;GO:0009266,biological_process response to temperature stimulus;GO:0009581,biological_process detection of external stimulus;GO:0009582,biological_process detection of abiotic stimulus;GO:0009605,biological_process response to external stimulus;GO:000962…	NA	mucin-2-like isoform X1 [Apis cerana]; mucin-2-like isoform X2 [Apis cerana]; mucin-2-like isoform X3 [Apis cerana]; mucin-2-like isoform X4 [Apis cerana]; mucin-2-like isoform X5 [Apis cerana]; mucin-2-like isoform X6 [Apis cerana]; mucin-2-like isoform X7 [Apis cerana]
LOC107999872	1.18	1.15	0.92	0.43	0.3	0.47	1.37503	0.528424	8.5503e-05	0.00316888	NC_083865.1:10996840-10999538:-	LOC107999872	66;GO:0001942,biological_process hair follicle development;GO:0003674,molecular_function molecular_function;GO:0005488,molecular_function binding;GO:0005515,molecular_function protein binding;GO:0005575,cellular_component cellular_component;GO:0005576,cellular_component extracellular region;GO:0005615,cellular_component extracellular space;GO:0005623,cellular_component cell;GO:0005886,cellular_co…	NA	uncharacterized protein LOC107999872 [Apis cerana]
LOC107997728	1.85	1.78	1.58	2.6	2.73	3.11	-0.752132	3.08225	8.64454e-05	0.00318976	NC_083862.1:9557352-9564951:-	LOC107997728	130;GO:0000049,molecular_function tRNA binding;GO:0003674,molecular_function molecular_function;GO:0003676,molecular_function nucleic acid binding;GO:0003723,molecular_function RNA binding;GO:0003729,molecular_function mRNA binding;GO:0005049,molecular_function nuclear export signal receptor activity;GO:0005215,molecular_function transporter activity;GO:0005488,molecular_function binding;GO:00055…	XPO5; exportin-5; K14289	exportin-5 [Apis cerana]
LOC108002047	2.49	1.96	2.44	3.38	4	4.02	-0.782457	3.14624	9.08486e-05	0.00333759	NC_083852.1:22978110-22996506:-	LOC108002047	141;GO:0003674,molecular_function molecular_function;GO:0004888,molecular_function transmembrane signaling receptor activity;GO:0004970,molecular_function ionotropic glutamate receptor activity;GO:0005215,molecular_function transporter activity;GO:0005216,molecular_function ion channel activity;GO:0005230,molecular_function extracellular ligand-gated ion channel activity;GO:0005261,molecular_func…	NA	glutamate receptor ionotropic, kainate 2-like isoform X1 [Apis cerana]; glutamate receptor ionotropic, kainate 2-like isoform X2 [Apis cerana]; glutamate receptor ionotropic, kainate 2-like isoform X3 [Apis cerana]; glutamate receptor ionotropic, kainate 2-like isoform X4 [Apis cerana]; glutamate receptor ionotropic, kainate 2-like isoform X5 [Apis cerana]; glutamate receptor ionotropic, kainate …
LOC107998829	1.11	2.18	1.88	2.72	3.95	4.44	-1.19148	1.56753	9.15509e-05	0.00334877	NC_083864.1:3544233-3560004:+	LOC107998829	NA	NA	LOW QUALITY PROTEIN: uncharacterized protein LOC107998829 [Apis cerana]
LOC107993717	18.2	15.85	20.47	22.89	33.96	27.59	-0.690271	6.02036	9.45144e-05	0.0034422	NC_083858.1:1776228-1826503:-	LOC107993717	150;GO:0000003,biological_process reproduction;GO:0000226,biological_process microtubule cytoskeleton organization;GO:0000902,biological_process cell morphogenesis;GO:0000904,biological_process cell morphogenesis involved in differentiation;GO:0001558,biological_process regulation of cell growth;GO:0001578,biological_process microtubule bundle formation;GO:0002064,biological_process epithelial ce…	NA	GAS2-like protein pickled eggs isoform X1 [Apis cerana]; GAS2-like protein pickled eggs isoform X2 [Apis cerana]
LOC107994447	3.22	4.74	3.75	0.94	1.71	1.72	1.33594	0.573099	9.54561e-05	0.00346152	NC_083856.1:9416756-9419213:-	LOC107994447	NA	NA	ADP-ribosylation factor-like protein 3 [Apis cerana]
LOC107999358	132.57	159.85	159.59	187.94	250.51	220.24	-0.611242	10.5469	9.61378e-05	0.00347128	NC_083858.1:10377398-10395544:-	LOC107999358	26;GO:0007275,biological_process multicellular organism development;GO:0008150,biological_process biological_process;GO:0009790,biological_process embryo development;GO:0009792,biological_process embryo development ending in birth or egg hatching;GO:0010564,biological_process regulation of cell cycle process;GO:0032501,biological_process multicellular organismal process;GO:0032502,biological_proc…	ANPEP, CD13; aminopeptidase N [EC:3.4.11.2]; K11140	putative aminopeptidase-2 [Apis cerana]
LOC107993199	3.82	2.69	4.26	5.47	6	5.53	-0.713057	4.32634	9.91121e-05	0.00356338	NC_083858.1:8507482-8518968:-	LOC107993199	85;GO:0003008,biological_process system process;GO:0003012,biological_process muscle system process;GO:0003674,molecular_function molecular_function;GO:0003779,molecular_function actin binding;GO:0005198,molecular_function structural molecule activity;GO:0005488,molecular_function binding;GO:0005515,molecular_function protein binding;GO:0005575,cellular_component cellular_component;GO:0005622,cel…	TTN; titin [EC:2.7.11.1]; K12567	muscle M-line assembly protein unc-89 isoform X1 [Apis cerana]; muscle M-line assembly protein unc-89 isoform X2 [Apis cerana]
LOC108002557	1.25	1.7	1.81	2.43	2.61	2.97	-0.827668	2.75432	0.000102536	0.00367078	NC_083852.1:8724059-8727871:+	LOC108002557	65;GO:0003674,molecular_function molecular_function;GO:0003824,molecular_function catalytic activity;GO:0005215,molecular_function transporter activity;GO:0005391,molecular_function sodium:potassium-exchanging ATPase activity;GO:0005575,cellular_component cellular_component;GO:0005623,cellular_component cell;GO:0005886,cellular_component plasma membrane;GO:0006810,biological_process transport;GO:…	ATP1A; sodium/potassium-transporting ATPase subunit alpha [EC:7.2.2.13]; K01539	sodium/potassium-transporting ATPase subunit alpha-B-like [Apis cerana]
LOC107998144	8.91	12.09	12.75	14.37	20.03	16.51	-0.668916	4.06478	0.000104954	0.00372998	NC_083854.1:8236312-8268195:-	LOC107998144	31;GO:0000902,biological_process cell morphogenesis;GO:0000904,biological_process cell morphogenesis involved in differentiation;GO:0007275,biological_process multicellular organism development;GO:0007399,biological_process nervous system development;GO:0007409,biological_process axonogenesis;GO:0008150,biological_process biological_process;GO:0009653,biological_process anatomical structure morph…	NA	failed axon connections [Apis cerana]
LOC107998381	10.24	8.84	9.33	12.89	15.09	13	-0.58722	5.35569	0.000105076	0.00372998	NC_083863.1:9740804-9785175:-	LOC107998381	105;GO:0001505,biological_process regulation of neurotransmitter levels;GO:0001676,biological_process long-chain fatty acid metabolic process;GO:0003674,molecular_function molecular_function;GO:0003824,molecular_function catalytic activity;GO:0005575,cellular_component cellular_component;GO:0005623,cellular_component cell;GO:0005886,cellular_component plasma membrane;GO:0006082,biological_process…	DAGL; sn1-specific diacylglycerol lipase [EC:3.1.1.116]; K13806	diacylglycerol lipase-alpha isoform X1 [Apis cerana]; diacylglycerol lipase-alpha isoform X2 [Apis cerana]; diacylglycerol lipase-alpha isoform X3 [Apis cerana]; diacylglycerol lipase-alpha isoform X4 [Apis cerana]; diacylglycerol lipase-alpha isoform X5 [Apis cerana]; diacylglycerol lipase-alpha isoform X6 [Apis cerana]
LOC107995379	21.75	17.9	24.58	25.91	50.11	36.74	-0.867272	6.93001	0.000105689	0.00373598	NC_083853.1:4578927-4628985:-	LOC107995379	170;GO:0000003,biological_process reproduction;GO:0000902,biological_process cell morphogenesis;GO:0000904,biological_process cell morphogenesis involved in differentiation;GO:0001667,biological_process ameboidal-type cell migration;GO:0002009,biological_process morphogenesis of an epithelium;GO:0002064,biological_process epithelial cell development;GO:0002065,biological_process columnar/cuboidal…	NA	toll-like receptor 7 [Apis cerana]
LOC107995974	127.18	255.63	171.6	91.91	110.18	106.83	0.759962	7.75319	0.000106325	0.00374273	NC_083862.1:13912970-13916891:+	LOC107995974	70;GO:0001786,molecular_function phosphatidylserine binding;GO:0003674,molecular_function molecular_function;GO:0003779,molecular_function actin binding;GO:0005488,molecular_function binding;GO:0005515,molecular_function protein binding;GO:0005539,molecular_function glycosaminoglycan binding;GO:0005543,molecular_function phospholipid binding;GO:0005544,molecular_function calcium-dependent phospho…	ANXA7_11; annexin A7/11; K17095	annexin B11 isoform X2 [Apis cerana]; annexin B9 isoform X1 [Apis cerana]
LOC107998351	58.73	66.47	60.97	45.02	39.52	41.69	0.492549	4.81214	0.000107054	0.00375269	NC_083863.1:9831405-9833846:+	LOC107998351	66;GO:0000166,molecular_function nucleotide binding;GO:0001882,molecular_function nucleoside binding;GO:0001883,molecular_function purine nucleoside binding;GO:0003674,molecular_function molecular_function;GO:0003824,molecular_function catalytic activity;GO:0003924,molecular_function GTPase activity;GO:0005488,molecular_function binding;GO:0005525,molecular_function GTP binding;GO:0005575,cellula…	NA	ADP-ribosylation factor-like protein 5B [Apis cerana]
LOC107996223	7.24	5.89	7.63	10.1	10.27	10.98	-0.652989	3.83442	0.000109252	0.00381386	NC_083864.1:6503913-6524840:-	LOC107996223	190;GO:0001505,biological_process regulation of neurotransmitter levels;GO:0003008,biological_process system process;GO:0003674,molecular_function molecular_function;GO:0003824,molecular_function catalytic activity;GO:0004351,molecular_function glutamate decarboxylase activity;GO:0005488,molecular_function binding;GO:0005515,molecular_function protein binding;GO:0005575,cellular_component cellula…	E4.1.1.15, gadB, gadA, GAD; glutamate decarboxylase [EC:4.1.1.15]; K01580	glutamate decarboxylase isoform X1 [Apis cerana]; glutamate decarboxylase isoform X2 [Apis cerana]
LOC107998452	0.46	0.41	0.46	0.22	0.09	0.16	1.44521	0.425636	0.000110134	0.00382875	NC_083856.1:13436075-13442366:-	LOC107998452	NA	NA	putative autophagy-related protein 11 [Apis cerana]
LOC108000838	13.15	16.09	17.79	18.58	24.07	25.72	-0.607886	5.42123	0.000110775	0.00383518	NC_083855.1:12417111-12445240:-	LOC108000838	249;GO:0000003,biological_process reproduction;GO:0000375,biological_process RNA splicing, via transesterification reactions;GO:0000377,biological_process RNA splicing, via transesterification reactions with bulged adenosine as nucleophile;GO:0000398,biological_process mRNA splicing, via spliceosome;GO:0002064,biological_process epithelial cell development;GO:0002065,biological_process columnar/c…	NA	heterogeneous nuclear ribonucleoprotein Q isoform X10 [Apis cerana]; heterogeneous nuclear ribonucleoprotein Q isoform X2 [Apis cerana]; heterogeneous nuclear ribonucleoprotein Q isoform X6 [Apis cerana]; heterogeneous nuclear ribonucleoprotein Q isoform X7 [Apis cerana]; heterogeneous nuclear ribonucleoprotein Q isoform X8 [Apis cerana]; heterogeneous nuclear ribonucleoprotein Q isoform X9 [Apis…
LOC107994155	6.74	7.36	6.95	4.52	4.95	4.82	0.491169	5.11619	0.000113125	0.00390049	NC_083857.1:12922943-12951065:+	LOC107994155	NA	NA	putative leucine-rich repeat-containing protein DDB_G0290503 isoform X1 [Apis cerana]; putative leucine-rich repeat-containing protein DDB_G0290503 isoform X2 [Apis cerana]; putative leucine-rich repeat-containing protein DDB_G0290503 isoform X3 [Apis cerana]
LOC107993193	5.34	2.34	3.72	7.89	6.55	7.31	-0.970785	4.1988	0.000115688	0.00397258	NC_083858.1:7527658-7550180:-	LOC107993193	NA	ANPEP, CD13; aminopeptidase N [EC:3.4.11.2]; K11140	aminopeptidase N isoform X3 [Apis cerana]; thyrotropin-releasing hormone-degrading ectoenzyme isoform X1 [Apis cerana]; thyrotropin-releasing hormone-degrading ectoenzyme isoform X2 [Apis cerana]; thyrotropin-releasing hormone-degrading ectoenzyme isoform X5 [Apis cerana]; thyrotropin-releasing hormone-degrading ectoenzyme isoform X6 [Apis cerana]; uncharacterized protein LOC107993193 isoform X4 …
LOC108003581	13.07	11.85	12.36	8.26	7.47	7.87	0.598145	6.81701	0.000118688	0.00405578	NC_083855.1:4159879-4193623:+	LOC108003581	8;GO:0003008,biological_process system process;GO:0003014,biological_process renal system process;GO:0008150,biological_process biological_process;GO:0032501,biological_process multicellular organismal process;GO:0070293,biological_process renal absorption;GO:0097017,biological_process renal protein absorption;GO:0097205,biological_process renal filtration;GO:0097206,biological_process nephrocyte…	CUBN; cubilin; K14616	cubilin [Apis cerana]
LOC108000797	118.94	224.71	168.8	90.15	107.41	97.95	0.711804	7.49222	0.000119075	0.00405578	NC_083866.1:7719756-7721668:+	LOC108000797	NA	rocD, OAT; ornithine--oxo-acid transaminase [EC:2.6.1.13]; K00819	ornithine aminotransferase, mitochondrial-like isoform X1 [Apis cerana]; ornithine aminotransferase, mitochondrial-like isoform X2 [Apis cerana]
LOC108003414	4.07	4.41	3.77	5.23	6.69	6.52	-0.651928	3.5914	0.000123663	0.00419507	NC_083855.1:5583553-5587988:+	LOC108003414	166;GO:0000151,cellular_component ubiquitin ligase complex;GO:0000152,cellular_component nuclear ubiquitin ligase complex;GO:0000209,biological_process protein polyubiquitination;GO:0001558,biological_process regulation of cell growth;GO:0003674,molecular_function molecular_function;GO:0003824,molecular_function catalytic activity;GO:0004842,molecular_function ubiquitin-protein transferase activi…	APC2, ANAPC2; anaphase-promoting complex subunit 2; K03349	anaphase-promoting complex subunit 2 [Apis cerana]
LOC108004016	29.38	30.31	33.1	41.26	49.65	43.24	-0.596776	7.09371	0.000125661	0.00424572	NC_083864.1:10647229-10675118:-	LOC108004016	158;GO:0000166,molecular_function nucleotide binding;GO:0003674,molecular_function molecular_function;GO:0003824,molecular_function catalytic activity;GO:0004736,molecular_function pyruvate carboxylase activity;GO:0005488,molecular_function binding;GO:0005515,molecular_function protein binding;GO:0005524,molecular_function ATP binding;GO:0005575,cellular_component cellular_component;GO:0005622,ce…	PC, pyc; pyruvate carboxylase [EC:6.4.1.1]; K01958	pyruvate carboxylase, mitochondrial isoform X1 [Apis cerana]; pyruvate carboxylase, mitochondrial isoform X2 [Apis cerana]
LOC108003422	17.78	45.5	34.48	12.66	18.35	17.97	0.909298	5.18679	0.000134057	0.0045113	NC_083855.1:5681443-5684432:+	LOC108003422	253;GO:0000003,biological_process reproduction;GO:0000096,biological_process sulfur amino acid metabolic process;GO:0000097,biological_process sulfur amino acid biosynthetic process;GO:0000098,biological_process sulfur amino acid catabolic process;GO:0001101,biological_process response to acid chemical;GO:0001501,biological_process skeletal system development;GO:0001503,biological_process ossific…	CBS; cystathionine beta-synthase [EC:4.2.1.22]; K01697	cystathionine beta-synthase [Apis cerana]
LOC108003549	5.95	6.41	6.26	3.75	2.99	3.54	0.791665	2.6938	0.000136495	0.00457501	NC_083852.1:13795751-13799391:-	LOC108003549	136;GO:0000003,biological_process reproduction;GO:0000226,biological_process microtubule cytoskeleton organization;GO:0001539,biological_process cilium or flagellum-dependent cell motility;GO:0001578,biological_process microtubule bundle formation;GO:0001655,biological_process urogenital system development;GO:0001822,biological_process kidney development;GO:0001947,biological_process heart loopin…	NA	dynein axonemal assembly factor 11 [Apis cerana]
LOC108003424	1.09	1.32	1.09	0.64	0.59	0.62	0.852418	2.23374	0.000137201	0.00458045	NC_083859.1:2224870-2233473:-	LOC108003424	251;GO:0000122,biological_process negative regulation of transcription by RNA polymerase II;GO:0000226,biological_process microtubule cytoskeleton organization;GO:0001501,biological_process skeletal system development;GO:0001654,biological_process eye development;GO:0001655,biological_process urogenital system development;GO:0001822,biological_process kidney development;GO:0001838,biological_proc…	NA	intraflagellar transport protein 172 homolog [Apis cerana]
LOC108004113	2.93	3.97	2.73	1.03	1.39	1.58	1.19252	0.946453	0.000141722	0.00471268	NC_083854.1:576919-602574:-	LOC108004113	39;GO:0003674,molecular_function molecular_function;GO:0005102,molecular_function signaling receptor binding;GO:0005179,molecular_function hormone activity;GO:0005184,molecular_function neuropeptide hormone activity;GO:0005488,molecular_function binding;GO:0005515,molecular_function protein binding;GO:0005575,cellular_component cellular_component;GO:0005576,cellular_component extracellular region…	NA	ion transport peptide isoform X4 [Apis cerana]; ion transport peptide-like isoform X1 [Apis cerana]; ion transport peptide-like isoform X3 [Apis cerana]; uncharacterized protein LOC108004113 isoform X2 [Apis cerana]
LOC108001208	10.07	9.64	9.56	6.68	5.79	6.75	0.545923	4.3526	0.000144692	0.0047925	NC_083861.1:6271587-6276255:-	LOC108001208	165;GO:0000003,biological_process reproduction;GO:0000151,cellular_component ubiquitin ligase complex;GO:0000152,cellular_component nuclear ubiquitin ligase complex;GO:0000209,biological_process protein polyubiquitination;GO:0000278,biological_process mitotic cell cycle;GO:0000375,biological_process RNA splicing, via transesterification reactions;GO:0000377,biological_process RNA splicing, via tr…	APC3, CDC27; anaphase-promoting complex subunit 3; K03350	cell division cycle protein 27 homolog [Apis cerana]
LOC107997718	17.91	49.26	34.83	14.92	18.19	17.43	0.921768	5.36725	0.000146057	0.00481873	NC_083862.1:10106207-10111037:+	LOC107997718	275;GO:0001523,biological_process retinoid metabolic process;GO:0001889,biological_process liver development;GO:0001972,molecular_function retinoic acid binding;GO:0002237,biological_process response to molecule of bacterial origin;GO:0002526,biological_process acute inflammatory response;GO:0003008,biological_process system process;GO:0003674,molecular_function molecular_function;GO:0003824,mole…	CGT, UGT8; ceramide galactosyltransferase [EC:2.4.1.47]; K04628; UGT; glucuronosyltransferase [EC:2.4.1.17]; K00699	UDP-glucosyltransferase 2 [Apis cerana]
LOC108003681	19.76	24.09	18.79	27.33	29.51	31.21	-0.557733	4.04463	0.000149406	0.00490998	NC_083863.1:1291275-1297090:+	LOC108003681	42;GO:0003674,molecular_function molecular_function;GO:0005246,molecular_function calcium channel regulator activity;GO:0005575,cellular_component cellular_component;GO:0005623,cellular_component cell;GO:0005886,cellular_component plasma membrane;GO:0005887,cellular_component integral component of plasma membrane;GO:0007154,biological_process cell communication;GO:0007165,biological_process signa…	NA	tetraspanin-13 [Apis cerana]
LOC107993727	1.49	1.57	1.68	1.75	2.75	2.59	-0.642891	4.34631	0.000150503	0.00492676	NC_083857.1:9772493-10201672:+	LOC107993727	168;GO:0000323,cellular_component lytic vacuole;GO:0001654,biological_process eye development;GO:0001745,biological_process compound eye morphogenesis;GO:0001754,biological_process eye photoreceptor cell differentiation;GO:0003008,biological_process system process;GO:0003674,molecular_function molecular_function;GO:0005488,molecular_function binding;GO:0005515,molecular_function protein binding;G…	NA	neurobeachin isoform X1 [Apis cerana]; neurobeachin isoform X10 [Apis cerana]; neurobeachin isoform X11 [Apis cerana]; neurobeachin isoform X12 [Apis cerana]; neurobeachin isoform X13 [Apis cerana]; neurobeachin isoform X14 [Apis cerana]; neurobeachin isoform X15 [Apis cerana]; neurobeachin isoform X16 [Apis cerana]; neurobeachin isoform X17 [Apis cerana]; neurobeachin isoform X18 [Apis cerana]; …
LOC107996718	1.49	2.38	2.3	0.58	0.67	0.77	1.50846	-0.00280204	0.000152358	0.00496816	NC_083853.1:6576792-6578681:-	LOC107996718	NA	NA	uncharacterized protein LOC107996718 [Apis cerana]
LOC107993719	7.09	9.5	10.34	9.93	20.15	14.47	-0.797343	5.06409	0.000155615	0.00504985	NC_083852.1:9691087-9899554:-	LOC107993719	142;GO:0000003,biological_process reproduction;GO:0002009,biological_process morphogenesis of an epithelium;GO:0002165,biological_process instar larval or pupal development;GO:0003006,biological_process developmental process involved in reproduction;GO:0003674,molecular_function molecular_function;GO:0003676,molecular_function nucleic acid binding;GO:0003677,molecular_function DNA binding;GO:0003…	NA	protein bric-a-brac 2-like isoform X1 [Apis cerana]; protein bric-a-brac 2-like isoform X2 [Apis cerana]; protein bric-a-brac 2-like isoform X3 [Apis cerana]; protein bric-a-brac 2-like isoform X4 [Apis cerana]; protein bric-a-brac 2-like isoform X5 [Apis cerana]; protein bric-a-brac 2-like isoform X6 [Apis cerana]; protein bric-a-brac 2-like isoform X7 [Apis cerana]
LOC108003170	353.96	270.39	313.39	200.23	187.18	191.72	0.638488	8.18734	0.000156063	0.00504985	NC_083865.1:4589292-4593561:+	LOC108003170	18;GO:0003674,molecular_function molecular_function;GO:0005488,molecular_function binding;GO:0005515,molecular_function protein binding;GO:0006066,biological_process alcohol metabolic process;GO:0006576,biological_process cellular biogenic amine metabolic process;GO:0006807,biological_process nitrogen compound metabolic process;GO:0008150,biological_process biological_process;GO:0008152,biologica…	PCYT2; ethanolamine-phosphate cytidylyltransferase [EC:2.7.7.14]; K00967	ethanolamine-phosphate cytidylyltransferase isoform X1 [Apis cerana]; ethanolamine-phosphate cytidylyltransferase isoform X2 [Apis cerana]
LOC108003131	19.3	27.35	26.36	14.62	14.58	17.64	0.566963	5.38712	0.000160903	0.0051865	NC_083865.1:6156963-6160081:-	LOC108003131	NA	NA	uncharacterized protein LOC108003131 isoform X1 [Apis cerana]; uncharacterized protein LOC108003131 isoform X2 [Apis cerana]
LOC107997987	5.37	5.93	7.04	2.62	3.89	3.27	0.836608	2.75287	0.000169085	0.00542943	NC_083866.1:3595336-3609506:-	LOC107997987	177;GO:0000003,biological_process reproduction;GO:0000122,biological_process negative regulation of transcription by RNA polymerase II;GO:0003008,biological_process system process;GO:0003674,molecular_function molecular_function;GO:0004888,molecular_function transmembrane signaling receptor activity;GO:0004930,molecular_function G protein-coupled receptor activity;GO:0004989,molecular_function oc…	ADRA1A; adrenergic receptor alpha-1A; K04135	octopamine receptor Oamb [Apis cerana]
LOC107998210	0.74	0.76	0.76	1.13	1.57	1.38	-0.913536	2.01	0.000172627	0.00552211	NC_083854.1:8799527-8808403:+	LOC107998210	NA	KRAB; KRAB domain-containing zinc finger protein; K09228	zinc finger protein 62 homolog [Apis cerana]
LOC107998300	58.41	52.75	54.41	35.56	36.17	37.65	0.538021	5.58156	0.000174806	0.00556492	NC_083857.1:5245682-5254345:+	LOC107998300	160;GO:0001816,biological_process cytokine production;GO:0001932,biological_process regulation of protein phosphorylation;GO:0001934,biological_process positive regulation of protein phosphorylation;GO:0003674,molecular_function molecular_function;GO:0004857,molecular_function enzyme inhibitor activity;GO:0004866,molecular_function endopeptidase inhibitor activity;GO:0004869,molecular_function cy…	NA	tumor necrosis factor alpha-induced protein 8-like protein isoform X1 [Apis cerana]; tumor necrosis factor alpha-induced protein 8-like protein isoform X2 [Apis cerana]; tumor necrosis factor alpha-induced protein 8-like protein isoform X3 [Apis cerana]; tumor necrosis factor alpha-induced protein 8-like protein isoform X4 [Apis cerana]
LOC107997002	13.68	17.56	17.55	19.49	28.53	22.73	-0.607329	5.77181	0.000175884	0.00556492	NC_083856.1:12113360-12117892:-	LOC107997002	NA	NA	probable helicase with zinc finger domain [Apis cerana]
LOC107999962	40.53	41.52	44.07	26.41	26.85	30.85	0.521035	5.72405	0.00017595	0.00556492	NC_083859.1:11333312-11337266:+	LOC107999962	112;GO:0000054,biological_process ribosomal subunit export from nucleus;GO:0000055,biological_process ribosomal large subunit export from nucleus;GO:0003674,molecular_function molecular_function;GO:0005488,molecular_function binding;GO:0005515,molecular_function protein binding;GO:0005575,cellular_component cellular_component;GO:0005622,cellular_component intracellular;GO:0005623,cellular_compone…	NMD3; 60S ribosomal export protein NMD3; K07562	60S ribosomal export protein NMD3 isoform X1 [Apis cerana]; 60S ribosomal export protein NMD3 isoform X2 [Apis cerana]
LOC107994231	26.7	34.5	37.98	41.29	54.75	47.16	-0.60479	4.19544	0.000178347	0.0056196	NC_083861.1:11561488-11579763:+	LOC107994231	NA	NA	UBA-like domain-containing protein 2 isoform X1 [Apis cerana]; UBA-like domain-containing protein 2 isoform X2 [Apis cerana]
LOC108001206	14.16	10.37	12.65	16.33	18.69	19.55	-0.605339	4.47518	0.000180783	0.00567511	NC_083861.1:6136512-6151681:-	LOC108001206	86;GO:0000003,biological_process reproduction;GO:0000122,biological_process negative regulation of transcription by RNA polymerase II;GO:0003006,biological_process developmental process involved in reproduction;GO:0003674,molecular_function molecular_function;GO:0003712,molecular_function transcription coregulator activity;GO:0003714,molecular_function transcription corepressor activity;GO:000548…	NA	interferon regulatory factor 2-binding protein-like B [Apis cerana]
LOC107999455	3.31	2.99	3.86	4.69	5.66	4.89	-0.649216	3.75185	0.000183479	0.00573831	NC_083862.1:10342474-10387463:+	LOC107999455	NA	NA	uncharacterized protein LOC107999455 isoform X1 [Apis cerana]; uncharacterized protein LOC107999455 isoform X2 [Apis cerana]; uncharacterized protein LOC107999455 isoform X3 [Apis cerana]
LOC108000010	123.85	160.93	142.69	185.49	201.69	203.53	-0.53782	8.00133	0.000187972	0.00585707	NC_083859.1:12044049-12050167:-	LOC108000010	289;GO:0000003,biological_process reproduction;GO:0000820,biological_process regulation of glutamine family amino acid metabolic process;GO:0001505,biological_process regulation of neurotransmitter levels;GO:0001666,biological_process response to hypoxia;GO:0002791,biological_process regulation of peptide secretion;GO:0002793,biological_process positive regulation of peptide secretion;GO:0003008,…	ABAT; 4-aminobutyrate aminotransferase / (S)-3-amino-2-methylpropionate transaminase [EC:2.6.1.19 2.6.1.22]; K13524	4-aminobutyrate aminotransferase, mitochondrial [Apis cerana]
LOC108000684	4.55	4.8	5.12	6	7.43	6.52	-0.530016	4.38387	0.000188882	0.00586369	NC_083865.1:8003825-8065699:+	LOC108000684	37;GO:0005575,cellular_component cellular_component;GO:0005622,cellular_component intracellular;GO:0005623,cellular_component cell;GO:0005634,cellular_component nucleus;GO:0005654,cellular_component nucleoplasm;GO:0005737,cellular_component cytoplasm;GO:0005739,cellular_component mitochondrion;GO:0005829,cellular_component cytosol;GO:0005886,cellular_component plasma membrane;GO:0016020,cellular_…	NA	ubiquitin carboxyl-terminal hydrolase 48 isoform X1 [Apis cerana]; ubiquitin carboxyl-terminal hydrolase 48 isoform X2 [Apis cerana]; ubiquitin carboxyl-terminal hydrolase 48 isoform X3 [Apis cerana]; ubiquitin carboxyl-terminal hydrolase 48 isoform X4 [Apis cerana]
LOC107994816	21.26	20.5	21.91	14.49	13.47	14.49	0.521602	5.68573	0.000190098	0.00587976	NC_083852.1:2938351-2943170:+	LOC107994816	122;GO:0000003,biological_process reproduction;GO:0000138,cellular_component Golgi trans cisterna;GO:0000139,cellular_component Golgi membrane;GO:0000149,molecular_function SNARE binding;GO:0000938,cellular_component GARP complex;GO:0001675,biological_process acrosome assembly;GO:0001894,biological_process tissue homeostasis;GO:0003006,biological_process developmental process involved in reproduc…	NA	vacuolar protein sorting-associated protein 54 [Apis cerana]
LOC108002939	16.75	17.13	18.03	7.17	13.68	9.71	0.701175	5.04732	0.000199548	0.00614946	NC_083853.1:12482603-12485298:+	LOC108002939	NA	NA	uncharacterized protein LOC108002939 [Apis cerana]
LOC107993849	0.3	0.45	0.07	0.25	2.47	1.54	-2.3615	-0.315254	0.000204016	0.00624815	NC_083860.1:8473311-8477234:-	LOC107993849	NA	NA	pupal cuticle protein 20-like isoform X1 [Apis cerana]; pupal cuticle protein 20-like isoform X2 [Apis cerana]
LOC114577190	2.35	3.16	2.73	4.13	4.74	4.84	-0.807129	2.43858	0.000204236	0.00624815	NC_083860.1:10391085-10407749:-	LOC114577190	NA	NA	zinc finger protein 595-like [Apis cerana]
LOC108001407	2.75	2.93	2.69	1.66	1.37	1.45	0.836995	2.26094	0.000210063	0.0064031	NC_083856.1:3626708-3658160:+	LOC108001407	68;GO:0000096,biological_process sulfur amino acid metabolic process;GO:0000098,biological_process sulfur amino acid catabolic process;GO:0003674,molecular_function molecular_function;GO:0003824,molecular_function catalytic activity;GO:0004782,molecular_function sulfinoalanine decarboxylase activity;GO:0005575,cellular_component cellular_component;GO:0005622,cellular_component intracellular;GO:00…	E4.1.1.15, gadB, gadA, GAD; glutamate decarboxylase [EC:4.1.1.15]; K01580; GADL1, CSAD; sulfinoalanine decarboxylase / aspartate 1-decarboxylase [EC:4.1.1.29 4.1.1.11]; K18966	cysteine sulfinic acid decarboxylase isoform X1 [Apis cerana]; cysteine sulfinic acid decarboxylase isoform X2 [Apis cerana]
LOC107993032	4.66	5.06	4.09	2.45	2.63	2.49	0.802944	2.43166	0.000222694	0.00676362	NC_083861.1:5135106-5138547:+	LOC107993032	80;GO:0003674,molecular_function molecular_function;GO:0005215,molecular_function transporter activity;GO:0005315,molecular_function inorganic phosphate transmembrane transporter activity;GO:0005316,molecular_function high-affinity inorganic phosphate:sodium symporter activity;GO:0005436,molecular_function sodium:phosphate symporter activity;GO:0005575,cellular_component cellular_component;GO:000…	NA	sodium-dependent phosphate transporter 2 [Apis cerana]
LOC108000373	30.64	32.27	28.68	20.2	20.73	21.01	0.499751	5.32284	0.000225093	0.0068119	NC_083867.1:4983334-4987811:-	LOC108000373	82;GO:0001067,molecular_function regulatory region nucleic acid binding;GO:0003674,molecular_function molecular_function;GO:0003676,molecular_function nucleic acid binding;GO:0003677,molecular_function DNA binding;GO:0003700,molecular_function DNA-binding transcription factor activity;GO:0005488,molecular_function binding;GO:0005515,molecular_function protein binding;GO:0005575,cellular_component…	NA	GA-binding protein subunit beta-1 isoform X1 [Apis cerana]; GA-binding protein subunit beta-1 isoform X2 [Apis cerana]
LOC107993921	16.89	42.86	38.6	39.13	106.31	67.97	-1.20132	6.78059	0.000228386	0.00686405	NC_083855.1:11849159-11858126:+	LOC107993921	29;GO:0003674,molecular_function molecular_function;GO:0005215,molecular_function transporter activity;GO:0005575,cellular_component cellular_component;GO:0006810,biological_process transport;GO:0006811,biological_process ion transport;GO:0006812,biological_process cation transport;GO:0007275,biological_process multicellular organism development;GO:0007568,biological_process aging;GO:0008150,biol…	SLC22A4_5, OCTN; MFS transporter, OCT family, solute carrier family 22 (organic cation transporter), member 4/5; K08202	organic cation transporter 1 isoform X2 [Apis cerana]; organic cation transporter protein isoform X1 [Apis cerana]; organic cation transporter protein isoform X3 [Apis cerana]
LOC107995069	91.57	135.19	106.98	144.6	189.65	153.72	-0.623606	7.28783	0.000228448	0.00686405	NC_083862.1:12527755-12540953:-	LOC107995069	NA	NA	alpha-tocopherol transfer protein-like isoform X2 [Apis cerana]; alpha-tocopherol transfer protein-like isoform X3 [Apis cerana]; alpha-tocopherol transfer protein-like isoform X5 [Apis cerana]; alpha-tocopherol transfer protein-like isoform X6 [Apis cerana]; retinaldehyde-binding protein 1 isoform X1 [Apis cerana]; retinaldehyde-binding protein 1 isoform X4 [Apis cerana]
LOC107997428	60.87	53.54	46.62	36.36	36.02	31.86	0.567896	5.00191	0.00023397	0.00700496	NC_083866.1:8388252-8393752:+	LOC107997428	114;GO:0002181,biological_process cytoplasmic translation;GO:0005575,cellular_component cellular_component;GO:0005622,cellular_component intracellular;GO:0005623,cellular_component cell;GO:0005737,cellular_component cytoplasm;GO:0005844,cellular_component polysome;GO:0006355,biological_process regulation of transcription, DNA-templated;GO:0006357,biological_process regulation of transcription by …	NA	RWD domain-containing protein 1 [Apis cerana]
LOC107996230	18.62	36.78	24.14	35.96	40.41	41.26	-0.648693	4.8365	0.000236495	0.00705543	NC_083864.1:6721902-6729758:-	LOC107996230	15;GO:0002164,biological_process larval development;GO:0007275,biological_process multicellular organism development;GO:0007525,biological_process somatic muscle development;GO:0007526,biological_process larval somatic muscle development;GO:0008150,biological_process biological_process;GO:0009791,biological_process post-embryonic development;GO:0032501,biological_process multicellular organismal …	NA	homeobox protein ceh-19-like [Apis cerana]
LOC107994239	3.03	5.71	5.02	5.65	11.23	8.11	-0.943645	3.44782	0.000238915	0.0070839	NC_083852.1:16650423-16926871:+	LOC107994239	NA	NA	protein eva-1 isoform X4 [Apis cerana]; protein eva-1 isoform X5 [Apis cerana]; uncharacterized protein LOC107994239 isoform X1 [Apis cerana]; uncharacterized protein LOC107994239 isoform X2 [Apis cerana]; uncharacterized protein LOC107994239 isoform X3 [Apis cerana]
LOC107995053	19.48	19.55	26.8	32.82	38.62	30.85	-0.706503	3.52494	0.000239133	0.0070839	NC_083862.1:12269218-12282854:+	LOC107995053	NA	NA	uncharacterized protein LOC107995053 [Apis cerana]
LOC108002378	3.07	3.13	3.36	4.02	4.37	4.17	-0.458474	4.87364	0.000245795	0.00723176	NC_083862.1:5895066-6093451:-	LOC108002378	320;GO:0000768,biological_process syncytium formation by plasma membrane fusion;GO:0001508,biological_process action potential;GO:0002027,biological_process regulation of heart rate;GO:0003008,biological_process system process;GO:0003012,biological_process muscle system process;GO:0003013,biological_process circulatory system process;GO:0003015,biological_process heart process;GO:0003018,biologic…	CACNA1G, CAV3.1; voltage-dependent calcium channel T type alpha-1G; K04854; CACNA1H, CAV3.2; voltage-dependent calcium channel T type alpha-1H; K04855; CACNA1I, CAV3.3; voltage-dependent calcium channel T type alpha-1I; K04856	voltage-dependent T-type calcium channel subunit alpha-1G isoform X1 [Apis cerana]; voltage-dependent T-type calcium channel subunit alpha-1G isoform X2 [Apis cerana]; voltage-dependent T-type calcium channel subunit alpha-1G isoform X3 [Apis cerana]; voltage-dependent T-type calcium channel subunit alpha-1G isoform X4 [Apis cerana]; voltage-dependent T-type calcium channel subunit alpha-1G isofo…
LOC108003146	15.76	15.69	15.85	19.38	24.23	21.47	-0.5236	4.36017	0.000245844	0.00723176	NC_083865.1:5955994-5996954:-	LOC108003146	40;GO:0001653,molecular_function peptide receptor activity;GO:0003674,molecular_function molecular_function;GO:0004888,molecular_function transmembrane signaling receptor activity;GO:0004930,molecular_function G protein-coupled receptor activity;GO:0005488,molecular_function binding;GO:0005575,cellular_component cellular_component;GO:0005623,cellular_component cell;GO:0005886,cellular_component p…	NA	allatostatin-A receptor [Apis cerana]
LOC108000196	4.61	7.15	7.41	7.47	12.57	12.97	-0.860334	3.34833	0.000248595	0.00728721	NC_083864.1:5675714-5711641:+	LOC108000196	22;GO:0003008,biological_process system process;GO:0005575,cellular_component cellular_component;GO:0005623,cellular_component cell;GO:0005886,cellular_component plasma membrane;GO:0005887,cellular_component integral component of plasma membrane;GO:0007600,biological_process sensory perception;GO:0007606,biological_process sensory perception of chemical stimulus;GO:0008150,biological_process biol…	NA	lachesin isoform X1 [Apis cerana]; uncharacterized protein LOC108000196 isoform X2 [Apis cerana]
LOC108000270	0.46	0.34	0.42	0.95	1.02	0.87	-1.27672	0.459371	0.000254168	0.00741115	NC_083866.1:7409247-7486539:-	LOC108000270	58;GO:0000422,biological_process autophagy of mitochondrion;GO:0005575,cellular_component cellular_component;GO:0005622,cellular_component intracellular;GO:0005623,cellular_component cell;GO:0005737,cellular_component cytoplasm;GO:0005739,cellular_component mitochondrion;GO:0005740,cellular_component mitochondrial envelope;GO:0005741,cellular_component mitochondrial outer membrane;GO:0006807,biol…	NA	uncharacterized protein LOC108000270 isoform X1 [Apis cerana]; uncharacterized protein LOC108000270 isoform X2 [Apis cerana]; uncharacterized protein LOC108000270 isoform X3 [Apis cerana]
LOC107999886	11.43	7.83	11.28	14.99	19.26	14.5	-0.728478	3.96673	0.000254585	0.00741115	NC_083865.1:11109717-11116372:-	LOC107999886	52;GO:0003008,biological_process system process;GO:0003674,molecular_function molecular_function;GO:0003824,molecular_function catalytic activity;GO:0004672,molecular_function protein kinase activity;GO:0004674,molecular_function protein serine/threonine kinase activity;GO:0006464,biological_process cellular protein modification process;GO:0006468,biological_process protein phosphorylation;GO:000…	NA	serine/threonine-protein kinase meng-po [Apis cerana]
LOC107999766	34.18	38.63	34.04	46.11	51.73	46.25	-0.498904	5.89992	0.000256939	0.00745389	NC_083867.1:6472234-6492029:+	LOC107999766	40;GO:0005575,cellular_component cellular_component;GO:0005622,cellular_component intracellular;GO:0005623,cellular_component cell;GO:0005737,cellular_component cytoplasm;GO:0005739,cellular_component mitochondrion;GO:0005740,cellular_component mitochondrial envelope;GO:0005743,cellular_component mitochondrial inner membrane;GO:0006810,biological_process transport;GO:0006811,biological_process io…	NA	calcium uptake protein 3, mitochondrial isoform X1 [Apis cerana]; calcium uptake protein 3, mitochondrial isoform X2 [Apis cerana]; calcium uptake protein 3, mitochondrial isoform X3 [Apis cerana]; calcium uptake protein 3, mitochondrial isoform X4 [Apis cerana]; calcium uptake protein 3, mitochondrial isoform X5 [Apis cerana]
LOC108001803	8.19	10.5	9.39	6.05	5.2	6.67	0.578106	3.86005	0.000260526	0.00753196	NC_083852.1:11082568-11113357:-	LOC108001803	44;GO:0003674,molecular_function molecular_function;GO:0003824,molecular_function catalytic activity;GO:0005215,molecular_function transporter activity;GO:0005319,molecular_function lipid transporter activity;GO:0005575,cellular_component cellular_component;GO:0005623,cellular_component cell;GO:0005886,cellular_component plasma membrane;GO:0006810,biological_process transport;GO:0006869,biologica…	ABCG4; ATP-binding cassette, subfamily G (WHITE), member 4; K05680	ATP-binding cassette sub-family G member 1 [Apis cerana]
LOC107997013	29.78	31.45	35.79	38.9	54.76	44.74	-0.577918	5.67248	0.000268857	0.00774621	NC_083854.1:1738488-1879648:+	LOC107997013	892;GO:0000003,biological_process reproduction;GO:0000122,biological_process negative regulation of transcription by RNA polymerase II;GO:0000165,biological_process MAPK cascade;GO:0000166,molecular_function nucleotide binding;GO:0000187,biological_process activation of MAPK activity;GO:0000302,biological_process response to reactive oxygen species;GO:0000902,biological_process cell morphogenesis…
of neuron differentiation;GO:0045666,biological_process positive regulation of neuron differentiation;GO:0045723,biological_process positive regulation of fatty acid biosynthetic process;GO:0045732,biological_process positive regulation of protein catabolic process;GO:0045740,biological_process positive regulation of DNA replication;GO:0045834,biological_process positive regulation of lipid metab…	JNK; mitogen-activated protein kinase 8/9/10 (c-Jun N-terminal kinase) [EC:2.7.11.24]; K04440	stress-activated protein kinase JNK isoform X1 [Apis cerana]; stress-activated protein kinase JNK isoform X2 [Apis cerana]; stress-activated protein kinase JNK isoform X3 [Apis cerana]; stress-activated protein kinase JNK isoform X4 [Apis cerana]
LOC107999052	91.59	85.09	100.13	136.02	127.96	129.19	-0.569348	7.27108	0.000278933	0.0080091	NC_083855.1:8550449-8561067:+	LOC107999052	48;GO:0003333,biological_process amino acid transmembrane transport;GO:0003674,molecular_function molecular_function;GO:0005215,molecular_function transporter activity;GO:0005342,molecular_function organic acid transmembrane transporter activity;GO:0005575,cellular_component cellular_component;GO:0005622,cellular_component intracellular;GO:0005623,cellular_component cell;GO:0005737,cellular_compo…	SLC36A, PAT; solute carrier family 36 (proton-coupled amino acid transporter); K14209	proton-coupled amino acid transporter-like protein pathetic [Apis cerana]
LOC107992942	13.45	14.56	11.33	9.22	8.33	8.94	0.505821	4.56402	0.000281932	0.00806767	NC_083852.1:19637546-19640547:-	LOC107992942	902;GO:0000003,biological_process reproduction;GO:0000086,biological_process G2/M transition of mitotic cell cycle;GO:0000166,molecular_function nucleotide binding;GO:0000226,biological_process microtubule cytoskeleton organization;GO:0000278,biological_process mitotic cell cycle;GO:0000323,cellular_component lytic vacuole;GO:0000578,biological_process embryonic axis specification;GO:0000723,biol…
lular_component intracellular organelle part;GO:0044449,cellular_component contractile fiber part;GO:0044459,cellular_component plasma membrane part;GO:0044463,cellular_component cell projection part;GO:0044464,cellular_component cell part;GO:0044650,biological_process adhesion of symbiont to host cell;GO:0044703,biological_process multi-organism reproductive process;GO:0044770,biological_process…	HSP90A, htpG; molecular chaperone HtpG; K04079	heat shock protein 83 [Apis cerana]
LOC107995756	32.89	32.76	27.83	20.8	21.98	17.89	0.559978	4.30078	0.000284652	0.00811781	NC_083862.1:13564662-13566228:-	LOC107995756	NA	NA	uncharacterized protein LOC107995756 [Apis cerana]
LOC107998822	5.18	4.75	5.13	3.54	2.73	2.38	0.736649	3.36203	0.000285614	0.00811781	NC_083864.1:4108340-4114407:-	LOC107998822	75;GO:0000226,biological_process microtubule cytoskeleton organization;GO:0001578,biological_process microtubule bundle formation;GO:0003341,biological_process cilium movement;GO:0003674,molecular_function molecular_function;GO:0003824,molecular_function catalytic activity;GO:0005575,cellular_component cellular_component;GO:0005622,cellular_component intracellular;GO:0005623,cellular_component ce…	ARPC4; actin related protein 2/3 complex, subunit 4; K05755	tubulin glycylase 3A-like isoform X1 [Apis cerana]; tubulin glycylase 3A-like isoform X2 [Apis cerana]; tubulin glycylase 3A-like isoform X3 [Apis cerana]
LOC107999283	5.28	14.97	10.12	11.6	33.4	20.54	-1.19849	4.7965	0.000288844	0.00818198	NC_083858.1:10345866-10356089:-	LOC107999283	64;GO:0000003,biological_process reproduction;GO:0003674,molecular_function molecular_function;GO:0005215,molecular_function transporter activity;GO:0005275,molecular_function amine transmembrane transporter activity;GO:0005575,cellular_component cellular_component;GO:0005623,cellular_component cell;GO:0005886,cellular_component plasma membrane;GO:0005887,cellular_component integral component of …	SLC22A4_5, OCTN; MFS transporter, OCT family, solute carrier family 22 (organic cation transporter), member 4/5; K08202	organic cation transporter protein isoform X1 [Apis cerana]; organic cation transporter protein isoform X2 [Apis cerana]
LOC133667817	20.54	25.69	26.49	28.43	42.09	35.2	-0.60856	8.54768	0.000291289	0.00822355	NC_083852.1:17918900-17948223:+	LOC133667817	128;GO:0000003,biological_process reproduction;GO:0000226,biological_process microtubule cytoskeleton organization;GO:0002164,biological_process larval development;GO:0003006,biological_process developmental process involved in reproduction;GO:0003674,molecular_function molecular_function;GO:0003779,molecular_function actin binding;GO:0005488,molecular_function binding;GO:0005515,molecular_functi…	NA	muscle-specific protein 300 kDa-like [Apis cerana]
LOC108000681	5.15	5.49	5.13	2.82	2.97	3.54	0.695356	2.96916	0.000296577	0.00834483	NC_083865.1:7904864-7910855:-	LOC108000681	30;GO:0003674,molecular_function molecular_function;GO:0005488,molecular_function binding;GO:0005515,molecular_function protein binding;GO:0005575,cellular_component cellular_component;GO:0005622,cellular_component intracellular;GO:0005623,cellular_component cell;GO:0005737,cellular_component cytoplasm;GO:0006810,biological_process transport;GO:0007275,biological_process multicellular organism de…	SPATA2; spermatogenesis-associated protein 2; K17595	uncharacterized protein LOC108000681 isoform X1 [Apis cerana]; uncharacterized protein LOC108000681 isoform X2 [Apis cerana]
LOC108002265	1.34	1.03	1.14	2.18	1.81	2.45	-0.921655	2.02873	0.00029821	0.00835653	NC_083866.1:7091579-7097341:-	LOC108002265	54;GO:0003008,biological_process system process;GO:0003674,molecular_function molecular_function;GO:0004888,molecular_function transmembrane signaling receptor activity;GO:0004984,molecular_function olfactory receptor activity;GO:0005488,molecular_function binding;GO:0005549,molecular_function odorant binding;GO:0005575,cellular_component cellular_component;GO:0005623,cellular_component cell;GO:0…	NA	uncharacterized protein LOC108002265 [Apis cerana]
LOC107994532	17.45	16.22	19.29	11.05	10.84	9.83	0.674625	3.27981	0.000299511	0.00835653	NC_083862.1:7846673-7848976:-	LOC107994532	NA	NA	uncharacterized protein LOC107994532 isoform X1 [Apis cerana]; uncharacterized protein LOC107994532 isoform X2 [Apis cerana]
LOC107996591	1.7	1.04	1.35	0.45	0.59	0.72	1.1699	1.23545	0.000299973	0.00835653	NC_083856.1:5478864-5482217:+	LOC107996591	NA	NA	A disintegrin and metalloproteinase with thrombospondin motifs adt-1-like [Apis cerana]
LOC107998101	8.22	8.56	13.66	10.56	26.08	20.18	-0.962592	4.58713	0.000302814	0.00840783	NC_083854.1:8815342-8920912:-	LOC107998101	178;GO:0003008,biological_process system process;GO:0003674,molecular_function molecular_function;GO:0003712,molecular_function transcription coregulator activity;GO:0003714,molecular_function transcription corepressor activity;GO:0005070,molecular_function SH3/SH2 adaptor activity;GO:0005102,molecular_function signaling receptor binding;GO:0005488,molecular_function binding;GO:0005515,molecular_…	TOB; protein Tob/BTG; K14443	protein Tob1 isoform X1 [Apis cerana]; protein Tob1 isoform X2 [Apis cerana]
LOC107998094	6.95	7.21	6.96	10.31	9.9	9.82	-0.571813	3.63506	0.000307042	0.00848646	NC_083852.1:13749873-13760404:-	LOC107998094	351;GO:0000228,cellular_component nuclear chromosome;GO:0000381,biological_process regulation of alternative mRNA splicing, via spliceosome;GO:0000768,biological_process syncytium formation by plasma membrane fusion;GO:0000785,cellular_component chromatin;GO:0000790,cellular_component nuclear chromatin;GO:0000976,molecular_function transcription regulatory region sequence-specific DNA binding;GO:…	MYF5; myogenic factor 5; K18484	uncharacterized protein LOC107998094 isoform X1 [Apis cerana]; uncharacterized protein LOC107998094 isoform X2 [Apis cerana]; uncharacterized protein LOC107998094 isoform X3 [Apis cerana]; uncharacterized protein LOC107998094 isoform X4 [Apis cerana]; uncharacterized protein LOC107998094 isoform X5 [Apis cerana]
LOC107995478	10.27	12.25	11.01	7.26	7.04	7.98	0.521427	4.00153	0.000307663	0.00848646	NC_083865.1:6364928-6382359:+	LOC107995478	NA	EIF4E; translation initiation factor 4E; K03259	J domain-containing protein DDB_G0295729 isoform X1 [Apis cerana]; uncharacterized protein LOC107995478 isoform X2 [Apis cerana]; uncharacterized protein LOC107995478 isoform X3 [Apis cerana]
LOC108001246	7.7	6.55	6.55	4.44	4.26	4.5	0.599003	3.82217	0.000309053	0.00849695	NC_083862.1:4022110-4025997:-	LOC108001246	174;GO:0001932,biological_process regulation of protein phosphorylation;GO:0001933,biological_process negative regulation of protein phosphorylation;GO:0003674,molecular_function molecular_function;GO:0004857,molecular_function enzyme inhibitor activity;GO:0004860,molecular_function protein kinase inhibitor activity;GO:0005488,molecular_function binding;GO:0005515,molecular_function protein bindi…	SOCS6_7; suppressor of cytokine signaling 6/7; K04699	putative uncharacterized protein DDB_G0277255 [Apis cerana]
LOC107996876	8.36	8.97	8.25	11.45	10.53	11.61	-0.457723	5.0901	0.000314183	0.00860985	NC_083853.1:6391460-6397095:-	LOC107996876	72;GO:0001703,biological_process gastrulation with mouth forming first;GO:0003674,molecular_function molecular_function;GO:0003824,molecular_function catalytic activity;GO:0004620,molecular_function phospholipase activity;GO:0004630,molecular_function phospholipase D activity;GO:0005575,cellular_component cellular_component;GO:0005622,cellular_component intracellular;GO:0005623,cellular_component…	PLD1_2; phospholipase D1/2 [EC:3.1.4.4]; K01115	phospholipase D2 isoform X1 [Apis cerana]; phospholipase D2 isoform X2 [Apis cerana]; phospholipase D2 isoform X3 [Apis cerana]
LOC107998305	3937.49	5239.48	4881.63	2006.4	3255.5	3175.16	0.669155	11.4726	0.000317829	0.00868147	NC_083857.1:5568370-5571696:-	LOC107998305	85;GO:0002225,biological_process positive regulation of antimicrobial peptide production;GO:0002682,biological_process regulation of immune system process;GO:0002684,biological_process positive regulation of immune system process;GO:0002697,biological_process regulation of immune effector process;GO:0002699,biological_process positive regulation of immune effector process;GO:0002700,biological_pr…	PRSS1_2_3; trypsin [EC:3.4.21.4]; K01312	trypsin-1-like [Apis cerana]
LOC107999998	48.39	103.29	76.21	101.68	142.05	123.06	-0.771072	7.31969	0.000319457	0.0086977	NC_083859.1:11523815-11526494:+	LOC107999998	106;GO:0001676,biological_process long-chain fatty acid metabolic process;GO:0003674,molecular_function molecular_function;GO:0003824,molecular_function catalytic activity;GO:0004321,molecular_function fatty-acyl-CoA synthase activity;GO:0004467,molecular_function long-chain fatty acid-CoA ligase activity;GO:0005575,cellular_component cellular_component;GO:0005622,cellular_component intracellular…	NA	uncharacterized protein LOC107999998 [Apis cerana]
LOC133667269	3.49	1.4	3.57	0.44	0.81	0.99	1.84306	-0.525166	0.000324996	0.00881997	NC_083865.1:9172817-9173623:-	LOC133667269	NA	NA	centrosomal protein of 112 kDa-like [Apis cerana]
LOC108000710	20.37	23.26	23.8	27.5	33.72	31.38	-0.524849	6.1988	0.000331318	0.00896263	NC_083857.1:5413861-5433612:-	LOC108000710	NA	COL9A; collagen type IX alpha; K08131	collagen alpha-3(IX) chain-like isoform X2 [Apis cerana]; collagen alpha-3(IX) chain-like isoform X3 [Apis cerana]; collagen alpha-4(IV) chain-like isoform X1 [Apis cerana]
LOC107999718	3.65	4.55	5.91	5.43	9.3	7.73	-0.741602	4.13068	0.000351015	0.00946503	NC_083855.1:4614756-4765113:-	LOC107999718	307;GO:0000002,biological_process mitochondrial genome maintenance;GO:0000422,biological_process autophagy of mitochondrion;GO:0001101,biological_process response to acid chemical;GO:0001558,biological_process regulation of cell growth;GO:0001650,cellular_component fibrillar center;GO:0001932,biological_process regulation of protein phosphorylation;GO:0003674,molecular_function molecular_function…	SESN1_3; sestrin 1/3; K10141; SESN2; sestrin 2; K20394	sestrin-1 [Apis cerana]
LOC107995651	3.54	3.52	3.85	4.64	5.05	5.87	-0.572734	3.78101	0.00035563	0.00955882	NC_083855.1:7931112-7957295:+	LOC107995651	295;GO:0001775,biological_process cell activation;GO:0001932,biological_process regulation of protein phosphorylation;GO:0001933,biological_process negative regulation of protein phosphorylation;GO:0001934,biological_process positive regulation of protein phosphorylation;GO:0003674,molecular_function molecular_function;GO:0003824,molecular_function catalytic activity;GO:0004143,molecular_function…	dgkA, DGK; diacylglycerol kinase (ATP) [EC:2.7.1.107]; K00901	diacylglycerol kinase theta isoform X1 [Apis cerana]; diacylglycerol kinase theta isoform X10 [Apis cerana]; diacylglycerol kinase theta isoform X11 [Apis cerana]; diacylglycerol kinase theta isoform X12 [Apis cerana]; diacylglycerol kinase theta isoform X13 [Apis cerana]; diacylglycerol kinase theta isoform X14 [Apis cerana]; diacylglycerol kinase theta isoform X15 [Apis cerana]; diacylglycerol …
LOC108002885	7.01	12.94	7.74	11.79	18.76	18.62	-0.906843	2.99236	0.000357447	0.00957707	NC_083859.1:2679405-2680907:+	LOC108002885	90;GO:0000313,cellular_component organellar ribosome;GO:0000315,cellular_component organellar large ribosomal subunit;GO:0005575,cellular_component cellular_component;GO:0005622,cellular_component intracellular;GO:0005623,cellular_component cell;GO:0005737,cellular_component cytoplasm;GO:0005739,cellular_component mitochondrion;GO:0005740,cellular_component mitochondrial envelope;GO:0005743,cellu…	MPV17; protein Mpv17; K13348	mpv17-like protein 2 isoform X1 [Apis cerana]; mpv17-like protein 2 isoform X2 [Apis cerana]
LOC107995986	27.33	28.63	24.99	19.92	17.45	17.83	0.487188	4.91824	0.000359493	0.00960133	NC_083862.1:14625020-14627679:+	LOC107995986	87;GO:0003674,molecular_function molecular_function;GO:0003676,molecular_function nucleic acid binding;GO:0003723,molecular_function RNA binding;GO:0005085,molecular_function guanyl-nucleotide exchange factor activity;GO:0005087,molecular_function Ran guanyl-nucleotide exchange factor activity;GO:0005088,molecular_function Ras guanyl-nucleotide exchange factor activity;GO:0005488,molecular_functi…	NA	RCC1-like G exchanging factor-like protein isoform X1 [Apis cerana]; RCC1-like G exchanging factor-like protein isoform X2 [Apis cerana]
LOC108000260	6.74	10.14	6.68	4.15	4.55	4.8	0.728886	3.1057	0.000365962	0.00974316	NC_083867.1:1503530-1505641:+	LOC108000260	NA	PNLIPRP2, PLRP2; pancreatic lipase-related protein 2 [EC:3.1.1.3]; K14075	phospholipase A1-like isoform X1 [Apis cerana]; phospholipase A1-like isoform X2 [Apis cerana]
LOC107993254	3.19	1.81	3.2	3.63	6.24	5.13	-0.917786	3.54705	0.000370916	0.00982194	NC_083853.1:5415674-5440055:-	LOC107993254	40;GO:0005575,cellular_component cellular_component;GO:0005576,cellular_component extracellular region;GO:0005622,cellular_component intracellular;GO:0005623,cellular_component cell;GO:0005634,cellular_component nucleus;GO:0005737,cellular_component cytoplasm;GO:0005783,cellular_component endoplasmic reticulum;GO:0005911,cellular_component cell-cell junction;GO:0007154,biological_process cell com…	NA	uncharacterized protein LOC107993254 isoform X1 [Apis cerana]; uncharacterized protein LOC107993254 isoform X2 [Apis cerana]; uncharacterized protein LOC107993254 isoform X3 [Apis cerana]
LOC107994262	2.04	2.08	1.95	1.06	0.94	1.02	0.941252	1.43156	0.000371256	0.00982194	NC_083852.1:16157127-16176803:+	LOC107994262	39;GO:0003674,molecular_function molecular_function;GO:0005488,molecular_function binding;GO:0005575,cellular_component cellular_component;GO:0005576,cellular_component extracellular region;GO:0005615,cellular_component extracellular space;GO:0005623,cellular_component cell;GO:0007275,biological_process multicellular organism development;GO:0007399,biological_process nervous system development;GO…	NA	uncharacterized protein LOC107994262 isoform X1 [Apis cerana]; uncharacterized protein LOC107994262 isoform X2 [Apis cerana]
LOC107996000	13.72	13.36	13.07	8.93	9.09	10.07	0.454523	4.82581	0.000375177	0.00986601	NC_083862.1:13744963-13774262:+	LOC107996000	132;GO:0000122,biological_process negative regulation of transcription by RNA polymerase II;GO:0001085,molecular_function RNA polymerase II transcription factor binding;GO:0001510,biological_process RNA methylation;GO:0003674,molecular_function molecular_function;GO:0003676,molecular_function nucleic acid binding;GO:0003723,molecular_function RNA binding;GO:0003824,molecular_function catalytic ac…	NA	7SK snRNA methylphosphate capping enzyme isoform X1 [Apis cerana]; 7SK snRNA methylphosphate capping enzyme isoform X2 [Apis cerana]; 7SK snRNA methylphosphate capping enzyme isoform X3 [Apis cerana]; 7SK snRNA methylphosphate capping enzyme isoform X4 [Apis cerana]
LOC108003145	9.27	9.36	8.91	6.52	5.85	6.44	0.485986	5.2424	0.000375267	0.00986601	NC_083865.1:6169820-6183101:-	LOC108003145	93;GO:0000003,biological_process reproduction;GO:0000280,biological_process nuclear division;GO:0003006,biological_process developmental process involved in reproduction;GO:0005575,cellular_component cellular_component;GO:0005622,cellular_component intracellular;GO:0005623,cellular_component cell;GO:0005737,cellular_component cytoplasm;GO:0005777,cellular_component peroxisome;GO:0005794,cellular_…	NA	meiosis regulator and mRNA stability factor 1 isoform X1 [Apis cerana]; meiosis regulator and mRNA stability factor 1 isoform X2 [Apis cerana]; meiosis regulator and mRNA stability factor 1 isoform X3 [Apis cerana]
LOC107993149	5.3	4.07	4.96	7.5	11.12	8.88	-0.99165	1.66395	0.000385355	0.0100997	NC_083860.1:10449226-10450798:-	LOC107993149	NA	NA	gastrula zinc finger protein XlCGF57.1-like [Apis cerana]
LOC107993944	31.02	34.45	28.77	41.65	41.65	48.47	-0.546261	3.81292	0.000388247	0.0101438	NC_083855.1:11968640-11970846:+	LOC107993944	216;GO:0000976,molecular_function transcription regulatory region sequence-specific DNA binding;GO:0000977,molecular_function RNA polymerase II regulatory region sequence-specific DNA binding;GO:0000978,molecular_function RNA polymerase II proximal promoter sequence-specific DNA binding;GO:0000981,molecular_function DNA-binding transcription factor activity, RNA polymerase II-specific;GO:0000982,…	CEBPG; CCAAT/enhancer binding protein (C/EBP), gamma; K10049	CCAAT/enhancer-binding protein gamma [Apis cerana]
LOC108001281	3.62	3.55	3.65	5.56	5.43	4.96	-0.621704	3.3394	0.00039102	0.0101847	NC_083856.1:2244434-2253506:-	LOC108001281	55;GO:0000096,biological_process sulfur amino acid metabolic process;GO:0000097,biological_process sulfur amino acid biosynthetic process;GO:0003674,molecular_function molecular_function;GO:0003824,molecular_function catalytic activity;GO:0005575,cellular_component cellular_component;GO:0005622,cellular_component intracellular;GO:0005623,cellular_component cell;GO:0005737,cellular_component cytop…	mtnC, ENOPH1; enolase-phosphatase E1 [EC:3.1.3.77]; K09880	enolase-phosphatase E1 [Apis cerana]
LOC108001845	5.32	6.08	6.04	7.03	7.48	8.7	-0.479965	4.4244	0.000394303	0.0102385	NC_083852.1:11229426-11234062:-	LOC108001845	76;GO:0003674,molecular_function molecular_function;GO:0003824,molecular_function catalytic activity;GO:0005575,cellular_component cellular_component;GO:0005622,cellular_component intracellular;GO:0005623,cellular_component cell;GO:0005737,cellular_component cytoplasm;GO:0005783,cellular_component endoplasmic reticulum;GO:0005789,cellular_component endoplasmic reticulum membrane;GO:0006464,biolog…	PIGO; GPI ethanolamine phosphate transferase 3 subunit O [EC:2.7.-.-]; K05288	GPI ethanolamine phosphate transferase 3 isoform X1 [Apis cerana]; GPI ethanolamine phosphate transferase 3 isoform X2 [Apis cerana]; GPI ethanolamine phosphate transferase 3 isoform X3 [Apis cerana]
LOC107993848	1.34	0.99	1.1	0.44	0.58	0.7	0.951391	2.08959	0.000396546	0.010265	NC_083854.1:4785438-4806034:+	LOC107993848	144;GO:0002009,biological_process morphogenesis of an epithelium;GO:0002119,biological_process nematode larval development;GO:0002164,biological_process larval development;GO:0002165,biological_process instar larval or pupal development;GO:0002251,biological_process organ or tissue specific immune response;GO:0002376,biological_process immune system process;GO:0002385,biological_process mucosal i…	DUOX, THOX; dual oxidase [EC:1.6.3.1 1.11.1.-]; K13411	dual oxidase isoform X1 [Apis cerana]; dual oxidase isoform X2 [Apis cerana]; dual oxidase isoform X3 [Apis cerana]
LOC108002659	383.21	405.28	407.67	269.65	262.09	276.66	0.499475	7.49849	0.000414563	0.0106514	NC_083864.1:2951514-2962330:-	LOC108002659	5;GO:0005575,cellular_component cellular_component;GO:0016020,cellular_component membrane;GO:0016021,cellular_component integral component of membrane;GO:0031224,cellular_component intrinsic component of membrane;GO:0044425,cellular_component membrane part	NA	CKLF-like MARVEL transmembrane domain-containing protein 8 [Apis cerana]
LOC107997327	112.04	193.3	153.05	81.26	103.52	94.83	0.634161	6.84088	0.000415005	0.0106514	NC_083854.1:6315815-6324484:+	LOC107997327	23;GO:0003674,molecular_function molecular_function;GO:0005488,molecular_function binding;GO:0005515,molecular_function protein binding;GO:0005575,cellular_component cellular_component;GO:0005623,cellular_component cell;GO:0005886,cellular_component plasma membrane;GO:0006810,biological_process transport;GO:0006888,biological_process endoplasmic reticulum to Golgi vesicle-mediated transport;GO:00…	NA	ankyrin repeat domain-containing protein 29 isoform X1 [Apis cerana]; ankyrin repeat domain-containing protein 29 isoform X2 [Apis cerana]; ankyrin repeat domain-containing protein 29 isoform X3 [Apis cerana]
LOC107996018	4.97	6.21	6.01	3.1	3.38	4.07	0.632036	3.32552	0.000416347	0.0106514	NC_083862.1:13828195-13833819:+	LOC107996018	57;GO:0003674,molecular_function molecular_function;GO:0003824,molecular_function catalytic activity;GO:0003987,molecular_function acetate-CoA ligase activity;GO:0005575,cellular_component cellular_component;GO:0005622,cellular_component intracellular;GO:0005623,cellular_component cell;GO:0005737,cellular_component cytoplasm;GO:0005739,cellular_component mitochondrion;GO:0005759,cellular_componen…	ACSS3, prpE; propionyl-CoA synthetase [EC:6.2.1.17]; K01908	acyl-CoA synthetase short-chain family member 3, mitochondrial isoform X1 [Apis cerana]; acyl-CoA synthetase short-chain family member 3, mitochondrial isoform X2 [Apis cerana]; acyl-CoA synthetase short-chain family member 3, mitochondrial isoform X3 [Apis cerana]
LOC107998761	8.21	8.4	7.32	5.34	5.31	5.5	0.504934	4.15239	0.000417793	0.0106514	NC_083865.1:9285432-9290496:+	LOC107998761	267;GO:0000003,biological_process reproduction;GO:0000022,biological_process mitotic spindle elongation;GO:0000070,biological_process mitotic sister chromatid segregation;GO:0000166,molecular_function nucleotide binding;GO:0000226,biological_process microtubule cytoskeleton organization;GO:0000278,biological_process mitotic cell cycle;GO:0000280,biological_process nuclear division;GO:0000281,biol…	KIF23; kinesin family member 23; K17387	kinesin-like protein KIF23 isoform X1 [Apis cerana]; kinesin-like protein KIF23 isoform X2 [Apis cerana]
LOC107993880	44.24	46.81	45.74	29.82	31.17	31.16	0.504358	6.69383	0.000418847	0.0106514	NC_083854.1:4542537-4547975:+	LOC107993880	239;GO:0000003,biological_process reproduction;GO:0000165,biological_process MAPK cascade;GO:0000578,biological_process embryonic axis specification;GO:0001708,biological_process cell fate specification;GO:0001932,biological_process regulation of protein phosphorylation;GO:0001934,biological_process positive regulation of protein phosphorylation;GO:0002009,biological_process morphogenesis of an e…	KSR1; kinase suppressor of Ras 1; K14958; KSR2; kinase suppressor of Ras 2 [EC:2.7.11.1]; K18529	kinase suppressor of Ras 2 isoform X1 [Apis cerana]; kinase suppressor of Ras 2 isoform X2 [Apis cerana]
LOC107996448	9.74	11.45	11.68	7.06	7.84	8.1	0.446116	4.67986	0.000419067	0.0106514	NC_083859.1:9135053-9149090:+	LOC107996448	158;GO:0000086,biological_process G2/M transition of mitotic cell cycle;GO:0000278,biological_process mitotic cell cycle;GO:0003674,molecular_function molecular_function;GO:0003824,molecular_function catalytic activity;GO:0004672,molecular_function protein kinase activity;GO:0004674,molecular_function protein serine/threonine kinase activity;GO:0004721,molecular_function phosphoprotein phosphatas…	PPM1D, WIP1; protein phosphatase 1D [EC:3.1.3.16]; K10147	putative uncharacterized protein DDB_G0282133 isoform X1 [Apis cerana]; uncharacterized protein LOC107996448 isoform X2 [Apis cerana]
LOC107995328	8996.46	8184.06	9341.98	10892.7	17000.5	12184.4	-0.65581	14.2461	0.000422328	0.010673	NC_083859.1:5341013-5343022:+	LOC107995328	48;GO:0000023,biological_process maltose metabolic process;GO:0003333,biological_process amino acid transmembrane transport;GO:0003674,molecular_function molecular_function;GO:0003824,molecular_function catalytic activity;GO:0004553,molecular_function hydrolase activity, hydrolyzing O-glycosyl compounds;GO:0005575,cellular_component cellular_component;GO:0005623,cellular_component cell;GO:0005886…	SLC3A1, RBAT; solute carrier family 3 (neutral and basic amino acid transporter), member 1; K14210; malZ; alpha-glucosidase [EC:3.2.1.20]; K01187	alpha-glucosidase-like [Apis cerana]
LOC107999015	35.05	36.62	34.66	25.5	23.36	23.55	0.488116	5.50041	0.000422453	0.010673	NC_083854.1:6474427-6476845:-	LOC107999015	129;GO:0000003,biological_process reproduction;GO:0000378,biological_process RNA exon ligation;GO:0000394,biological_process RNA splicing, via endonucleolytic cleavage and ligation;GO:0000968,biological_process tRNA exon ligation;GO:0000971,biological_process tRNA exon ligation utilizing 2',3' cyclic phosphate of 5'-exon as source of linkage phosphate;GO:0001701,biological_process in utero embryo…	NA	RNA-splicing ligase RtcB homolog [Apis cerana]
LOC107998683	4.77	6.64	5.89	7.73	9.41	8.47	-0.642144	3.31472	0.000425005	0.0107053	NC_083865.1:8553688-8603281:-	LOC107998683	NA	CCKAR; cholecystokinin A receptor; K04194; QRFPR, GPR103; pyroglutamylated RFamide peptide receptor; K08378	QRFP-like peptide receptor isoform X1 [Apis cerana]; QRFP-like peptide receptor isoform X2 [Apis cerana]; QRFP-like peptide receptor isoform X3 [Apis cerana]; QRFP-like peptide receptor isoform X4 [Apis cerana]
LOC107995979	3.33	2.56	3.14	5.07	5.99	4.99	-0.883834	2.01925	0.000427235	0.0107293	NC_083862.1:15016753-15022545:+	LOC107995979	NA	NA	uncharacterized protein LOC107995979 isoform X1 [Apis cerana]; uncharacterized protein LOC107995979 isoform X2 [Apis cerana]
LOC108000459	64.47	118.24	95.98	44.8	57.69	62.26	0.679917	6.66609	0.000431316	0.0107996	NC_083867.1:2299924-2324703:-	LOC108000459	196;GO:0000099,molecular_function sulfur amino acid transmembrane transporter activity;GO:0000101,biological_process sulfur amino acid transport;GO:0000323,cellular_component lytic vacuole;GO:0001654,biological_process eye development;GO:0002088,biological_process lens development in camera-type eye;GO:0003008,biological_process system process;GO:0003333,biological_process amino acid transmembran…	CTNS; cystinosin; K12386; SAV1, Sav; scaffold protein salvador; K16686	cystinosin homolog isoform X1 [Apis cerana]; cystinosin homolog isoform X2 [Apis cerana]; cystinosin homolog isoform X3 [Apis cerana]; cystinosin homolog isoform X4 [Apis cerana]
LOC107997314	34.85	47.98	37.1	54.16	52.74	56.72	-0.520811	4.07556	0.000436821	0.010905	NC_083854.1:5186762-5187657:+	LOC107997314	127;GO:0000375,biological_process RNA splicing, via transesterification reactions;GO:0000377,biological_process RNA splicing, via transesterification reactions with bulged adenosine as nucleophile;GO:0000398,biological_process mRNA splicing, via spliceosome;GO:0000428,cellular_component DNA-directed RNA polymerase complex;GO:0003674,molecular_function molecular_function;GO:0003824,molecular_funct…	RPB11, POLR2J; DNA-directed RNA polymerase II subunit RPB11; K03008	DNA-directed RNA polymerase II subunit RPB11 [Apis cerana]
LOC107994438	4.6	4.78	4.84	3.14	2.62	3.07	0.623067	3.29989	0.000447319	0.011134	NC_083856.1:9245446-9254890:+	LOC107994438	NA	NA	hemicentin-2 [Apis cerana]
LOC108002669	21.75	51.45	34.27	46.28	69.43	62.22	-0.813997	6.25484	0.00045871	0.0113839	NC_083864.1:2518007-2537430:+	LOC108002669	41;GO:0003674,molecular_function molecular_function;GO:0005215,molecular_function transporter activity;GO:0005351,molecular_function carbohydrate:proton symporter activity;GO:0005355,molecular_function glucose transmembrane transporter activity;GO:0005402,molecular_function carbohydrate:cation symporter activity;GO:0006810,biological_process transport;GO:0006811,biological_process ion transport;G…	NA	facilitated trehalose transporter Tret1-2 homolog isoform X1 [Apis cerana]; facilitated trehalose transporter Tret1-2 homolog isoform X2 [Apis cerana]
LOC108003492	8.45	9.01	10.27	12.73	19.06	14.09	-0.795502	2.79732	0.000471921	0.0116438	NC_083860.1:10441322-10450426:-	LOC108003492	NA	NA	LOW QUALITY PROTEIN: zinc finger protein 823 [Apis cerana]
LOC107993699	48.81	47.22	51.5	30.72	34.3	34.17	0.51041	6.26145	0.000471951	0.0116438	NC_083858.1:1551145-1563076:-	LOC107993699	71;GO:0001941,biological_process postsynaptic membrane organization;GO:0003674,molecular_function molecular_function;GO:0003824,molecular_function catalytic activity;GO:0005102,molecular_function signaling receptor binding;GO:0005488,molecular_function binding;GO:0005515,molecular_function protein binding;GO:0005575,cellular_component cellular_component;GO:0005623,cellular_component cell;GO:00058…	NLGN; neuroligin; K07378	carboxylesterase 5A [Apis cerana]
LOC108001779	54.02	67.09	61.05	41.83	36.93	44.92	0.488556	5.5844	0.000476132	0.0116984	NC_083855.1:11728414-11729939:-	LOC108001779	177;GO:0000003,biological_process reproduction;GO:0000902,biological_process cell morphogenesis;GO:0000904,biological_process cell morphogenesis involved in differentiation;GO:0001667,biological_process ameboidal-type cell migration;GO:0002009,biological_process morphogenesis of an epithelium;GO:0002064,biological_process epithelial cell development;GO:0002065,biological_process columnar/cuboidal…	PPCS, COAB; phosphopantothenate---cysteine ligase (ATP) [EC:6.3.2.51]; K01922	phosphopantothenate--cysteine ligase [Apis cerana]
LOC107995718	1.56	1.21	2.07	2.35	3.16	3.48	-0.955452	2.22671	0.000476948	0.0116984	NC_083854.1:3792532-3959123:-	LOC107995718	33;GO:0003674,molecular_function molecular_function;GO:0003824,molecular_function catalytic activity;GO:0005215,molecular_function transporter activity;GO:0005575,cellular_component cellular_component;GO:0005623,cellular_component cell;GO:0005886,cellular_component plasma membrane;GO:0006810,biological_process transport;GO:0008150,biological_process biological_process;GO:0015399,molecular_functio…	NA	uncharacterized protein LOC107995718 isoform X1 [Apis cerana]; uncharacterized protein LOC107995718 isoform X2 [Apis cerana]
LOC108003141	134.96	131.45	143.32	172.82	205.63	182.96	-0.517305	8.20511	0.000486558	0.0118994	NC_083865.1:5858800-5924897:-	LOC108003141	48;GO:0003674,molecular_function molecular_function;GO:0003824,molecular_function catalytic activity;GO:0004553,molecular_function hydrolase activity, hydrolyzing O-glycosyl compounds;GO:0004555,molecular_function alpha,alpha-trehalase activity;GO:0005575,cellular_component cellular_component;GO:0005623,cellular_component cell;GO:0005886,cellular_component plasma membrane;GO:0005903,cellular_comp…	TREH, treA, treF; alpha,alpha-trehalase [EC:3.2.1.28]; K01194	trehalase isoform X1 [Apis cerana]; trehalase isoform X2 [Apis cerana]
LOC107994478	62.45	71.6	70.32	85.68	84.47	92.73	-0.431457	4.74407	0.000488184	0.0119046	NC_083862.1:15412342-15413296:-	LOC107994478	96;GO:0000288,biological_process nuclear-transcribed mRNA catabolic process, deadenylation-dependent decay;GO:0000291,biological_process nuclear-transcribed mRNA catabolic process, exonucleolytic;GO:0000375,biological_process RNA splicing, via transesterification reactions;GO:0000377,biological_process RNA splicing, via transesterification reactions with bulged adenosine as nucleophile;GO:0000398…	LSM7; U6 snRNA-associated Sm-like protein LSm7; K12626	U6 snRNA-associated Sm-like protein LSm7 isoform X1 [Apis cerana]; U6 snRNA-associated Sm-like protein LSm7 isoform X2 [Apis cerana]
LOC107994850	2.51	2.23	2.54	3.29	4.06	3.38	-0.618337	3.56981	0.000494537	0.0120247	NC_083852.1:5832850-5923230:+	LOC107994850	37;GO:0003674,molecular_function molecular_function;GO:0003824,molecular_function catalytic activity;GO:0004112,molecular_function cyclic-nucleotide phosphodiesterase activity;GO:0004114,molecular_function 3',5'-cyclic-nucleotide phosphodiesterase activity;GO:0004115,molecular_function 3',5'-cyclic-AMP phosphodiesterase activity;GO:0005575,cellular_component cellular_component;GO:0005622,cellular…	PDE4; cAMP-specific phosphodiesterase 4 [EC:3.1.4.53]; K13293; PDE7; high affinity cAMP-specific 3',5'-cyclic phosphodiesterase 7 [EC:3.1.4.53]; K18436	uncharacterized protein LOC107994850 isoform X1 [Apis cerana]; uncharacterized protein LOC107994850 isoform X2 [Apis cerana]; uncharacterized protein LOC107994850 isoform X3 [Apis cerana]; uncharacterized protein LOC107994850 isoform X4 [Apis cerana]; uncharacterized protein LOC107994850 isoform X5 [Apis cerana]; uncharacterized protein LOC107994850 isoform X6 [Apis cerana]; uncharacterized prote…
LOC108004150	2980.31	1872.26	2553.19	3841.98	3883.7	3764.26	-0.684792	11.9856	0.000496853	0.0120462	NC_083865.1:7167996-7172720:+	LOC108004150	NA	CPB1; carboxypeptidase B [EC:3.4.17.2]; K01291	carboxypeptidase B-like [Apis cerana]
LOC108004038	12.38	7.23	9.44	5.94	4.26	5.57	0.834444	3.50894	0.000523997	0.0126678	NC_083864.1:10530637-10535817:-	LOC108004038	NA	NA	probable cytochrome P450 6a14 [Apis cerana]
LOC107997064	19.61	15.47	16.26	22.63	28.36	22.38	-0.57011	4.45776	0.000525682	0.0126721	NC_083854.1:3152869-3266079:+	LOC107997064	NA	NA	uncharacterized protein LOC107997064 isoform X1 [Apis cerana]; uncharacterized protein LOC107997064 isoform X2 [Apis cerana]
LOC108000020	185.36	490.2	335.8	133.4	206.99	178.05	0.875275	8.13687	0.000530606	0.0127542	NC_083859.1:11402833-11408360:-	LOC108000020	18;GO:0001786,molecular_function phosphatidylserine binding;GO:0003674,molecular_function molecular_function;GO:0005488,molecular_function binding;GO:0005515,molecular_function protein binding;GO:0005539,molecular_function glycosaminoglycan binding;GO:0005543,molecular_function phospholipid binding;GO:0005545,molecular_function 1-phosphatidylinositol binding;GO:0008201,molecular_function heparin …	ANXA7_11; annexin A7/11; K17095	annexin B9 isoform X1 [Apis cerana]; annexin B9 isoform X2 [Apis cerana]; annexin B9 isoform X3 [Apis cerana]; annexin B9 isoform X4 [Apis cerana]
LOC107999527	14.55	10.99	13.55	8.44	7.15	9.04	0.612311	4.08809	0.00053232	0.012759	NC_083861.1:9604020-9608409:-	LOC107999527	NA	NA	probable tubulin polyglutamylase TTLL2 isoform X1 [Apis cerana]; probable tubulin polyglutamylase TTLL2 isoform X2 [Apis cerana]; probable tubulin polyglutamylase TTLL2 isoform X3 [Apis cerana]
LOC107997076	8.12	9.67	9.83	10.92	14.64	12.03	-0.514189	5.25796	0.000535628	0.012767	NC_083854.1:3110431-3151623:-	LOC107997076	NA	NA	uncharacterized protein LOC107997076 [Apis cerana]
LOC107996498	4.72	6	5.4	3.53	3.12	3.22	0.636791	3.14173	0.000536545	0.012767	NC_083859.1:8276413-8279631:-	LOC107996498	106;GO:0003008,biological_process system process;GO:0003341,biological_process cilium movement;GO:0003351,biological_process epithelial cilium movement;GO:0005575,cellular_component cellular_component;GO:0005622,cellular_component intracellular;GO:0005623,cellular_component cell;GO:0005737,cellular_component cytoplasm;GO:0005813,cellular_component centrosome;GO:0005815,cellular_component microtub…	NA	centrosomal protein of 131 kDa isoform X1 [Apis cerana]; centrosomal protein of 131 kDa isoform X2 [Apis cerana]; centrosomal protein of 131 kDa isoform X3 [Apis cerana]
LOC107992694	6.58	5.27	6.59	7.75	10.29	8.47	-0.580333	5.38324	0.000537205	0.012767	NC_083863.1:944445-963095:-	LOC107992694	NA	NA	uncharacterized protein LOC107992694 isoform X1 [Apis cerana]; uncharacterized protein LOC107992694 isoform X2 [Apis cerana]
LOC108000137	50.43	57.3	42.5	73.28	66.45	63.59	-0.502733	4.50182	0.000544192	0.0128966	NC_083862.1:6766974-6768636:+	LOC108000137	206;GO:0000165,biological_process MAPK cascade;GO:0000186,biological_process activation of MAPKK activity;GO:0000323,cellular_component lytic vacuole;GO:0001101,biological_process response to acid chemical;GO:0001558,biological_process regulation of cell growth;GO:0001775,biological_process cell activation;GO:0001932,biological_process regulation of protein phosphorylation;GO:0001934,biological_p…	LAMTOR2; ragulator complex protein LAMTOR2; K20398	ragulator complex protein LAMTOR2 [Apis cerana]
LOC107998647	18.42	39.22	27.69	12.58	18.88	16.44	0.749473	7.70018	0.000548415	0.0129602	NC_083865.1:8789570-8809218:+	LOC107998647	NA	COL1A; collagen type I alpha; K06236; COL3A; collagen type III alpha; K19720; COL4A; collagen type IV alpha; K06237; COL5AS; collagen type V/XI/XXIV/XXVII, alpha; K19721; COL6A; collagen type VI alpha; K06238	mucin-2-like isoform X1 [Apis cerana]; mucin-2-like isoform X2 [Apis cerana]; mucin-2-like isoform X3 [Apis cerana]; mucin-2-like isoform X4 [Apis cerana]; mucin-2-like isoform X5 [Apis cerana]
LOC107998009	5.97	6.86	6.88	8.5	13.97	9.67	-0.775089	3.05065	0.000551997	0.0130048	NC_083866.1:4321994-4436539:-	LOC107998009	11;GO:0005575,cellular_component cellular_component;GO:0007155,biological_process cell adhesion;GO:0007157,biological_process heterophilic cell-cell adhesion via plasma membrane cell adhesion molecules;GO:0008150,biological_process biological_process;GO:0016020,cellular_component membrane;GO:0022610,biological_process biological adhesion;GO:0031224,cellular_component intrinsic component of membra…	NA	uncharacterized protein LOC107998009 [Apis cerana]
LOC107994387	38.92	35.7	36.99	52.47	50.9	50.68	-0.526789	6.55299	0.000555061	0.0130048	NC_083856.1:8422533-8428005:+	LOC107994387	23;GO:0005575,cellular_component cellular_component;GO:0005623,cellular_component cell;GO:0005886,cellular_component plasma membrane;GO:0005887,cellular_component integral component of plasma membrane;GO:0007155,biological_process cell adhesion;GO:0007160,biological_process cell-matrix adhesion;GO:0007346,biological_process regulation of mitotic cell cycle;GO:0008150,biological_process biological…	NA	transmembrane protein 8B [Apis cerana]
LOC108004299	78.94	77.84	81.1	102.07	114.25	106.98	-0.505944	8.1947	0.000555268	0.0130048	NC_083852.1:26841405-26916749:-	LOC108004299	639;GO:0000003,biological_process reproduction;GO:0000122,biological_process negative regulation of transcription by RNA polymerase II;GO:0000226,biological_process microtubule cytoskeleton organization;GO:0000302,biological_process response to reactive oxygen species;GO:0000303,biological_process response to superoxide;GO:0000305,biological_process response to oxygen radical;GO:0000578,biologica…
xia;GO:0065007,biological_process biological regulation;GO:0065008,biological_process regulation of biological quality;GO:0070013,cellular_component intracellular organelle lumen;GO:0070301,biological_process cellular response to hydrogen peroxide;GO:0070482,biological_process response to oxygen levels;GO:0070647,biological_process protein modification by small protein conjugation or removal;GO:0…	NFE2L2, NRF2; nuclear factor erythroid 2-related factor 2; K05638	segmentation protein cap'n'collar isoform X1 [Apis cerana]; segmentation protein cap'n'collar isoform X2 [Apis cerana]; segmentation protein cap'n'collar isoform X3 [Apis cerana]; segmentation protein cap'n'collar isoform X4 [Apis cerana]; segmentation protein cap'n'collar isoform X5 [Apis cerana]; segmentation protein cap'n'collar isoform X6 [Apis cerana]
LOC108001266	18.03	16.16	19.14	27.31	23.29	26.78	-0.598321	3.63158	0.000556486	0.0130048	NC_083866.1:7663966-7667136:+	LOC108001266	43;GO:0000381,biological_process regulation of alternative mRNA splicing, via spliceosome;GO:0003674,molecular_function molecular_function;GO:0003676,molecular_function nucleic acid binding;GO:0003723,molecular_function RNA binding;GO:0003727,molecular_function single-stranded RNA binding;GO:0003729,molecular_function mRNA binding;GO:0005488,molecular_function binding;GO:0005575,cellular_componen…	NA	splicing regulator RBM11 [Apis cerana]
LOC108003229	0.77	1.14	1.18	1.8	2.17	1.91	-1.01866	1.10914	0.000561311	0.0130812	NC_083857.1:14730934-14788662:-	LOC108003229	423;GO:0000003,biological_process reproduction;GO:0000079,biological_process regulation of cyclin-dependent protein serine/threonine kinase activity;GO:0000122,biological_process negative regulation of transcription by RNA polymerase II;GO:0000976,molecular_function transcription regulatory region sequence-specific DNA binding;GO:0000977,molecular_function RNA polymerase II regulatory region sequ…	NA	nuclear receptor subfamily 2 group F member 1-A isoform X1 [Apis cerana]; steroid receptor seven-up, isoforms B/C isoform X2 [Apis cerana]
LOC107992514	12.4	11.18	12.82	15.95	16.88	16.11	-0.488344	5.25416	0.000563801	0.0130825	NC_083854.1:1685098-1737474:+	LOC107992514	80;GO:0000226,biological_process microtubule cytoskeleton organization;GO:0003674,molecular_function molecular_function;GO:0003676,molecular_function nucleic acid binding;GO:0003723,molecular_function RNA binding;GO:0003729,molecular_function mRNA binding;GO:0005488,molecular_function binding;GO:0005515,molecular_function protein binding;GO:0006417,biological_process regulation of translation;GO:…	NA	protein bicaudal C homolog 1-B isoform X1 [Apis cerana]; protein bicaudal C homolog 1-B isoform X2 [Apis cerana]; protein bicaudal C homolog 1-B isoform X3 [Apis cerana]; protein bicaudal C homolog 1-B isoform X4 [Apis cerana]; protein bicaudal C homolog 1-B isoform X5 [Apis cerana]; protein bicaudal C homolog 1-B isoform X6 [Apis cerana]; protein bicaudal C homolog 1-B isoform X7 [Apis cerana]; …
LOC108003220	3.81	3.44	3.06	1.92	1.67	2.31	0.752524	2.83051	0.000564477	0.0130825	NC_083852.1:21032572-21039182:+	LOC108003220	38;GO:0005575,cellular_component cellular_component;GO:0005622,cellular_component intracellular;GO:0005623,cellular_component cell;GO:0005737,cellular_component cytoplasm;GO:0005768,cellular_component endosome;GO:0005794,cellular_component Golgi apparatus;GO:0005802,cellular_component trans-Golgi network;GO:0005886,cellular_component plasma membrane;GO:0005911,cellular_component cell-cell junctio…	TJP4, PILT; tight junction protein 4; K06105	uncharacterized protein LOC108003220 [Apis cerana]
LOC133666105	83.82	79.95	77.98	108.33	108.06	101.97	-0.459149	4.9705	0.000571567	0.0131766	NC_083852.1:13807036-13832344:+	LOC133666105	187;GO:0000151,cellular_component ubiquitin ligase complex;GO:0000152,cellular_component nuclear ubiquitin ligase complex;GO:0003674,molecular_function molecular_function;GO:0003824,molecular_function catalytic activity;GO:0004842,molecular_function ubiquitin-protein transferase activity;GO:0005488,molecular_function binding;GO:0005507,molecular_function copper ion binding;GO:0005515,molecular_fu…	RBX2, ROC2, RNF7; RING-box protein 2; K10611	RING-box protein 2 [Apis cerana]
LOC108000610	19.99	21.33	19.53	13.84	14.42	13.92	0.463615	4.34528	0.000572826	0.0131766	NC_083860.1:10998930-11000788:+	LOC108000610	65;GO:0000375,biological_process RNA splicing, via transesterification reactions;GO:0000377,biological_process RNA splicing, via transesterification reactions with bulged adenosine as nucleophile;GO:0000398,biological_process mRNA splicing, via spliceosome;GO:0003674,molecular_function molecular_function;GO:0003676,molecular_function nucleic acid binding;GO:0003677,molecular_function DNA binding;…	NA	DNA/RNA-binding protein KIN17 [Apis cerana]
LOC107998541	5.14	5.29	5.02	3.54	3.42	3.61	0.484156	4.10253	0.000573237	0.0131766	NC_083862.1:585230-593817:-	LOC107998541	101;GO:0000209,biological_process protein polyubiquitination;GO:0003674,molecular_function molecular_function;GO:0003824,molecular_function catalytic activity;GO:0004842,molecular_function ubiquitin-protein transferase activity;GO:0005488,molecular_function binding;GO:0005515,molecular_function protein binding;GO:0005575,cellular_component cellular_component;GO:0005622,cellular_component intracel…	UBE2O; ubiquitin-conjugating enzyme E2 O [EC:2.3.2.24]; K10581	(E3-independent) E2 ubiquitin-conjugating enzyme UBE2O [Apis cerana]
LOC108001855	14.38	16	15.8	9.59	10.7	11.98	0.451152	4.48689	0.000576338	0.0132118	NC_083852.1:11163205-11170185:+	LOC108001855	96;GO:0000003,biological_process reproduction;GO:0001667,biological_process ameboidal-type cell migration;GO:0002064,biological_process epithelial cell development;GO:0002065,biological_process columnar/cuboidal epithelial cell differentiation;GO:0002066,biological_process columnar/cuboidal epithelial cell development;GO:0003006,biological_process developmental process involved in reproduction;GO…	NA	USP6 N-terminal-like protein isoform X1 [Apis cerana]; USP6 N-terminal-like protein isoform X2 [Apis cerana]
LOC107993659	0.22	0.5	0.19	0.05	3.89	2.21	-2.7955	0.29441	0.000578379	0.0132226	NC_083858.1:1996134-2000634:-	LOC107993659	41;GO:0003674,molecular_function molecular_function;GO:0003824,molecular_function catalytic activity;GO:0004035,molecular_function alkaline phosphatase activity;GO:0004721,molecular_function phosphoprotein phosphatase activity;GO:0005575,cellular_component cellular_component;GO:0005622,cellular_component intracellular;GO:0005623,cellular_component cell;GO:0005634,cellular_component nucleus;GO:000…	FPPP; farnesyl diphosphate phosphatase [EC:3.1.3.-]; K21013; PGP, PGLP; phosphoglycolate phosphatase [EC:3.1.3.18 3.1.3.48]; K19269	uncharacterized protein LOC107993659 [Apis cerana]
LOC108001724	0.56	0.67	0.28	0.68	1.62	1.84	-1.48882	0.192298	0.000584333	0.0133225	NC_083859.1:6581717-6584981:+	LOC108001724	86;GO:0000976,molecular_function transcription regulatory region sequence-specific DNA binding;GO:0000977,molecular_function RNA polymerase II regulatory region sequence-specific DNA binding;GO:0000981,molecular_function DNA-binding transcription factor activity, RNA polymerase II-specific;GO:0000982,molecular_function DNA-binding transcription factor activity, RNA polymerase II-specific;GO:00010…	NA	doublesex- and mab-3-related transcription factor A2-like [Apis cerana]
LOC107996635	6.3	8.4	5.74	4.01	3.25	4.08	0.779736	2.55202	0.000601586	0.0136608	NC_083853.1:9604281-9607033:-	LOC107996635	NA	NA	uncharacterized protein PF3D7_1120000 isoform X1 [Apis cerana]; uncharacterized protein PF3D7_1120000 isoform X2 [Apis cerana]
LOC108002465	13.99	13.72	15.78	9.35	10.22	10.2	0.483751	5.47588	0.000602419	0.0136608	NC_083858.1:1319529-1325523:-	LOC108002465	130;GO:0002009,biological_process morphogenesis of an epithelium;GO:0002164,biological_process larval development;GO:0002165,biological_process instar larval or pupal development;GO:0002168,biological_process instar larval development;GO:0003002,biological_process regionalization;GO:0005575,cellular_component cellular_component;GO:0005622,cellular_component intracellular;GO:0005623,cellular_compo…	COL5AS; collagen type V/XI/XXIV/XXVII, alpha; K19721	protein BCL9 homolog isoform X1 [Apis cerana]; protein BCL9 homolog isoform X2 [Apis cerana]
LOC107993361	0.94	1	1.59	1.87	2.58	2.15	-0.98285	1.7525	0.00060712	0.0137304	NC_083860.1:8420645-8432385:+	LOC107993361	NA	NA	ELKS/Rab6-interacting/CAST family member 1 [Apis cerana]
LOC108002307	41.55	40.15	38.76	28.55	26.25	27.87	0.480377	5.48844	0.000639023	0.0144131	NC_083866.1:6691021-6693308:+	LOC108002307	NA	NA	serine protease snake isoform X1 [Apis cerana]; serine protease snake isoform X2 [Apis cerana]; serine protease snake isoform X3 [Apis cerana]; serine protease snake isoform X4 [Apis cerana]
LOC107999978	12.09	11.09	12.9	7.84	7.07	8.47	0.564796	3.76043	0.000642395	0.0144504	NC_083859.1:11938448-11947302:+	LOC107999978	30;GO:0006582,biological_process melanin metabolic process;GO:0006725,biological_process cellular aromatic compound metabolic process;GO:0007275,biological_process multicellular organism development;GO:0008150,biological_process biological_process;GO:0008152,biological_process metabolic process;GO:0009058,biological_process biosynthetic process;GO:0009987,biological_process cellular process;GO:00…	NA	protein yellow [Apis cerana]
LOC107994567	0.17	0.28	0.21	0.38	0.75	0.68	-1.52933	-0.321829	0.000645387	0.014479	NC_083858.1:376195-384808:+	LOC107994567	NA	NA	uncharacterized protein LOC107994567 [Apis cerana]
LOC107996814	7.58	7.96	8.55	6.05	4.5	5.46	0.52178	5.82966	0.000656521	0.0146484	NC_083853.1:9302632-9342273:-	LOC107996814	383;GO:0000280,biological_process nuclear division;GO:0001666,biological_process response to hypoxia;GO:0001775,biological_process cell activation;GO:0002165,biological_process instar larval or pupal development;GO:0002791,biological_process regulation of peptide secretion;GO:0003008,biological_process system process;GO:0003674,molecular_function molecular_function;GO:0005215,molecular_function t…	ITPR1; inositol 1,4,5-triphosphate receptor type 1; K04958	inositol 1,4,5-trisphosphate receptor isoform X1 [Apis cerana]; inositol 1,4,5-trisphosphate receptor isoform X10 [Apis cerana]; inositol 1,4,5-trisphosphate receptor isoform X11 [Apis cerana]; inositol 1,4,5-trisphosphate receptor isoform X12 [Apis cerana]; inositol 1,4,5-trisphosphate receptor isoform X13 [Apis cerana]; inositol 1,4,5-trisphosphate receptor isoform X14 [Apis cerana]; inositol 1…
LOC107995698	19.64	21.27	18.76	14.38	12.34	12.33	0.545585	3.77294	0.00065921	0.0146484	NC_083861.1:4874676-4878765:-	LOC107995698	7;GO:0003674,molecular_function molecular_function;GO:0003824,molecular_function catalytic activity;GO:0008374,molecular_function O-acyltransferase activity;GO:0016411,molecular_function acylglycerol O-acyltransferase activity;GO:0016740,molecular_function transferase activity;GO:0016746,molecular_function transferase activity, transferring acyl groups;GO:0016747,molecular_function transferase ac…	AGPAT1_2; lysophosphatidate acyltransferase [EC:2.3.1.51]; K13509	1-acyl-sn-glycerol-3-phosphate acyltransferase alpha-like [Apis cerana]
LOC107997203	12.84	18.09	16.54	21.77	21.8	25.55	-0.617362	3.30824	0.000659687	0.0146484	NC_083862.1:2180067-2194751:+	LOC107997203	5;GO:0005575,cellular_component cellular_component;GO:0016020,cellular_component membrane;GO:0016021,cellular_component integral component of membrane;GO:0031224,cellular_component intrinsic component of membrane;GO:0044425,cellular_component membrane part	NA	uncharacterized protein LOC107997203 [Apis cerana]
LOC107993387	8.26	7.81	8.19	5.88	4.89	5.58	0.506839	4.27667	0.000661507	0.0146484	NC_083856.1:9235743-9248699:+	LOC107993387	191;GO:0000003,biological_process reproduction;GO:0000151,cellular_component ubiquitin ligase complex;GO:0000209,biological_process protein polyubiquitination;GO:0001667,biological_process ameboidal-type cell migration;GO:0002119,biological_process nematode larval development;GO:0002164,biological_process larval development;GO:0003006,biological_process developmental process involved in reproduct…	NA	F-box only protein 11 [Apis cerana]
LOC108001215	49.97	28.1	41.21	68.67	60.54	60.48	-0.718187	5.74706	0.000663131	0.0146484	NC_083861.1:6638854-6649567:+	LOC108001215	130;GO:0001525,biological_process angiogenesis;GO:0001568,biological_process blood vessel development;GO:0001655,biological_process urogenital system development;GO:0001667,biological_process ameboidal-type cell migration;GO:0001822,biological_process kidney development;GO:0001935,biological_process endothelial cell proliferation;GO:0001944,biological_process vasculature development;GO:0002009,bi…	NA	cAMP-dependent protein kinase catalytic subunit PRKX isoform X1 [Apis cerana]; cAMP-dependent protein kinase catalytic subunit PRKX isoform X2 [Apis cerana]; cAMP-dependent protein kinase catalytic subunit PRKX isoform X3 [Apis cerana]
LOC133666682	1	1.22	0.93	2.56	2.11	2.1	-1.16404	0.469667	0.000663383	0.0146484	NC_083860.1:10379701-10383140:-	LOC133666682	NA	NA	LOW QUALITY PROTEIN: zinc finger protein 2-like [Apis cerana]
LOC107995799	13.92	13.17	13.72	9.29	9.21	9.79	0.467432	4.40567	0.000670276	0.0147172	NC_083862.1:14449613-14452822:-	LOC107995799	286;GO:0000003,biological_process reproduction;GO:0000070,biological_process mitotic sister chromatid segregation;GO:0000212,biological_process meiotic spindle organization;GO:0000226,biological_process microtubule cytoskeleton organization;GO:0000228,cellular_component nuclear chromosome;GO:0000278,biological_process mitotic cell cycle;GO:0000280,biological_process nuclear division;GO:0000281,bi…	ESP1; separase [EC:3.4.22.49]; K02365	uncharacterized protein LOC107995799 [Apis cerana]
LOC108002673	39.9	38.83	37.82	51.48	52.33	53.11	-0.491719	6.28466	0.000670454	0.0147172	NC_083860.1:5157365-5377316:-	LOC108002673	215;GO:0001654,biological_process eye development;GO:0001726,cellular_component ruffle;GO:0002064,biological_process epithelial cell development;GO:0002088,biological_process lens development in camera-type eye;GO:0002119,biological_process nematode larval development;GO:0002164,biological_process larval development;GO:0002262,biological_process myeloid cell homeostasis;GO:0002376,biological_proc…	NA	tropomodulin isoform X1 [Apis cerana]; tropomodulin isoform X2 [Apis cerana]; tropomodulin isoform X3 [Apis cerana]; tropomodulin isoform X4 [Apis cerana]; tropomodulin isoform X5 [Apis cerana]; tropomodulin isoform X6 [Apis cerana]; tropomodulin isoform X7 [Apis cerana]; tropomodulin isoform X8 [Apis cerana]; tropomodulin isoform X9 [Apis cerana]
LOC108001672	3.96	5.55	4.72	2.97	2.24	2.68	0.773594	2.48822	0.000671745	0.0147172	NC_083859.1:6943117-6947119:-	LOC108001672	199;GO:0000323,cellular_component lytic vacuole;GO:0000902,biological_process cell morphogenesis;GO:0000904,biological_process cell morphogenesis involved in differentiation;GO:0001523,biological_process retinoid metabolic process;GO:0003674,molecular_function molecular_function;GO:0005102,molecular_function signaling receptor binding;GO:0005178,molecular_function integrin binding;GO:0005488,mole…	HSPG2; basement membrane-specific heparan sulfate proteoglycan core protein; K06255	basement membrane-specific heparan sulfate proteoglycan core protein-like [Apis cerana]
LOC107994568	2.55	2.17	2.46	3.7	3.67	3.28	-0.627481	3.35771	0.000678706	0.014831	NC_083858.1:387161-408601:+	LOC107994568	NA	NA	uncharacterized protein LOC107994568 isoform X1 [Apis cerana]; uncharacterized protein LOC107994568 isoform X2 [Apis cerana]
LOC108002626	29.83	29.94	30.83	38.18	45.17	39.33	-0.501547	7.92198	0.00069133	0.0150678	NC_083864.1:2916200-2933082:+	LOC108002626	239;GO:0000050,biological_process urea cycle;GO:0000052,biological_process citrulline metabolic process;GO:0000166,molecular_function nucleotide binding;GO:0001882,molecular_function nucleoside binding;GO:0001884,molecular_function pyrimidine nucleoside binding;GO:0002119,biological_process nematode larval development;GO:0002134,molecular_function UTP binding;GO:0002164,biological_process larval …	CAD; carbamoyl-phosphate synthase / aspartate carbamoyltransferase / dihydroorotase [EC:6.3.5.5 2.1.3.2 3.5.2.3]; K11540	CAD protein [Apis cerana]
LOC107995000	22.06	34.94	33.4	33.95	58.16	44.36	-0.66979	5.80663	0.000707598	0.0153825	NC_083862.1:15649025-15667536:-	LOC107995000	416;GO:0000149,molecular_function SNARE binding;GO:0000278,biological_process mitotic cell cycle;GO:0000281,biological_process mitotic cytokinesis;GO:0000910,biological_process cytokinesis;GO:0001505,biological_process regulation of neurotransmitter levels;GO:0001956,biological_process positive regulation of neurotransmitter secretion;GO:0002791,biological_process regulation of peptide secretion;…	STX1A; syntaxin 1A; K04560; STX1B_2_3; syntaxin 1B/2/3; K08486	syntaxin-1A isoform X1 [Apis cerana]; syntaxin-1A isoform X10 [Apis cerana]; syntaxin-1A isoform X2 [Apis cerana]; syntaxin-1A isoform X3 [Apis cerana]; syntaxin-1A isoform X4 [Apis cerana]; syntaxin-1A isoform X5 [Apis cerana]; syntaxin-1A isoform X6 [Apis cerana]; syntaxin-1A isoform X7 [Apis cerana]; syntaxin-1A isoform X8 [Apis cerana]; syntaxin-1A isoform X9 [Apis cerana]
LOC108000074	4.74	4.28	5.31	6.07	6.52	6.5	-0.476134	4.91026	0.000717166	0.0155503	NC_083855.1:2728659-2770640:+	LOC108000074	NA	NA	uncharacterized protein LOC108000074 isoform X1 [Apis cerana]; uncharacterized protein LOC108000074 isoform X2 [Apis cerana]; uncharacterized protein LOC108000074 isoform X3 [Apis cerana]; uncharacterized protein LOC108000074 isoform X4 [Apis cerana]; uncharacterized protein LOC108000074 isoform X5 [Apis cerana]; uncharacterized protein LOC108000074 isoform X6 [Apis cerana]
LOC107995051	0.94	1.31	1.22	1.4	2.72	2.19	-0.935763	2.27541	0.00072855	0.0157565	NC_083862.1:12242495-12277081:+	LOC107995051	245;GO:0001786,molecular_function phosphatidylserine binding;GO:0003008,biological_process system process;GO:0003012,biological_process muscle system process;GO:0003674,molecular_function molecular_function;GO:0005198,molecular_function structural molecule activity;GO:0005215,molecular_function transporter activity;GO:0005216,molecular_function ion channel activity;GO:0005217,molecular_function i…	NA	junctophilin-1 isoform X1 [Apis cerana]; junctophilin-1 isoform X2 [Apis cerana]
LOC107994172	6.4	16.99	11.73	5.57	6.62	6.62	0.809342	4.11339	0.000737778	0.0159152	NC_083857.1:13152886-13163720:-	LOC107994172	7;GO:0003008,biological_process system process;GO:0007600,biological_process sensory perception;GO:0007605,biological_process sensory perception of sound;GO:0008150,biological_process biological_process;GO:0032501,biological_process multicellular organismal process;GO:0050877,biological_process nervous system process;GO:0050954,biological_process sensory perception of mechanical stimulus	NA	DNA-directed RNA polymerase II subunit RPB1 isoform X12 [Apis cerana]; mucin-1 isoform X1 [Apis cerana]; mucin-1 isoform X10 [Apis cerana]; mucin-1 isoform X11 [Apis cerana]; mucin-1 isoform X2 [Apis cerana]; mucin-1 isoform X3 [Apis cerana]; mucin-1 isoform X4 [Apis cerana]; mucin-1 isoform X5 [Apis cerana]; mucin-1 isoform X6 [Apis cerana]; mucin-1 isoform X7 [Apis cerana]; mucin-1 isoform X9 […
LOC107999153	1111.58	1276.14	1247.93	1584.14	1698.64	1562.64	-0.483121	9.3278	0.000741081	0.0159456	NC_083860.1:8559662-8563476:-	LOC107999153	126;GO:0002682,biological_process regulation of immune system process;GO:0003674,molecular_function molecular_function;GO:0003824,molecular_function catalytic activity;GO:0004033,molecular_function aldo-keto reductase (NADP) activity;GO:0004129,molecular_function cytochrome-c oxidase activity;GO:0004768,molecular_function stearoyl-CoA 9-desaturase activity;GO:0005215,molecular_function transporte…	NA	cytochrome b5 [Apis cerana]
LOC107993437	40.55	32.49	41.74	49.56	59.62	55.39	-0.57657	6.83145	0.000744254	0.015973	NC_083865.1:11531004-11541339:+	LOC107993437	244;GO:0000139,cellular_component Golgi membrane;GO:0001666,biological_process response to hypoxia;GO:0001919,biological_process regulation of receptor recycling;GO:0001921,biological_process positive regulation of receptor recycling;GO:0001932,biological_process regulation of protein phosphorylation;GO:0001990,biological_process regulation of systemic arterial blood pressure by hormone;GO:000300…	NA	endothelin-converting enzyme homolog isoform X1 [Apis cerana]; endothelin-converting enzyme homolog isoform X2 [Apis cerana]; endothelin-converting enzyme homolog isoform X3 [Apis cerana]; endothelin-converting enzyme homolog isoform X4 [Apis cerana]; endothelin-converting enzyme homolog isoform X5 [Apis cerana]
LOC107996073	31.95	30.28	35.54	39.33	53.59	44.73	-0.554884	9.49569	0.000747117	0.0159936	NC_083855.1:9811537-9886091:+	LOC107996073	93;GO:0000902,biological_process cell morphogenesis;GO:0000904,biological_process cell morphogenesis involved in differentiation;GO:0003674,molecular_function molecular_function;GO:0005488,molecular_function binding;GO:0005515,molecular_function protein binding;GO:0005575,cellular_component cellular_component;GO:0005622,cellular_component intracellular;GO:0005623,cellular_component cell;GO:000573…	ANK; ankyrin; K10380	LOW QUALITY PROTEIN: microtubule-associated protein futsch [Apis cerana]
LOC107996544	4.95	5.6	6.37	8.9	8.51	9.29	-0.730359	2.46689	0.000760211	0.0162326	NC_083856.1:5451345-5453165:+	LOC107996544	NA	NA	lysM and putative peptidoglycan-binding domain-containing protein 3 [Apis cerana]
LOC107996913	0.9	0.86	0.93	1.53	2.66	1.66	-1.1858	0.669393	0.000764952	0.0162925	NC_083853.1:10225535-10227746:-	LOC107996913	NA	NA	uncharacterized protein LOC107996913 isoform X1 [Apis cerana]; uncharacterized protein LOC107996913 isoform X2 [Apis cerana]
LOC107999458	4.8	5.94	6	8.29	7.73	8.26	-0.610395	3.17064	0.000772844	0.0163793	NC_083858.1:11946111-11949404:-	LOC107999458	43;GO:0003674,molecular_function molecular_function;GO:0003682,molecular_function chromatin binding;GO:0005488,molecular_function binding;GO:0005575,cellular_component cellular_component;GO:0005622,cellular_component intracellular;GO:0005623,cellular_component cell;GO:0005634,cellular_component nucleus;GO:0005654,cellular_component nucleoplasm;GO:0005815,cellular_component microtubule organizing …	NA	WD repeat-containing protein 13-like [Apis cerana]
LOC107993048	2.08	2.31	2.92	3.13	4.22	3.66	-0.66326	3.33835	0.000772921	0.0163793	NC_083861.1:2705260-2729608:+	LOC107993048	86;GO:0000166,molecular_function nucleotide binding;GO:0000287,molecular_function magnesium ion binding;GO:0002376,biological_process immune system process;GO:0002520,biological_process immune system development;GO:0003674,molecular_function molecular_function;GO:0003824,molecular_function catalytic activity;GO:0004672,molecular_function protein kinase activity;GO:0004674,molecular_function prote…	NA	SNF-related serine/threonine-protein kinase [Apis cerana]
LOC107998707	0.91	1.49	1.77	0.35	0.51	0.63	1.37478	-0.011556	0.000780382	0.0164959	NC_083865.1:9171506-9172983:-	LOC107998707	NA	NA	CDK5 regulatory subunit-associated protein 2-like isoform X1 [Apis cerana]; uncharacterized protein LOC107998707 isoform X2 [Apis cerana]
LOC108003195	14.2	15.21	15.21	10.92	10.62	10.36	0.417245	4.69579	0.00079705	0.0167998	NC_083859.1:2513906-2541068:+	LOC108003195	33;GO:0002943,biological_process tRNA dihydrouridine synthesis;GO:0003674,molecular_function molecular_function;GO:0003824,molecular_function catalytic activity;GO:0006139,biological_process nucleobase-containing compound metabolic process;GO:0006396,biological_process RNA processing;GO:0006399,biological_process tRNA metabolic process;GO:0006400,biological_process tRNA modification;GO:0006725,bi…	NA	tRNA-dihydrouridine(47) synthase [NAD(P)(+)]-like isoform X1 [Apis cerana]; tRNA-dihydrouridine(47) synthase [NAD(P)(+)]-like isoform X2 [Apis cerana]
LOC108003704	15.54	16.17	16.37	10.08	12.04	9.36	0.543509	3.79595	0.000798755	0.0167998	NC_083855.1:6716871-6717915:+	LOC108003704	NA	KRAB; KRAB domain-containing zinc finger protein; K09228	zinc finger protein 502-like [Apis cerana]
LOC108001632	1.97	0.81	1.6	3.86	2.52	2.71	-1.09439	2.58429	0.000816556	0.0171314	NC_083852.1:11690294-11706944:-	LOC108001632	128;GO:0001505,biological_process regulation of neurotransmitter levels;GO:0001692,biological_process histamine metabolic process;GO:0003674,molecular_function molecular_function;GO:0003824,molecular_function catalytic activity;GO:0003833,molecular_function beta-alanyl-dopamine synthase activity;GO:0005575,cellular_component cellular_component;GO:0005622,cellular_component intracellular;GO:000562…	NA	beta-alanyl-bioamine nonribosomal peptide synthetase ebony isoform X1 [Apis cerana]; beta-alanyl-bioamine nonribosomal peptide synthetase ebony isoform X2 [Apis cerana]; beta-alanyl-bioamine nonribosomal peptide synthetase ebony isoform X3 [Apis cerana]
LOC107996875	19.79	30.61	26.95	32.66	38.28	34.33	-0.522126	5.93344	0.000823928	0.0172191	NC_083853.1:6288922-6312698:-	LOC107996875	433;GO:0000003,biological_process reproduction;GO:0000166,molecular_function nucleotide binding;GO:0000287,molecular_function magnesium ion binding;GO:0000302,biological_process response to reactive oxygen species;GO:0000323,cellular_component lytic vacuole;GO:0001505,biological_process regulation of neurotransmitter levels;GO:0001516,biological_process prostaglandin biosynthetic process;GO:00015…	SPHK; sphingosine kinase [EC:2.7.1.91]; K04718	sphingosine kinase 2 isoform X1 [Apis cerana]; sphingosine kinase 2 isoform X2 [Apis cerana]
LOC107993027	135.12	134.15	132.19	97.64	79.93	91.9	0.510211	7.73164	0.000824829	0.0172191	NC_083861.1:4967281-4970906:+	LOC107993027	356;GO:0000096,biological_process sulfur amino acid metabolic process;GO:0000166,molecular_function nucleotide binding;GO:0000287,molecular_function magnesium ion binding;GO:0000302,biological_process response to reactive oxygen species;GO:0000303,biological_process response to superoxide;GO:0000305,biological_process response to oxygen radical;GO:0000902,biological_process cell morphogenesis;GO:…	GCLC; glutamate--cysteine ligase catalytic subunit [EC:6.3.2.2]; K11204	glutamate--cysteine ligase catalytic subunit [Apis cerana]
LOC108000534	40.49	40.09	39.64	27.15	27.36	30.42	0.439057	5.15357	0.000846972	0.0176376	NC_083860.1:11022096-11025991:-	LOC108000534	39;GO:0003674,molecular_function molecular_function;GO:0003824,molecular_function catalytic activity;GO:0005575,cellular_component cellular_component;GO:0005576,cellular_component extracellular region;GO:0005615,cellular_component extracellular space;GO:0005622,cellular_component intracellular;GO:0005623,cellular_component cell;GO:0005634,cellular_component nucleus;GO:0005737,cellular_component c…	RRP4, EXOSC2; exosome complex component RRP4; K03679	nicotinamidase [Apis cerana]
LOC108002773	26.05	122.58	70.65	28.11	33.27	31.75	1.13162	5.90898	0.000849745	0.0176516	NC_083853.1:12039755-12043179:-	LOC108002773	159;GO:0001101,biological_process response to acid chemical;GO:0001889,biological_process liver development;GO:0003674,molecular_function molecular_function;GO:0003824,molecular_function catalytic activity;GO:0003985,molecular_function acetyl-CoA C-acetyltransferase activity;GO:0003988,molecular_function acetyl-CoA C-acyltransferase activity;GO:0005575,cellular_component cellular_component;GO:000…	ACAT, atoB; acetyl-CoA C-acetyltransferase [EC:2.3.1.9]; K00626	acetyl-CoA acetyltransferase, cytosolic isoform X1 [Apis cerana]; acetyl-CoA acetyltransferase, cytosolic isoform X2 [Apis cerana]
LOC107996338	19	22.18	19.51	25.61	26.75	25.07	-0.420257	5.10062	0.000868397	0.0179632	NC_083860.1:1258438-1265451:-	LOC107996338	112;GO:0000003,biological_process reproduction;GO:0000976,molecular_function transcription regulatory region sequence-specific DNA binding;GO:0000977,molecular_function RNA polymerase II regulatory region sequence-specific DNA binding;GO:0000978,molecular_function RNA polymerase II proximal promoter sequence-specific DNA binding;GO:0000981,molecular_function DNA-binding transcription factor activ…	NA	zinc finger protein ztf-16 [Apis cerana]
LOC107993750	12.03	13.11	14.01	15.92	20.46	16.87	-0.510389	6.13157	0.000869016	0.0179632	NC_083857.1:8778275-8849309:-	LOC107993750	128;GO:0003674,molecular_function molecular_function;GO:0005102,molecular_function signaling receptor binding;GO:0005488,molecular_function binding;GO:0005515,molecular_function protein binding;GO:0005575,cellular_component cellular_component;GO:0005622,cellular_component intracellular;GO:0005623,cellular_component cell;GO:0005634,cellular_component nucleus;GO:0005654,cellular_component nucleopla…	NA	ankyrin repeat and SAM domain-containing protein 1A isoform X1 [Apis cerana]; ankyrin repeat and SAM domain-containing protein 1A isoform X3 [Apis cerana]; ankyrin repeat and SAM domain-containing protein 1A isoform X5 [Apis cerana]; ankyrin repeat and sterile alpha motif domain-containing protein 1B isoform X2 [Apis cerana]; uncharacterized protein LOC107993750 isoform X4 [Apis cerana]
LOC108000772	21.91	22.78	23.41	27.56	32.43	29.91	-0.465429	6.00383	0.000882669	0.0182007	NC_083866.1:2502377-2551902:+	LOC108000772	228;GO:0000166,molecular_function nucleotide binding;GO:0000323,cellular_component lytic vacuole;GO:0001882,molecular_function nucleoside binding;GO:0001883,molecular_function purine nucleoside binding;GO:0002376,biological_process immune system process;GO:0003674,molecular_function molecular_function;GO:0003824,molecular_function catalytic activity;GO:0003924,molecular_function GTPase activity;G…	NA	EF-hand calcium-binding domain-containing protein 4B isoform X1 [Apis cerana]; ras and EF-hand domain-containing protein homolog isoform X2 [Apis cerana]; ras-related protein Rab-32 isoform X3 [Apis cerana]; ras-related protein Rab-32 isoform X4 [Apis cerana]; ras-related protein Rab-32 isoform X5 [Apis cerana]; ras-related protein Rab-32 isoform X6 [Apis cerana]; ras-related protein Rab-32 isofo…
LOC108002612	80.37	229.28	146.05	214.85	303.06	262.43	-0.868166	7.2821	0.000891485	0.0183376	NC_083864.1:2914226-2916026:+	LOC108002612	51;GO:0003674,molecular_function molecular_function;GO:0003824,molecular_function catalytic activity;GO:0004733,molecular_function pyridoxamine-phosphate oxidase activity;GO:0006081,biological_process cellular aldehyde metabolic process;GO:0006725,biological_process cellular aromatic compound metabolic process;GO:0006732,biological_process coenzyme metabolic process;GO:0006766,biological_process …	pdxH, PNPO; pyridoxamine 5'-phosphate oxidase [EC:1.4.3.5]; K00275	LOW QUALITY PROTEIN: pyridoxine/pyridoxamine 5'-phosphate oxidase [Apis cerana]
LOC107998511	20.18	17.23	20.48	23.59	29.5	26.74	-0.522203	6.04748	0.000894796	0.0183608	NC_083862.1:1327543-1382953:+	LOC107998511	20;GO:0000003,biological_process reproduction;GO:0007610,biological_process behavior;GO:0007617,biological_process mating behavior;GO:0007618,biological_process mating;GO:0007621,biological_process negative regulation of female receptivity;GO:0008150,biological_process biological_process;GO:0019098,biological_process reproductive behavior;GO:0019953,biological_process sexual reproduction;GO:00224…	NA	trichohyalin isoform X1 [Apis cerana]; trichohyalin isoform X2 [Apis cerana]; trichohyalin isoform X3 [Apis cerana]; trichohyalin isoform X4 [Apis cerana]; trichohyalin isoform X5 [Apis cerana]; trichohyalin isoform X6 [Apis cerana]
LOC108003298	131.8	111.66	140.31	165.68	198.98	174.61	-0.549902	7.45261	0.000904076	0.0185061	NC_083856.1:12716452-12719918:+	LOC108003298	43;GO:0003674,molecular_function molecular_function;GO:0005198,molecular_function structural molecule activity;GO:0005200,molecular_function structural constituent of cytoskeleton;GO:0005575,cellular_component cellular_component;GO:0005622,cellular_component intracellular;GO:0005623,cellular_component cell;GO:0005634,cellular_component nucleus;GO:0005737,cellular_component cytoplasm;GO:0005856,ce…	ACTB_G1; actin beta/gamma 1; K05692	actin, clone 205 [Apis cerana]
LOC108003185	2.28	1.31	2.05	1.13	0.93	1.01	0.831545	3.11103	0.000908818	0.018558	NC_083865.1:10846732-10853643:-	LOC108003185	50;GO:0000902,biological_process cell morphogenesis;GO:0000904,biological_process cell morphogenesis involved in differentiation;GO:0006928,biological_process movement of cell or subcellular component;GO:0006935,biological_process chemotaxis;GO:0007275,biological_process multicellular organism development;GO:0007399,biological_process nervous system development;GO:0007409,biological_process axono…	NA	LOW QUALITY PROTEIN: uncharacterized protein LOC108003185 [Apis cerana]
LOC107994892	2.46	2.41	2.87	3.48	4.39	3.87	-0.666506	2.98864	0.000920067	0.0187237	NC_083852.1:6324663-6342765:-	LOC107994892	NA	NA	uncharacterized protein LOC107994892 [Apis cerana]
LOC107992993	2.75	2.4	2.18	0.93	1.43	1.39	0.91381	1.65067	0.000921384	0.0187237	NC_083863.1:6728786-6777107:+	LOC107992993	244;GO:0000003,biological_process reproduction;GO:0000166,molecular_function nucleotide binding;GO:0000228,cellular_component nuclear chromosome;GO:0000793,cellular_component condensed chromosome;GO:0000794,cellular_component condensed nuclear chromosome;GO:0000795,cellular_component synaptonemal complex;GO:0001505,biological_process regulation of neurotransmitter levels;GO:0003008,biological_pro…	NA	synapsin [Apis cerana]
LOC107995218	0.88	0.55	0.74	0.35	0.27	0.17	1.41721	-0.0948846	0.000944886	0.0191176	NC_083855.1:18779-30286:-	LOC107995218	NA	SLC22A4_5, OCTN; MFS transporter, OCT family, solute carrier family 22 (organic cation transporter), member 4/5; K08202	carcinine transporter-like [Apis cerana]
LOC108001142	5.76	4.07	5.57	7.15	7.85	7.33	-0.590882	6.23214	0.000947596	0.0191176	NC_083861.1:6575023-6595981:+	LOC108001142	151;GO:0000151,cellular_component ubiquitin ligase complex;GO:0000209,biological_process protein polyubiquitination;GO:0001959,biological_process regulation of cytokine-mediated signaling pathway;GO:0002253,biological_process activation of immune response;GO:0002376,biological_process immune system process;GO:0002429,biological_process immune response-activating cell surface receptor signaling pa…	RNF31, HOIP; E3 ubiquitin-protein ligase RNF31 [EC:2.3.2.31]; K11974	uncharacterized protein LOC108001142 isoform X1 [Apis cerana]; uncharacterized protein LOC108001142 isoform X2 [Apis cerana]; uncharacterized protein LOC108001142 isoform X3 [Apis cerana]; uncharacterized protein LOC108001142 isoform X4 [Apis cerana]; uncharacterized protein LOC108001142 isoform X5 [Apis cerana]; uncharacterized protein LOC108001142 isoform X6 [Apis cerana]; uncharacterized prote…
LOC108000706	61.77	63.08	59.12	42.61	41.56	44.97	0.446717	5.77847	0.00094784	0.0191176	NC_083865.1:7785014-7788932:-	LOC108000706	64;GO:0005575,cellular_component cellular_component;GO:0005622,cellular_component intracellular;GO:0005623,cellular_component cell;GO:0005634,cellular_component nucleus;GO:0005654,cellular_component nucleoplasm;GO:0005737,cellular_component cytoplasm;GO:0005777,cellular_component peroxisome;GO:0005778,cellular_component peroxisomal membrane;GO:0006082,biological_process organic acid metabolic pro…	NA	acyl-CoA-binding domain-containing protein 4 [Apis cerana]
LOC107996887	8.58	8.76	8.52	11.27	11.32	12.64	-0.508218	3.74551	0.000952058	0.0191176	NC_083853.1:8112516-8115308:+	LOC107996887	113;GO:0003674,molecular_function molecular_function;GO:0003824,molecular_function catalytic activity;GO:0004153,molecular_function dihydropterin deaminase activity;GO:0005488,molecular_function binding;GO:0005575,cellular_component cellular_component;GO:0005622,cellular_component intracellular;GO:0005623,cellular_component cell;GO:0005737,cellular_component cytoplasm;GO:0005829,cellular_componen…	ADCY10; adenylate cyclase 10 [EC:4.6.1.1]; K11265; guaD, GDA; guanine deaminase [EC:3.5.4.3]; K01487	guanine deaminase [Apis cerana]
LOC133667099	0.54	1.88	1.3	0.44	0.55	0.27	1.44779	0.61609	0.00095395	0.0191176	NC_083863.1:2257227-2299993:+	LOC133667099	NA	NA	putative mediator of RNA polymerase II transcription subunit 12 isoform X1 [Apis cerana]; putative mediator of RNA polymerase II transcription subunit 12 isoform X2 [Apis cerana]
LOC108003023	1.04	0.65	1.32	1.34	2.31	2.08	-0.985931	2.58371	0.000954403	0.0191176	NC_083861.1:10072134-10103965:-	LOC108003023	65;GO:0005575,cellular_component cellular_component;GO:0005623,cellular_component cell;GO:0005886,cellular_component plasma membrane;GO:0006810,biological_process transport;GO:0006811,biological_process ion transport;GO:0006812,biological_process cation transport;GO:0006816,biological_process calcium ion transport;GO:0006873,biological_process cellular ion homeostasis;GO:0006874,biological_proces…	NA	uncharacterized protein LOC108003023 [Apis cerana]
LOC133665608	345.72	305.41	365.36	408.96	585.06	457.39	-0.573351	8.87024	0.000957362	0.0191313	NC_083856.1:12712624-12714437:+	LOC133665608	43;GO:0003674,molecular_function molecular_function;GO:0005198,molecular_function structural molecule activity;GO:0005200,molecular_function structural constituent of cytoskeleton;GO:0005575,cellular_component cellular_component;GO:0005622,cellular_component intracellular;GO:0005623,cellular_component cell;GO:0005634,cellular_component nucleus;GO:0005737,cellular_component cytoplasm;GO:0005856,ce…	ACTB_G1; actin beta/gamma 1; K05692	actin, clone 205-like [Apis cerana]
LOC108002793	20.9	25.24	23.53	30.28	30.57	30.54	-0.46162	6.20906	0.000959959	0.0191378	NC_083853.1:13590034-13600063:-	LOC108002793	27;GO:0000902,biological_process cell morphogenesis;GO:0007275,biological_process multicellular organism development;GO:0007399,biological_process nervous system development;GO:0008150,biological_process biological_process;GO:0009653,biological_process anatomical structure morphogenesis;GO:0009987,biological_process cellular process;GO:0016043,biological_process cellular component organization;GO…	NA	leucine-rich repeat and immunoglobulin-like domain-containing nogo receptor-interacting protein 2 [Apis cerana]
LOC107995567	17.6	19.49	17.72	13.24	12.36	13.88	0.4074	4.83585	0.000965352	0.0191998	NC_083862.1:11073532-11078851:-	LOC107995567	230;GO:0000132,biological_process establishment of mitotic spindle orientation;GO:0000139,cellular_component Golgi membrane;GO:0000226,biological_process microtubule cytoskeleton organization;GO:0000278,biological_process mitotic cell cycle;GO:0000922,cellular_component spindle pole;GO:0001709,biological_process cell fate determination;GO:0001965,molecular_function G-protein alpha-subunit binding…	GPSM1, AGS3; G-protein signaling modulator 1; K15839	G-protein-signaling modulator 2 [Apis cerana]
LOC107999573	15.45	16.74	15.03	20.69	18.78	20.99	-0.421523	5.04453	0.00098499	0.0195442	NC_083853.1:1010070-1016055:+	LOC107999573	137;GO:0000166,molecular_function nucleotide binding;GO:0003674,molecular_function molecular_function;GO:0003824,molecular_function catalytic activity;GO:0004174,molecular_function electron-transferring-flavoprotein dehydrogenase activity;GO:0005488,molecular_function binding;GO:0005575,cellular_component cellular_component;GO:0005622,cellular_component intracellular;GO:0005623,cellular_component…	NA	electron transfer flavoprotein-ubiquinone oxidoreductase, mitochondrial [Apis cerana]
LOC108001221	23.37	22.87	21.93	14.55	14.65	17.97	0.471203	4.37843	0.000989327	0.0195606	NC_083861.1:6660617-6663737:+	LOC108001221	NA	HSD17B12, KAR, IFA38; 17beta-estradiol 17-dehydrogenase / very-long-chain 3-oxoacyl-CoA reductase [EC:1.1.1.62 1.1.1.330]; K10251	inactive hydroxysteroid dehydrogenase-like protein 1 isoform X1 [Apis cerana]; inactive hydroxysteroid dehydrogenase-like protein 1 isoform X2 [Apis cerana]; inactive hydroxysteroid dehydrogenase-like protein 1 isoform X3 [Apis cerana]
LOC107996054	4.47	3.43	5.08	5.65	8.77	6.03	-0.714553	3.71825	0.000990467	0.0195606	NC_083855.1:11121886-11258026:+	LOC107996054	248;GO:0000003,biological_process reproduction;GO:0000122,biological_process negative regulation of transcription by RNA polymerase II;GO:0000902,biological_process cell morphogenesis;GO:0000904,biological_process cell morphogenesis involved in differentiation;GO:0000981,molecular_function DNA-binding transcription factor activity, RNA polymerase II-specific;GO:0000982,molecular_function DNA-bind…	NA	dachshund homolog 2 isoform X1 [Apis cerana]; dachshund homolog 2 isoform X2 [Apis cerana]; dachshund homolog 2 isoform X3 [Apis cerana]; dachshund homolog 2 isoform X4 [Apis cerana]; dachshund homolog 2 isoform X5 [Apis cerana]; dachshund homolog 2 isoform X6 [Apis cerana]; dachshund homolog 2 isoform X7 [Apis cerana]
LOC107996380	3.1	2.7	3.03	1.86	1	1.05	1.11639	0.785612	0.00099449	0.019594	NC_083859.1:9489445-9492288:-	LOC107996380	NA	NA	dynein regulatory complex protein 9-like [Apis cerana]
LOC107995183	297.78	217.4	269.38	372.69	373.49	370.32	-0.564174	8.33812	0.00100016	0.0196596	NC_083862.1:12521429-12527543:+	LOC107995183	NA	NA	alpha-tocopherol transfer protein isoform X1 [Apis cerana]; alpha-tocopherol transfer protein isoform X2 [Apis cerana]
LOC107996186	1.21	1.02	1.24	1.46	2.42	2.49	-0.927318	1.79325	0.0010474	0.0205403	NC_083864.1:6360817-6441052:+	LOC107996186	397;GO:0001508,biological_process action potential;GO:0002027,biological_process regulation of heart rate;GO:0002253,biological_process activation of immune response;GO:0002376,biological_process immune system process;GO:0002429,biological_process immune response-activating cell surface receptor signaling pathway;GO:0002520,biological_process immune system development;GO:0002682,biological_proces…	CACNB1; voltage-dependent calcium channel beta-1; K04862; CACNB2; voltage-dependent calcium channel beta-2; K04863; CACNB4; voltage-dependent calcium channel beta-4; K04865	voltage-dependent L-type calcium channel subunit beta-1 isoform X3 [Apis cerana]; voltage-dependent L-type calcium channel subunit beta-1 isoform X5 [Apis cerana]; voltage-dependent L-type calcium channel subunit beta-1 isoform X7 [Apis cerana]; voltage-dependent L-type calcium channel subunit beta-2 isoform X11 [Apis cerana]; voltage-dependent L-type calcium channel subunit beta-2 isoform X12 [A…
LOC108002839	9.17	9.66	10.07	10.65	19.62	12.43	-0.628366	4.6985	0.00105424	0.0206264	NC_083853.1:14478163-14511100:+	LOC108002839	168;GO:0003008,biological_process system process;GO:0003674,molecular_function molecular_function;GO:0005488,molecular_function binding;GO:0005515,molecular_function protein binding;GO:0005575,cellular_component cellular_component;GO:0005622,cellular_component intracellular;GO:0005623,cellular_component cell;GO:0005634,cellular_component nucleus;GO:0005654,cellular_component nucleoplasm;GO:000573…	CRTC1, TORC1; CREB-regulated transcription coactivator 1; K15309	CREB-regulated transcription coactivator 1 isoform X1 [Apis cerana]; CREB-regulated transcription coactivator 1 isoform X10 [Apis cerana]; CREB-regulated transcription coactivator 1 isoform X11 [Apis cerana]; CREB-regulated transcription coactivator 1 isoform X12 [Apis cerana]; CREB-regulated transcription coactivator 1 isoform X13 [Apis cerana]; CREB-regulated transcription coactivator 1 isoform…
LOC107998056	1.24	1.04	0.95	0.6	5.33	4.19	-1.68843	2.63505	0.00105737	0.0206395	NC_083852.1:10188559-10198281:-	LOC107998056	NA	NA	uncharacterized protein LOC107998056 isoform X1 [Apis cerana]; uncharacterized protein LOC107998056 isoform X2 [Apis cerana]; uncharacterized protein LOC107998056 isoform X3 [Apis cerana]; uncharacterized protein LOC107998056 isoform X4 [Apis cerana]; uncharacterized protein LOC107998056 isoform X5 [Apis cerana]
LOC108003935	1.3	1.83	2.11	2.15	3.79	3.11	-0.867649	2.52163	0.00106971	0.020832	NC_083860.1:8195529-8273240:+	LOC108003935	37;GO:0003674,molecular_function molecular_function;GO:0005215,molecular_function transporter activity;GO:0005575,cellular_component cellular_component;GO:0005622,cellular_component intracellular;GO:0005623,cellular_component cell;GO:0005886,cellular_component plasma membrane;GO:0005887,cellular_component integral component of plasma membrane;GO:0006810,biological_process transport;GO:0006811,bio…	NA	solute carrier organic anion transporter family member 74D isoform X1 [Apis cerana]; solute carrier organic anion transporter family member 74D isoform X2 [Apis cerana]; solute carrier organic anion transporter family member 74D isoform X3 [Apis cerana]; solute carrier organic anion transporter family member 74D isoform X4 [Apis cerana]
LOC107994260	5.31	8.08	8.21	8.61	13.13	9.8	-0.625177	4.10408	0.00107314	0.0208506	NC_083852.1:16176724-16202725:-	LOC107994260	83;GO:0001527,cellular_component microfibril;GO:0002020,molecular_function protease binding;GO:0002064,biological_process epithelial cell development;GO:0002164,biological_process larval development;GO:0003674,molecular_function molecular_function;GO:0005488,molecular_function binding;GO:0005515,molecular_function protein binding;GO:0005575,cellular_component cellular_component;GO:0005576,cellula…	NA	thrombospondin type-1 domain-containing protein 4 isoform X1 [Apis cerana]; thrombospondin type-1 domain-containing protein 4 isoform X2 [Apis cerana]; thrombospondin type-1 domain-containing protein 4 isoform X3 [Apis cerana]; thrombospondin type-1 domain-containing protein 4 isoform X4 [Apis cerana]; thrombospondin type-1 domain-containing protein 4 isoform X5 [Apis cerana]
LOC107995372	18.15	21.89	18.65	15.46	11.84	13.23	0.463557	4.73443	0.0010813	0.0209608	NC_083862.1:15791040-15798595:+	LOC107995372	53;GO:0000775,cellular_component chromosome, centromeric region;GO:0000776,cellular_component kinetochore;GO:0003674,molecular_function molecular_function;GO:0005488,molecular_function binding;GO:0005515,molecular_function protein binding;GO:0005575,cellular_component cellular_component;GO:0005622,cellular_component intracellular;GO:0005623,cellular_component cell;GO:0005694,cellular_component ch…	NA	protein Spindly [Apis cerana]
LOC107999449	25.02	30.93	28.24	19.83	18.89	20.29	0.442148	5.43954	0.00109986	0.0212716	NC_083858.1:10619857-10623119:+	LOC107999449	119;GO:0000122,biological_process negative regulation of transcription by RNA polymerase II;GO:0003674,molecular_function molecular_function;GO:0003676,molecular_function nucleic acid binding;GO:0003723,molecular_function RNA binding;GO:0005488,molecular_function binding;GO:0005575,cellular_component cellular_component;GO:0005622,cellular_component intracellular;GO:0005623,cellular_component cell…	NA	negative elongation factor B isoform X1 [Apis cerana]; negative elongation factor B isoform X2 [Apis cerana]
LOC108003711	18.68	18.91	21.07	22.32	29.13	25.81	-0.461644	4.98229	0.00111666	0.0214642	NC_083863.1:11068490-11075743:+	LOC108003711	286;GO:0000049,molecular_function tRNA binding;GO:0000166,molecular_function nucleotide binding;GO:0000323,cellular_component lytic vacuole;GO:0001726,cellular_component ruffle;GO:0001775,biological_process cell activation;GO:0001882,molecular_function nucleoside binding;GO:0001883,molecular_function purine nucleoside binding;GO:0002252,biological_process immune effector process;GO:0002263,biolog…	EEF1A; elongation factor 1-alpha; K03231	elongation factor 1-alpha [Apis cerana]
LOC108001102	8.78	8.59	8.6	5.28	6.67	6.39	0.440017	4.63487	0.00112062	0.0214642	NC_083854.1:13164333-13190920:-	LOC108001102	144;GO:0000902,biological_process cell morphogenesis;GO:0000904,biological_process cell morphogenesis involved in differentiation;GO:0001525,biological_process angiogenesis;GO:0001568,biological_process blood vessel development;GO:0001654,biological_process eye development;GO:0001736,biological_process establishment of planar polarity;GO:0001738,biological_process morphogenesis of a polarized epi…	NA	formin-like protein isoform X1 [Apis cerana]; formin-like protein isoform X2 [Apis cerana]; formin-like protein isoform X3 [Apis cerana]; formin-like protein isoform X4 [Apis cerana]; formin-like protein isoform X5 [Apis cerana]
LOC107998472	8.21	8.8	7.72	5.53	5.33	6.12	0.479305	4.0118	0.00112075	0.0214642	NC_083858.1:3304276-3308140:-	LOC107998472	109;GO:0000323,cellular_component lytic vacuole;GO:0001558,biological_process regulation of cell growth;GO:0005575,cellular_component cellular_component;GO:0005622,cellular_component intracellular;GO:0005623,cellular_component cell;GO:0005737,cellular_component cytoplasm;GO:0005764,cellular_component lysosome;GO:0005765,cellular_component lysosomal membrane;GO:0005767,cellular_component secondary…	WDR24, SEA2; SEA/GATOR complex protein SEA2/WDR24; K20408	GATOR2 complex protein WDR24 [Apis cerana]
LOC107993342	72.77	65.45	68.88	96.62	87.45	92.25	-0.477168	5.94884	0.00112083	0.0214642	NC_083866.1:2825385-2835910:-	LOC107993342	NA	NA	phospholipid scramblase 2-like isoform X1 [Apis cerana]; phospholipid scramblase 2-like isoform X2 [Apis cerana]; phospholipid scramblase 2-like isoform X3 [Apis cerana]
LOC107993684	41.51	46.97	43.37	31.32	30.73	33.67	0.395003	4.85224	0.00112258	0.0214642	NC_083860.1:7379362-7382200:+	LOC107993684	74;GO:0002119,biological_process nematode larval development;GO:0002164,biological_process larval development;GO:0003674,molecular_function molecular_function;GO:0003824,molecular_function catalytic activity;GO:0004596,molecular_function peptide alpha-N-acetyltransferase activity;GO:0005575,cellular_component cellular_component;GO:0005622,cellular_component intracellular;GO:0005623,cellular_compo…	NA	N-alpha-acetyltransferase 30 [Apis cerana]
LOC108002317	3.07	2.96	2.88	1.62	1.38	1.98	0.780539	2.11032	0.00112767	0.0215127	NC_083866.1:7322402-7326540:-	LOC108002317	51;GO:0000226,biological_process microtubule cytoskeleton organization;GO:0001534,cellular_component radial spoke;GO:0001578,biological_process microtubule bundle formation;GO:0003341,biological_process cilium movement;GO:0005575,cellular_component cellular_component;GO:0005622,cellular_component intracellular;GO:0005623,cellular_component cell;GO:0005737,cellular_component cytoplasm;GO:0005856,c…	NA	cilia- and flagella-associated protein 206-like [Apis cerana]
LOC108001837	17.87	17.37	15.54	11.98	10.83	11.28	0.513989	3.86192	0.00114623	0.0218173	NC_083852.1:11136619-11141151:-	LOC108001837	37;GO:0003674,molecular_function molecular_function;GO:0003676,molecular_function nucleic acid binding;GO:0003677,molecular_function DNA binding;GO:0005488,molecular_function binding;GO:0005575,cellular_component cellular_component;GO:0005622,cellular_component intracellular;GO:0005623,cellular_component cell;GO:0005634,cellular_component nucleus;GO:0006355,biological_process regulation of transc…	NA	protein abrupt [Apis cerana]
LOC107993996	177.69	162.5	174.65	220.77	259.17	218.4	-0.501564	9.06187	0.00116351	0.0220962	NC_083857.1:4530650-4553665:+	LOC107993996	116;GO:0003674,molecular_function molecular_function;GO:0005488,molecular_function binding;GO:0005515,molecular_function protein binding;GO:0005575,cellular_component cellular_component;GO:0005622,cellular_component intracellular;GO:0005623,cellular_component cell;GO:0005737,cellular_component cytoplasm;GO:0005856,cellular_component cytoskeleton;GO:0006996,biological_process organelle organizatio…	MYH6_7; myosin heavy chain 6/7; K17751	paramyosin, long form [Apis cerana]
LOC108003678	1.45	2.03	2.02	0.83	0.93	0.87	0.976424	0.937852	0.00117118	0.0221709	NC_083852.1:15563046-15576527:+	LOC108003678	221;GO:0000902,biological_process cell morphogenesis;GO:0000904,biological_process cell morphogenesis involved in differentiation;GO:0000976,molecular_function transcription regulatory region sequence-specific DNA binding;GO:0000977,molecular_function RNA polymerase II regulatory region sequence-specific DNA binding;GO:0000979,molecular_function RNA polymerase II core promoter sequence-specific D…	NA	homeobox protein GBX-2-like isoform X1 [Apis cerana]; homeobox protein unplugged-like isoform X2 [Apis cerana]
LOC108000342	6.88	7.22	7.02	9.77	10.22	10.13	-0.576183	3.14207	0.00117271	0.0221709	NC_083867.1:2749370-2766755:-	LOC108000342	NA	NA	elongation of very long chain fatty acids protein 7 [Apis cerana]
LOC107994035	5.12	6.02	5.13	3.44	2.99	3.35	0.66723	2.65486	0.00117723	0.0222039	NC_083852.1:13543178-13551412:+	LOC107994035	97;GO:0003674,molecular_function molecular_function;GO:0005215,molecular_function transporter activity;GO:0005216,molecular_function ion channel activity;GO:0005261,molecular_function cation channel activity;GO:0005262,molecular_function calcium channel activity;GO:0005488,molecular_function binding;GO:0005509,molecular_function calcium ion binding;GO:0005575,cellular_component cellular_component…	NA	sodium/potassium/calcium exchanger 4 isoform X1 [Apis cerana]; sodium/potassium/calcium exchanger 4 isoform X2 [Apis cerana]; sodium/potassium/calcium exchanger 4 isoform X3 [Apis cerana]
LOC108001191	11.98	13.6	13.3	15.72	16.81	17.05	-0.418927	4.43032	0.00117974	0.0222039	NC_083861.1:6195292-6218932:+	LOC108001191	131;GO:0000228,cellular_component nuclear chromosome;GO:0000785,cellular_component chromatin;GO:0000790,cellular_component nuclear chromatin;GO:0001085,molecular_function RNA polymerase II transcription factor binding;GO:0001102,molecular_function RNA polymerase II activating transcription factor binding;GO:0001558,biological_process regulation of cell growth;GO:0003674,molecular_function molecul…	NA	actin-histidine N-methyltransferase [Apis cerana]
LOC107999999	75.69	63.15	60.88	94.19	92.33	86.42	-0.508755	5.71336	0.00118849	0.0222181	NC_083859.1:11529429-11537467:+	LOC107999999	NA	SPATA2; spermatogenesis-associated protein 2; K17595	calcium and integrin-binding protein 1-like [Apis cerana]
LOC107992683	296.14	326.39	307.81	385.47	440.18	396.38	-0.460387	7.85293	0.0011909	0.0222181	NC_083863.1:869331-875253:-	LOC107992683	56;GO:0003008,biological_process system process;GO:0003012,biological_process muscle system process;GO:0005575,cellular_component cellular_component;GO:0005622,cellular_component intracellular;GO:0005623,cellular_component cell;GO:0005737,cellular_component cytoplasm;GO:0005856,cellular_component cytoskeleton;GO:0006996,biological_process organelle organization;GO:0007010,biological_process cytos…	MYL12; myosin regulatory light chain 12; K12757	myosin regulatory light chain 2 [Apis cerana]
LOC107998156	4.77	4.8	5.23	3.1	3.55	3.85	0.430913	4.6173	0.0011909	0.0222181	NC_083854.1:10218746-10239488:-	LOC107998156	129;GO:0000151,cellular_component ubiquitin ligase complex;GO:0000209,biological_process protein polyubiquitination;GO:0001654,biological_process eye development;GO:0001701,biological_process in utero embryonic development;GO:0001967,biological_process suckling behavior;GO:0002682,biological_process regulation of immune system process;GO:0002684,biological_process positive regulation of immune sy…	NA	E3 ubiquitin-protein ligase Ubr3 isoform X1 [Apis cerana]; E3 ubiquitin-protein ligase Ubr3 isoform X2 [Apis cerana]; E3 ubiquitin-protein ligase Ubr3 isoform X3 [Apis cerana]
LOC107994620	23.79	27.48	23.71	15.52	17.87	18.06	0.476466	3.93759	0.00119106	0.0222181	NC_083865.1:11600976-11605727:+	LOC107994620	NA	NA	zinc finger CCHC domain-containing protein 24-like isoform X1 [Apis cerana]; zinc finger CCHC domain-containing protein 24-like isoform X2 [Apis cerana]
LOC107997595	115.72	128.4	110.94	82.9	76.71	92.25	0.430142	5.20835	0.00121304	0.0225781	NC_083856.1:6544399-6545562:+	LOC107997595	164;GO:0000003,biological_process reproduction;GO:0001405,cellular_component PAM complex, Tim23 associated import motor;GO:0001655,biological_process urogenital system development;GO:0001671,molecular_function ATPase activator activity;GO:0001822,biological_process kidney development;GO:0002082,biological_process regulation of oxidative phosphorylation;GO:0003006,biological_process developmental …	NA	mitochondrial import inner membrane translocase subunit TIM14 isoform X1 [Apis cerana]; mitochondrial import inner membrane translocase subunit TIM14 isoform X2 [Apis cerana]
LOC107992409	1.54	0.94	1.31	0.23	0.69	0.5	1.35147	0.0214579	0.00121698	0.0226014	NC_083852.1:26465606-26489285:+	LOC107992409	NA	NA	uncharacterized protein LOC107992409 isoform X1 [Apis cerana]; uncharacterized protein LOC107992409 isoform X2 [Apis cerana]
LOC107997812	55.11	65.92	70.36	75.69	93.4	83.44	-0.469583	5.89845	0.00122085	0.0226233	NC_083856.1:11024887-11055359:-	LOC107997812	397;GO:0000149,molecular_function SNARE binding;GO:0000278,biological_process mitotic cell cycle;GO:0000281,biological_process mitotic cytokinesis;GO:0000902,biological_process cell morphogenesis;GO:0000904,biological_process cell morphogenesis involved in differentiation;GO:0000910,biological_process cytokinesis;GO:0001504,biological_process neurotransmitter uptake;GO:0001505,biological_process …	SNAP23; synaptosomal-associated protein 23; K08508; SNAP25; synaptosomal-associated protein 25; K18211	synaptosomal-associated protein 25 isoform X1 [Apis cerana]; synaptosomal-associated protein 25 isoform X2 [Apis cerana]; synaptosomal-associated protein 25 isoform X3 [Apis cerana]; synaptosomal-associated protein 25 isoform X4 [Apis cerana]; synaptosomal-associated protein 25 isoform X5 [Apis cerana]; synaptosomal-associated protein 25 isoform X6 [Apis cerana]
LOC108001731	19.09	19.5	17.39	13.47	13.3	12.92	0.432233	5.12874	0.00122541	0.022658	NC_083856.1:9397509-9409761:-	LOC108001731	103;GO:0000003,biological_process reproduction;GO:0000082,biological_process G1/S transition of mitotic cell cycle;GO:0000278,biological_process mitotic cell cycle;GO:0000280,biological_process nuclear division;GO:0000712,biological_process resolution of meiotic recombination intermediates;GO:0000785,cellular_component chromatin;GO:0005575,cellular_component cellular_component;GO:0005622,cellular…	MCM5, CDC46; DNA replication licensing factor MCM5 [EC:5.6.2.3]; K02209	DNA replication licensing factor Mcm5 isoform X1 [Apis cerana]; DNA replication licensing factor Mcm5 isoform X2 [Apis cerana]; DNA replication licensing factor Mcm5 isoform X3 [Apis cerana]
LOC107997131	2.29	2.15	2.76	3.69	3.98	4.43	-0.817136	1.79716	0.00122955	0.0226679	NC_083854.1:2162300-2166201:-	LOC107997131	135;GO:0001932,biological_process regulation of protein phosphorylation;GO:0001933,biological_process negative regulation of protein phosphorylation;GO:0003674,molecular_function molecular_function;GO:0003824,molecular_function catalytic activity;GO:0004721,molecular_function phosphoprotein phosphatase activity;GO:0004725,molecular_function protein tyrosine phosphatase activity;GO:0005488,molecul…	NA	dual specificity protein phosphatase MPK-4 [Apis cerana]
LOC107995304	44.79	47.35	45.77	30.28	32.08	35.41	0.432085	5.38326	0.00123134	0.0226679	NC_083859.1:3899995-3902520:-	LOC107995304	92;GO:0000166,molecular_function nucleotide binding;GO:0003674,molecular_function molecular_function;GO:0003824,molecular_function catalytic activity;GO:0004447,molecular_function iodide peroxidase activity;GO:0004601,molecular_function peroxidase activity;GO:0005488,molecular_function binding;GO:0005575,cellular_component cellular_component;GO:0005622,cellular_component intracellular;GO:0005623,…	IYD, DEHAL1; iodotyrosine deiodinase [EC:1.21.1.1]; K17231	iodotyrosine deiodinase 1 isoform X1 [Apis cerana]; iodotyrosine deiodinase 1 isoform X2 [Apis cerana]; iodotyrosine deiodinase 1 isoform X4 [Apis cerana]; iodotyrosine deiodinase 1 isoform X5 [Apis cerana]; iodotyrosine deiodinase isoform X3 [Apis cerana]
LOC107993580	16.49	14.27	15.62	19.4	22.3	20.46	-0.481328	5.44231	0.00124542	0.022877	NC_083865.1:11079452-11088305:-	LOC107993580	283;GO:0000003,biological_process reproduction;GO:0000902,biological_process cell morphogenesis;GO:0000904,biological_process cell morphogenesis involved in differentiation;GO:0001654,biological_process eye development;GO:0001667,biological_process ameboidal-type cell migration;GO:0001700,biological_process embryonic development via the syncytial blastoderm;GO:0001725,cellular_component stress fi…	ENAH, MENA; enabled; K05746	protein enabled isoform X1 [Apis cerana]; protein enabled isoform X2 [Apis cerana]
LOC107995396	22.49	25.82	25.26	35.44	28.78	31.03	-0.442622	5.01544	0.00125319	0.0229698	NC_083854.1:13234798-13275815:-	LOC107995396	171;GO:0000075,biological_process cell cycle checkpoint;GO:0000076,biological_process DNA replication checkpoint;GO:0000077,biological_process DNA damage checkpoint;GO:0000166,molecular_function nucleotide binding;GO:0000723,biological_process telomere maintenance;GO:0000724,biological_process double-strand break repair via homologous recombination;GO:0000725,biological_process recombinational re…	RFC2_4; replication factor C subunit 2/4; K10755	replication factor C subunit 2 isoform X1 [Apis cerana]; replication factor C subunit 2 isoform X2 [Apis cerana]
LOC107997602	8.99	10.25	10.78	11.26	13.93	14.55	-0.470837	5.54958	0.00126479	0.0231319	NC_083856.1:6586630-6765608:-	LOC107997602	58;GO:0002218,biological_process activation of innate immune response;GO:0002253,biological_process activation of immune response;GO:0002376,biological_process immune system process;GO:0002682,biological_process regulation of immune system process;GO:0002684,biological_process positive regulation of immune system process;GO:0005575,cellular_component cellular_component;GO:0005622,cellular_compone…	NA	TLD domain-containing protein 2 isoform X39 [Apis cerana]; nuclear receptor coactivator 7 isoform X1 [Apis cerana]; nuclear receptor coactivator 7 isoform X12 [Apis cerana]; nuclear receptor coactivator 7 isoform X15 [Apis cerana]; nuclear receptor coactivator 7 isoform X2 [Apis cerana]; nuclear receptor coactivator 7 isoform X21 [Apis cerana]; nuclear receptor coactivator 7 isoform X23 [Apis cer…
LOC107995118	2.89	3.23	4.12	3.51	7.41	5.74	-0.770136	3.69526	0.00130013	0.0237267	NC_083862.1:12383487-12463848:-	LOC107995118	NA	NA	dipeptidyl aminopeptidase-like protein 6 isoform X1 [Apis cerana]; dipeptidyl aminopeptidase-like protein 6 isoform X2 [Apis cerana]; dipeptidyl aminopeptidase-like protein 6 isoform X3 [Apis cerana]; dipeptidyl aminopeptidase-like protein 6 isoform X4 [Apis cerana]; dipeptidyl aminopeptidase-like protein 6 isoform X5 [Apis cerana]; dipeptidyl aminopeptidase-like protein 6 isoform X6 [Apis cerana]
LOC107994157	0.65	0.76	1	0.26	0.34	0.5	1.05773	0.889916	0.00130869	0.0238313	NC_083857.1:12951209-12959794:+	LOC107994157	NA	NA	cilia- and flagella-associated protein 70 [Apis cerana]
LOC107998781	7.66	8.57	9.65	10.2	13.61	10.59	-0.480049	4.68074	0.00131839	0.0239559	NC_083864.1:3620574-3628570:-	LOC107998781	NA	NA	polycomb group protein Psc [Apis cerana]
LOC107993629	7.31	8.01	6.99	5.12	5.2	5.28	0.451341	4.09221	0.00132385	0.0239904	NC_083857.1:4618726-4628504:-	LOC107993629	389;GO:0000003,biological_process reproduction;GO:0000075,biological_process cell cycle checkpoint;GO:0000077,biological_process DNA damage checkpoint;GO:0000165,biological_process MAPK cascade;GO:0000166,molecular_function nucleotide binding;GO:0000186,biological_process activation of MAPKK activity;GO:0000187,biological_process activation of MAPK activity;GO:0000226,biological_process microtubu…	TAO; thousand and one amino acid protein kinase [EC:2.7.11.1]; K04429	serine/threonine-protein kinase Tao isoform X1 [Apis cerana]; serine/threonine-protein kinase Tao isoform X2 [Apis cerana]
LOC133665636	47.81	60.89	47.25	77.28	63.02	67.36	-0.485906	5.53105	0.00132599	0.0239904	NC_083860.1:326977-339664:-	LOC133665636	147;GO:0000394,biological_process RNA splicing, via endonucleolytic cleavage and ligation;GO:0000993,molecular_function RNA polymerase II complex binding;GO:0001098,molecular_function basal transcription machinery binding;GO:0001099,molecular_function basal RNA polymerase II transcription machinery binding;GO:0001932,biological_process regulation of protein phosphorylation;GO:0001933,biological_p…	NA	RNA transcription, translation and transport factor protein-like [Apis cerana]
LOC107996803	19.62	29.45	29.99	29.56	44.45	37.96	-0.57661	5.62692	0.00134432	0.0242699	NC_083853.1:10362251-10423033:+	LOC107996803	170;GO:0001932,biological_process regulation of protein phosphorylation;GO:0001934,biological_process positive regulation of protein phosphorylation;GO:0003008,biological_process system process;GO:0005575,cellular_component cellular_component;GO:0005622,cellular_component intracellular;GO:0005623,cellular_component cell;GO:0005634,cellular_component nucleus;GO:0005654,cellular_component nucleopla…	NA	synapse-associated protein 1 isoform X1 [Apis cerana]; synapse-associated protein 1 isoform X2 [Apis cerana]; synapse-associated protein 1 isoform X3 [Apis cerana]; synapse-associated protein 1 isoform X4 [Apis cerana]; synapse-associated protein of 47 kDa isoform X10 [Apis cerana]; synapse-associated protein of 47 kDa isoform X11 [Apis cerana]; synapse-associated protein of 47 kDa isoform X12 [A…
LOC108003129	50.64	92.53	64.09	45.27	44.4	44.41	0.544875	4.47269	0.00135077	0.0243341	NC_083865.1:6159765-6162459:-	LOC108003129	2;GO:0005575,cellular_component cellular_component;GO:0005576,cellular_component extracellular region	IGF1; insulin-like growth factor 1; K05459; IGF2; insulin-like growth factor 2; K13769; INS; insulin; K04526	LIRP-like [Apis cerana]
LOC108001920	3.66	5.31	4.87	5.03	12	8.46	-0.955859	2.55005	0.00135673	0.0243892	NC_083854.1:12111972-12118697:+	LOC108001920	32;GO:0003674,molecular_function molecular_function;GO:0005488,molecular_function binding;GO:0005575,cellular_component cellular_component;GO:0005576,cellular_component extracellular region;GO:0005615,cellular_component extracellular space;GO:0007275,biological_process multicellular organism development;GO:0007424,biological_process open tracheal system development;GO:0008061,molecular_function c…	NA	protein obstructor-E isoform X1 [Apis cerana]; protein obstructor-E isoform X2 [Apis cerana]
LOC107997208	49.09	80.38	66.26	78.39	96.51	90.13	-0.515413	5.82094	0.00137486	0.0246624	NC_083862.1:2201896-2203962:+	LOC107997208	113;GO:0003674,molecular_function molecular_function;GO:0003824,molecular_function catalytic activity;GO:0004090,molecular_function carbonyl reductase (NADPH) activity;GO:0005488,molecular_function binding;GO:0005515,molecular_function protein binding;GO:0005575,cellular_component cellular_component;GO:0005622,cellular_component intracellular;GO:0005623,cellular_component cell;GO:0005737,cellular…	DCXR; L-xylulose reductase [EC:1.1.1.10]; K03331	L-xylulose reductase [Apis cerana]
LOC108000936	8.92	9.03	11.88	10.05	21.98	15.07	-0.721651	4.88809	0.00139456	0.0249615	NC_083859.1:955365-1029754:-	LOC108000936	388;GO:0000228,cellular_component nuclear chromosome;GO:0000785,cellular_component chromatin;GO:0000790,cellular_component nuclear chromatin;GO:0000902,biological_process cell morphogenesis;GO:0000904,biological_process cell morphogenesis involved in differentiation;GO:0000972,biological_process transcription-dependent tethering of RNA polymerase II gene DNA at nuclear periphery;GO:0000976,molecu…	LDB1; LIM domain-binding protein 1; K15617	LIM domain-binding protein 2 isoform X10 [Apis cerana]; LIM domain-binding protein 2 isoform X11 [Apis cerana]; LIM domain-binding protein 2 isoform X4 [Apis cerana]; LIM domain-binding protein 2 isoform X7 [Apis cerana]; uncharacterized protein LOC108000936 isoform X1 [Apis cerana]; uncharacterized protein LOC108000936 isoform X2 [Apis cerana]; uncharacterized protein LOC108000936 isoform X3 [Ap…
LOC108003703	17.5	17.45	18.25	23.12	22.6	25.89	-0.491354	3.78242	0.00139746	0.0249615	NC_083860.1:7548524-7549619:-	LOC108003703	120;GO:0003674,molecular_function molecular_function;GO:0005085,molecular_function guanyl-nucleotide exchange factor activity;GO:0005088,molecular_function Ras guanyl-nucleotide exchange factor activity;GO:0005488,molecular_function binding;GO:0005515,molecular_function protein binding;GO:0005575,cellular_component cellular_component;GO:0005622,cellular_component intracellular;GO:0005623,cellular…	NA	trafficking protein particle complex subunit 4 [Apis cerana]
LOC107994156	25.03	31.01	29.54	37.38	36.78	35.63	-0.431538	5.38465	0.00140347	0.0250157	NC_083857.1:12926535-12931980:-	LOC107994156	NA	CHST11; chondroitin 4-sulfotransferase 11 [EC:2.8.2.5]; K01017	carbohydrate sulfotransferase 11-like isoform X1 [Apis cerana]; carbohydrate sulfotransferase 11-like isoform X2 [Apis cerana]; carbohydrate sulfotransferase 9-like isoform X3 [Apis cerana]; uncharacterized protein LOC107994156 isoform X4 [Apis cerana]; uncharacterized protein LOC107994156 isoform X5 [Apis cerana]
LOC108000570	11.58	12.5	13.64	14.15	23	18.12	-0.617623	3.64971	0.0014188	0.0252337	NC_083860.1:10955009-10969580:-	LOC108000570	NA	NA	uncharacterized protein LOC108000570 isoform X1 [Apis cerana]; uncharacterized protein LOC108000570 isoform X2 [Apis cerana]
LOC108003688	33.8	30.39	28.59	41.89	38.33	41.17	-0.446506	5.01839	0.0014217	0.0252337	NC_083863.1:1298231-1301138:+	LOC108003688	343;GO:0000003,biological_process reproduction;GO:0000075,biological_process cell cycle checkpoint;GO:0000077,biological_process DNA damage checkpoint;GO:0000082,biological_process G1/S transition of mitotic cell cycle;GO:0000086,biological_process G2/M transition of mitotic cell cycle;GO:0000122,biological_process negative regulation of transcription by RNA polymerase II;GO:0000226,biological_pr…	CDK2; cyclin-dependent kinase 2 [EC:2.7.11.22]; K02206	cyclin-dependent kinase 2-like [Apis cerana]
LOC108002715	773.25	795.4	758.54	1035.88	1072.43	973.16	-0.471001	10.402	0.00143527	0.0254208	NC_083853.1:12205776-12209713:-	LOC108002715	6;GO:0003674,molecular_function molecular_function;GO:0003824,molecular_function catalytic activity;GO:0008150,biological_process biological_process;GO:0008152,biological_process metabolic process;GO:0016491,molecular_function oxidoreductase activity;GO:0055114,biological_process oxidation-reduction process	NA	cytochrome P450 9e2 [Apis cerana]
LOC107993192	27.33	29.28	30.79	20.14	21.64	20.15	0.429938	5.37653	0.00145569	0.0257171	NC_083858.1:6119813-6462396:-	LOC107993192	593;GO:0000003,biological_process reproduction;GO:0000122,biological_process negative regulation of transcription by RNA polymerase II;GO:0000226,biological_process microtubule cytoskeleton organization;GO:0000768,biological_process syncytium formation by plasma membrane fusion;GO:0000902,biological_process cell morphogenesis;GO:0000904,biological_process cell morphogenesis involved in differenti…
ical_process extrinsic apoptotic signaling pathway in absence of ligand;GO:0097659,biological_process nucleic acid-templated transcription;GO:0098542,biological_process defense response to other organism;GO:0098588,cellular_component bounding membrane of organelle;GO:0098727,biological_process maintenance of cell number;GO:0098805,cellular_component whole membrane;GO:0099177,biological_process re…	FOXO1; forkhead box protein O1; K07201; FOXO3; forkhead box protein O3; K09408; FOXO6; forkhead box protein O6; K17847	forkhead box protein O [Apis cerana]
LOC108002942	6.65	7.64	6.86	8.96	9.07	9.7	-0.456729	3.93046	0.0014581	0.0257171	NC_083853.1:15044431-15050288:-	LOC108002942	249;GO:0000003,biological_process reproduction;GO:0001558,biological_process regulation of cell growth;GO:0001725,cellular_component stress fiber;GO:0001726,cellular_component ruffle;GO:0001776,biological_process leukocyte homeostasis;GO:0001782,biological_process B cell homeostasis;GO:0001922,biological_process B-1 B cell homeostasis;GO:0001932,biological_process regulation of protein phosphoryl…	SH2B, APS; SH2B adapter protein 2; K07193; SH2B1_3; SH2B adaptor protein 1/3; K12459	SH2B adapter protein 1 isoform X1 [Apis cerana]; SH2B adapter protein 1 isoform X2 [Apis cerana]
LOC107997981	8.85	9.26	8.69	5.93	6.51	6.34	0.448443	6.14633	0.00146634	0.0257932	NC_083866.1:3129283-3148596:-	LOC107997981	381;GO:0000122,biological_process negative regulation of transcription by RNA polymerase II;GO:0000166,molecular_function nucleotide binding;GO:0000287,molecular_function magnesium ion binding;GO:0000902,biological_process cell morphogenesis;GO:0000904,biological_process cell morphogenesis involved in differentiation;GO:0001932,biological_process regulation of protein phosphorylation;GO:0001933,b…	NA	serine/threonine-protein kinase Wnk isoform X1 [Apis cerana]; serine/threonine-protein kinase Wnk isoform X2 [Apis cerana]; serine/threonine-protein kinase Wnk isoform X3 [Apis cerana]; serine/threonine-protein kinase Wnk isoform X4 [Apis cerana]; serine/threonine-protein kinase Wnk isoform X5 [Apis cerana]; serine/threonine-protein kinase Wnk isoform X6 [Apis cerana]; serine/threonine-protein ki…
LOC107995869	22.27	22.99	24	15.54	16.05	17.67	0.427466	5.26554	0.00146941	0.0257932	NC_083862.1:13806299-13809980:-	LOC107995869	127;GO:0002252,biological_process immune effector process;GO:0002253,biological_process activation of immune response;GO:0002376,biological_process immune system process;GO:0002429,biological_process immune response-activating cell surface receptor signaling pathway;GO:0002431,biological_process Fc receptor mediated stimulatory signaling pathway;GO:0002433,biological_process immune response-regul…	NA	NCK-interacting protein with SH3 domain isoform X1 [Apis cerana]; NCK-interacting protein with SH3 domain isoform X2 [Apis cerana]
LOC108000139	30.34	39.24	34.89	43.68	44.03	43.79	-0.404799	4.59718	0.00147162	0.0257932	NC_083862.1:6778413-6783613:+	LOC108000139	41;GO:0003674,molecular_function molecular_function;GO:0003824,molecular_function catalytic activity;GO:0004842,molecular_function ubiquitin-protein transferase activity;GO:0006464,biological_process cellular protein modification process;GO:0006508,biological_process proteolysis;GO:0006511,biological_process ubiquitin-dependent protein catabolic process;GO:0006807,biological_process nitrogen comp…	NA	glucose-induced degradation protein 4 homolog [Apis cerana]
LOC107992754	11.81	14.04	13.51	7.51	9.21	8.89	0.549796	3.33329	0.00148008	0.0258876	NC_083860.1:7748632-7750859:-	LOC107992754	53;GO:0003674,molecular_function molecular_function;GO:0003824,molecular_function catalytic activity;GO:0004518,molecular_function nuclease activity;GO:0004536,molecular_function deoxyribonuclease activity;GO:0005575,cellular_component cellular_component;GO:0005622,cellular_component intracellular;GO:0005623,cellular_component cell;GO:0005634,cellular_component nucleus;GO:0005654,cellular_compone…	NA	deoxyribonuclease TATDN1 isoform X1 [Apis cerana]; deoxyribonuclease TATDN1 isoform X2 [Apis cerana]
LOC107999987	3.88	3.02	3.2	1.91	1.74	2.19	0.737482	2.5557	0.00148323	0.0258889	NC_083859.1:11149548-11167888:-	LOC107999987	62;GO:0005575,cellular_component cellular_component;GO:0005622,cellular_component intracellular;GO:0005623,cellular_component cell;GO:0005634,cellular_component nucleus;GO:0005635,cellular_component nuclear envelope;GO:0005737,cellular_component cytoplasm;GO:0005783,cellular_component endoplasmic reticulum;GO:0005789,cellular_component endoplasmic reticulum membrane;GO:0005791,cellular_component …	NA	macoilin isoform X1 [Apis cerana]; macoilin isoform X3 [Apis cerana]; macoilin isoform X4 [Apis cerana]; macoilin-1 isoform X5 [Apis cerana]; macoilin-1 isoform X6 [Apis cerana]; macoilin-1 isoform X7 [Apis cerana]; macoilin-1 isoform X8 [Apis cerana]; macoilin-2 isoform X2 [Apis cerana]
LOC107997120	12.14	15.75	13.87	9.34	8.44	10.6	0.486437	3.94994	0.00148918	0.0259074	NC_083854.1:2175456-2185899:+	LOC107997120	7;GO:0003674,molecular_function molecular_function;GO:0005488,molecular_function binding;GO:0008270,molecular_function zinc ion binding;GO:0043167,molecular_function ion binding;GO:0043169,molecular_function cation binding;GO:0046872,molecular_function metal ion binding;GO:0046914,molecular_function transition metal ion binding	SMYD; [histone H3]-lysine4/36 N-trimethyltransferase SMYD [EC:2.1.1.354 2.1.1.357]; K11426	histone-lysine N-methyltransferase SMYD3 isoform X1 [Apis cerana]; histone-lysine N-methyltransferase SMYD3 isoform X2 [Apis cerana]
LOC107993428	10.78	13.76	14.22	13.43	21.94	18.21	-0.5378	4.71704	0.00149045	0.0259074	NC_083857.1:3997022-4040762:-	LOC107993428	168;GO:0000003,biological_process reproduction;GO:0001558,biological_process regulation of cell growth;GO:0001655,biological_process urogenital system development;GO:0001666,biological_process response to hypoxia;GO:0001775,biological_process cell activation;GO:0001822,biological_process kidney development;GO:0002274,biological_process myeloid leukocyte activation;GO:0002376,biological_process im…	NA	protein NDRG3 isoform X1 [Apis cerana]; protein NDRG3 isoform X2 [Apis cerana]; protein NDRG3 isoform X3 [Apis cerana]; protein NDRG3 isoform X4 [Apis cerana]; protein NDRG3 isoform X5 [Apis cerana]; protein NDRG3 isoform X6 [Apis cerana]; protein NDRG3 isoform X7 [Apis cerana]; protein NDRG3 isoform X8 [Apis cerana]; protein NDRG3 isoform X9 [Apis cerana]
LOC107994996	41.94	45.09	39.13	30.17	30.69	29.41	0.416965	5.14485	0.0015157	0.0262816	NC_083852.1:3966785-3976418:-	LOC107994996	68;GO:0000375,biological_process RNA splicing, via transesterification reactions;GO:0000377,biological_process RNA splicing, via transesterification reactions with bulged adenosine as nucleophile;GO:0000398,biological_process mRNA splicing, via spliceosome;GO:0001654,biological_process eye development;GO:0002088,biological_process lens development in camera-type eye;GO:0003674,molecular_function …	NA	RNA-binding protein 42 isoform X1 [Apis cerana]; RNA-binding protein 42 isoform X2 [Apis cerana]
LOC107999724	648.35	809.57	731.22	440.98	554.59	507.52	0.473043	9.32727	0.00151823	0.0262816	NC_083857.1:14896303-14901798:-	LOC107999724	3;GO:0008150,biological_process biological_process;GO:0030431,biological_process sleep;GO:0032501,biological_process multicellular organismal process	SORD, gutB; L-iditol 2-dehydrogenase [EC:1.1.1.14]; K00008	sorbitol dehydrogenase [Apis cerana]
LOC108003289	6.52	5.72	6.11	9.37	7.89	7.97	-0.51923	4.00248	0.00152886	0.0263588	NC_083856.1:12627778-12633639:-	LOC108003289	107;GO:0000082,biological_process G1/S transition of mitotic cell cycle;GO:0000278,biological_process mitotic cell cycle;GO:0000785,cellular_component chromatin;GO:0003674,molecular_function molecular_function;GO:0003676,molecular_function nucleic acid binding;GO:0003677,molecular_function DNA binding;GO:0003678,molecular_function DNA helicase activity;GO:0003697,molecular_function single-strande…	MCM7, CDC47; DNA replication licensing factor MCM7 [EC:5.6.2.3]; K02210	DNA replication licensing factor Mcm7 [Apis cerana]
LOC107996146	8.2	8.85	7.55	11.55	10.8	9.67	-0.447198	5.13384	0.00152895	0.0263588	NC_083855.1:10016046-10022765:+	LOC107996146	213;GO:0000003,biological_process reproduction;GO:0000070,biological_process mitotic sister chromatid segregation;GO:0000228,cellular_component nuclear chromosome;GO:0000278,biological_process mitotic cell cycle;GO:0000280,biological_process nuclear division;GO:0000775,cellular_component chromosome, centromeric region;GO:0000776,cellular_component kinetochore;GO:0000785,cellular_component chromat…	COL2A; collagen type II alpha; K19719; SMC1; structural maintenance of chromosome 1; K06636	structural maintenance of chromosomes protein 1A [Apis cerana]
LOC107994343	4.22	4.51	4.01	6.51	6.13	6.71	-0.665392	2.47755	0.00157799	0.0271484	NC_083856.1:9800915-9805305:-	LOC107994343	69;GO:0003674,molecular_function molecular_function;GO:0005488,molecular_function binding;GO:0005515,molecular_function protein binding;GO:0005575,cellular_component cellular_component;GO:0005576,cellular_component extracellular region;GO:0007154,biological_process cell communication;GO:0007165,biological_process signal transduction;GO:0007166,biological_process cell surface receptor signaling pa…	WIF1; WNT inhibitory factor 1; K01691	protein shifted isoform X1 [Apis cerana]; protein shifted isoform X2 [Apis cerana]
LOC108002823	1.73	1.77	2.37	1.23	0.83	0.9	0.913593	1.47769	0.00158458	0.0271772	NC_083853.1:13719253-13727160:-	LOC108002823	NA	NA	uncharacterized protein LOC108002823 [Apis cerana]
LOC107993602	5.13	6.66	6	6.82	10.55	7.46	-0.553513	4.25051	0.00158612	0.0271772	NC_083852.1:18384643-18424655:+	LOC107993602	NA	NA	thrombospondin type-1 domain-containing protein 4 [Apis cerana]
LOC107999072	29.12	62.84	44.07	53.16	92.02	70.06	-0.746221	6.60556	0.00159299	0.0272394	NC_083855.1:8768461-8774318:-	LOC107999072	NA	NA	sialin isoform X1 [Apis cerana]; sialin isoform X2 [Apis cerana]
LOC108001033	298.72	302.94	334.66	393.12	444.79	400.09	-0.467621	9.24064	0.00160602	0.0274065	NC_083865.1:10075732-10090557:-	LOC108001033	10;GO:0003674,molecular_function molecular_function;GO:0003824,molecular_function catalytic activity;GO:0005575,cellular_component cellular_component;GO:0005576,cellular_component extracellular region;GO:0016462,molecular_function pyrophosphatase activity;GO:0016787,molecular_function hydrolase activity;GO:0016817,molecular_function hydrolase activity, acting on acid anhydrides;GO:0016818,molecul…	E3.1.3.5; 5'-nucleotidase [EC:3.1.3.5]; K01081; NT5E, CD73; 5'-nucleotidase [EC:3.1.3.5]; K19970	apyrase [Apis cerana]
LOC107995381	2.6	1.88	3.19	1.1	1.51	1.02	1.0088	1.18777	0.00162745	0.0277161	NC_083860.1:9321042-9326654:-	LOC107995381	NA	NA	uncharacterized protein LOC107995381 [Apis cerana]
LOC107994883	45.76	49.96	46.01	59.06	58.1	60.36	-0.390645	5.02926	0.00165089	0.0280585	NC_083852.1:7595226-7597471:+	LOC107994883	NA	NA	uncharacterized protein LOC107994883 isoform X1 [Apis cerana]; uncharacterized protein LOC107994883 isoform X2 [Apis cerana]; uncharacterized protein LOC107994883 isoform X3 [Apis cerana]; uncharacterized protein LOC107994883 isoform X4 [Apis cerana]
LOC107993674	27.79	30.75	31.85	38.65	35.62	39.78	-0.403458	4.57127	0.00165461	0.028065	NC_083860.1:9261551-9263493:-	LOC107993674	122;GO:0000003,biological_process reproduction;GO:0001691,molecular_function pseudophosphatase activity;GO:0001932,biological_process regulation of protein phosphorylation;GO:0003674,molecular_function molecular_function;GO:0004857,molecular_function enzyme inhibitor activity;GO:0005488,molecular_function binding;GO:0005515,molecular_function protein binding;GO:0005575,cellular_component cellular…	NA	serine/threonine/tyrosine-interacting protein-like [Apis cerana]
[truncated: 8,077 more rows]

## Sheet: LC20_vs_CK.DEG_up.anno
Gene	LC20_1	LC20_2	LC20_3	CK_1	CK_2	CK_3	logFC	logCPM	PValue	FDR	GeneInfo	GeneName	GO	KEGG	NR
[truncated: 76 more rows]

## Sheet: LC20_vs_CK.DEG_down.anno
Gene	LC20_1	LC20_2	LC20_3	CK_1	CK_2	CK_3	logFC	logCPM	PValue	FDR	GeneInfo	GeneName	GO	KEGG	NR
[truncated: 64 more rows]

## Sheet: LC20_vs_CK.All_DEG
Gene	LC20_1	LC20_2	LC20_3	CK_1	CK_2	CK_3	logFC	logCPM	PValue	FDR	GeneInfo	GeneName	GO	KEGG	NR
[truncated: 8,583 more rows]
