# Supplementary material for: Effect of Spinetoram Stress on Midgut Detoxification Enzyme and Gene Expression of Apis cerana cerana Fabricius
Source: Insects. 2025 May 4;16(5):492. doi: 10.3390/insects16050492 (PMC12111890; doi:10.3390/insects16050492)
Supplement: Supplementary file 1 [file insects-16-00492-s001.zip › Supplementary file S-2.xlsx]

## Sheet: Index
	Index
Sr.No	Sheet Name	Sheet Content
1	LC20_vs_CK.DEG_all.GoEnrich.all	This sheet contains all enriched DEGs corresponding to GO annotation in LC20 vs CK comparison
2	LC20_vs_CK.DEG_all.GoEnrich	This sheet contains all enriched DEGs corresponding to GO annotation with p value< 0.05 in LC20 vs CK comparison
3	LC20_vs_CK.DEG_down.GoEnrich.al	This sheet contains downregulated enriched DEGs corresponding to GO annotation in LC20 vs CK comparison
4	LC20_vs_CK.DEG_down.GoEnrich	This sheet contains downregulated enriched DEGs corresponding to GO annotation with p value< 0.05 in LC20 vs CK comparison
5	LC20_vs_CK.DEG_up.GoEnrich.all	This sheet contains upregulated enriched DEGs corresponding to GO annotation in LC20 vs CK comparison
6	LC20_vs_CK.DEG_up.GoEnrich	This sheet contains upregulated enriched DEGs corresponding to GO annotation with p value< 0.05 in LC20 vs CK comparison
7	LC50_vs_CK.DEG_all.GoEnrich.all	This sheet contains all enriched DEGs corresponding to GO annotation in LC50 vs CK comparison
8	LC50_vs_CK.DEG_all.GoEnrich	This sheet contains all enriched DEGs corresponding to GO annotation with p value< 0.05 in LC50 vs CK comparison
9	LC50_vs_CK.DEG_down.GoEnrich.al	This sheet contains downregulated enriched DEGs corresponding to GO annotation in LC50 vs CK comparison
10	LC50_vs_CK.DEG_down.GoEnrich	This sheet contains downregulated enriched DEGs corresponding to GO annotation with p value< 0.05 in LC50 vs CK comparison
11	LC50_vs_CK.DEG_up.GoEnrich.all	This sheet contains upregulated enriched DEGs corresponding to GO annotation in LC50 vs CK comparison
12	LC50_vs_CK.DEG_up.GoEnrich	This sheet contains upregulated enriched DEGs corresponding to GO annotation with p value< 0.05 in LC50 vs CK comparison
13	LC50_vs_LC20.DEG_all.GoEnrich.a	This sheet contains all enriched DEGs corresponding to GO annotation in LC50 vs LC20 comparison
14	LC50_vs_LC20.DEG_all.GoEnrich	This sheet contains all enriched DEGs corresponding to GO annotation with p value< 0.05 in LC50 vs LC20 comparison
15	LC50_vs_LC20.DEG_down.GoEnrich.	This sheet contains downregulated enriched DEGs corresponding to GO annotation in LC50 vs LC20 comparison
16	LC20_vs_CK.DEG_down.GoEnrich	This sheet contains downregulated enriched DEGs corresponding to GO annotation with p value< 0.05 in LC50 vs LC20 comparison
17	LC50_vs_CK.DEG_up.GoEnrich.all	This sheet contains upregulated enriched DEGs corresponding to GO annotation in LC50 vs LC20 comparison
18	LC50_vs_LC20.DEG_up.GoEnrich	This sheet contains upregulated enriched DEGs corresponding to GO annotation with p value< 0.05 in LC50 vs LC20 comparison

## Sheet: LC50_vs_LC20.DEG_up.GoEnrich
ID	Description	GeneRatio	BgRatio	pvalue	p.adjust	qvalue	geneID	Count
GO:0042834	MF peptidoglycan binding	2025-02-13	7228-10-01	0.000133301	0.10826	0.0865749	LOC108004046/LOC108004050	2
GO:0031128	BP developmental induction	2025-02-13	17/7228	0.000400013	0.10826	0.0865749	LOC107999865/LOC107994321	2
GO:0005576	CC extracellular region	2025-06-13	700/7228	0.000763354	0.10826	0.0865749	LOC107994262/LOC108004046/LOC108004050/LOC107995298/LOC107993965/LOC108000069	6
GO:0006869	BP lipid transport	2025-03-13	105/7228	0.00076639	0.10826	0.0865749	LOC108004050/LOC107995298/LOC107993965	3
GO:0004459	MF L-lactate dehydrogenase activity	2025-01-13	7228-01-01	0.00179856	0.10826	0.0865749	LOC107999802	1
GO:0019841	MF retinol binding	2025-01-13	7228-01-01	0.00179856	0.10826	0.0865749	LOC107995298	1
GO:1990401	BP embryonic lung development	2025-01-13	7228-01-01	0.00179856	0.10826	0.0865749	LOC107994321	1
GO:0010876	BP lipid localization	2025-03-13	144/7228	0.00191294	0.10826	0.0865749	LOC108004050/LOC107995298/LOC107993965	3
GO:0015918	BP sterol transport	2025-02-13	40/7228	0.00224127	0.10826	0.0865749	LOC108004050/LOC107993965	2
GO:0005615	CC extracellular space	2025-04-13	342/7228	0.0025054	0.10826	0.0865749	LOC107994262/LOC108004050/LOC107995298/LOC107993965	4
GO:0001047	MF core promoter binding	2025-02-13	46/7228	0.00295594	0.10826	0.0865749	LOC107999865/LOC107994321	2
GO:0048709	BP oligodendrocyte differentiation	2025-02-13	46/7228	0.00295594	0.10826	0.0865749	LOC107999865/LOC107994321	2
GO:0006113	BP fermentation	2025-01-13	7228-02-01	0.00359414	0.10826	0.0865749	LOC107999802	1
GO:0008745	MF N-acetylmuramoyl-L-alanine amidase activity	2025-01-13	7228-02-01	0.00359414	0.10826	0.0865749	LOC108004046	1
GO:0019244	BP lactate biosynthetic process from pyruvate	2025-01-13	7228-02-01	0.00359414	0.10826	0.0865749	LOC107999802	1
GO:0019659	BP glucose catabolic process to lactate	2025-01-13	7228-02-01	0.00359414	0.10826	0.0865749	LOC107999802	1
GO:0019660	BP glycolytic fermentation	2025-01-13	7228-02-01	0.00359414	0.10826	0.0865749	LOC107999802	1
GO:0019661	BP glucose catabolic process to lactate via pyruvate	2025-01-13	7228-02-01	0.00359414	0.10826	0.0865749	LOC107999802	1
GO:0019666	BP nitrogenous compound fermentation	2025-01-13	7228-02-01	0.00359414	0.10826	0.0865749	LOC107999802	1
GO:0021759	BP globus pallidus development	2025-01-13	7228-02-01	0.00359414	0.10826	0.0865749	LOC107994321	1
GO:0072034	BP renal vesicle induction	2025-01-13	7228-02-01	0.00359414	0.10826	0.0865749	LOC107999865	1
GO:1902652	BP secondary alcohol metabolic process	2025-02-13	53/7228	0.00390771	0.10826	0.0865749	LOC107993950/LOC107993965	2
GO:0005539	MF glycosaminoglycan binding	2025-02-13	56/7228	0.00435384	0.10826	0.0865749	LOC108004046/LOC108004050	2
GO:0016125	BP sterol metabolic process	2025-02-13	58/7228	0.00466384	0.10826	0.0865749	LOC107993950/LOC107993965	2
GO:1901568	BP fatty acid derivative metabolic process	2025-02-13	61/7228	0.00514755	0.10826	0.0865749	LOC107993965/LOC107994047	2
GO:0015850	BP organic hydroxy compound transport	2025-02-13	62/7228	0.00531375	0.10826	0.0865749	LOC108004050/LOC107993965	2
GO:0000270	BP peptidoglycan metabolic process	2025-01-13	7228-03-01	0.00538673	0.10826	0.0865749	LOC108004046	1
GO:0002016	BP regulation of blood volume by renin-angiotensin	2025-01-13	7228-03-01	0.00538673	0.10826	0.0865749	LOC107994321	1
GO:0004457	MF lactate dehydrogenase activity	2025-01-13	7228-03-01	0.00538673	0.10826	0.0865749	LOC107999802	1
GO:0004771	MF sterol esterase activity	2025-01-13	7228-03-01	0.00538673	0.10826	0.0865749	LOC107993965	1
GO:0009253	BP peptidoglycan catabolic process	2025-01-13	7228-03-01	0.00538673	0.10826	0.0865749	LOC108004046	1
GO:0030882	MF lipid antigen binding	2025-01-13	7228-03-01	0.00538673	0.10826	0.0865749	LOC108004050	1
GO:0047619	MF acylcarnitine hydrolase activity	2025-01-13	7228-03-01	0.00538673	0.10826	0.0865749	LOC107993965	1
GO:0060018	BP astrocyte fate commitment	2025-01-13	7228-03-01	0.00538673	0.10826	0.0865749	LOC107999865	1
GO:0060486	BP Clara cell differentiation	2025-01-13	7228-03-01	0.00538673	0.10826	0.0865749	LOC107994321	1
GO:0060510	BP type II pneumocyte differentiation	2025-01-13	7228-03-01	0.00538673	0.10826	0.0865749	LOC107994321	1
GO:0070891	MF lipoteichoic acid binding	2025-01-13	7228-03-01	0.00538673	0.10826	0.0865749	LOC108004050	1
GO:0072174	BP metanephric tubule formation	2025-01-13	7228-03-01	0.00538673	0.10826	0.0865749	LOC107999865	1
GO:0072289	BP metanephric nephron tubule formation	2025-01-13	7228-03-01	0.00538673	0.10826	0.0865749	LOC107999865	1
GO:0090122	BP cholesterol ester hydrolysis involved in cholesterol transport	2025-01-13	7228-03-01	0.00538673	0.10826	0.0865749	LOC107993965	1
GO:0090320	BP regulation of chylomicron remnant clearance	2025-01-13	7228-03-01	0.00538673	0.10826	0.0865749	LOC107993965	1
GO:0006732	BP coenzyme metabolic process	2025-03-13	216/7228	0.00603006	0.113539	0.0907961	LOC107999802/LOC107993965/LOC107994047	3
GO:0006637	BP acyl-CoA metabolic process	2025-02-13	71/7228	0.00691948	0.113539	0.0907961	LOC107993965/LOC107994047	2
GO:0035383	BP thioester metabolic process	2025-02-13	71/7228	0.00691948	0.113539	0.0907961	LOC107993965/LOC107994047	2
GO:0019249	BP lactate biosynthetic process	2025-01-13	7228-04-01	0.00717634	0.113539	0.0907961	LOC107999802	1
GO:0034378	BP chylomicron assembly	2025-01-13	7228-04-01	0.00717634	0.113539	0.0907961	LOC107993965	1
GO:0035686	CC sperm fibrous sheath	2025-01-13	7228-04-01	0.00717634	0.113539	0.0907961	LOC107999802	1
GO:0060430	BP lung saccule development	2025-01-13	7228-04-01	0.00717634	0.113539	0.0907961	LOC107994321	1
GO:0072173	BP metanephric tubule morphogenesis	2025-01-13	7228-04-01	0.00717634	0.113539	0.0907961	LOC107999865	1
GO:0072197	BP ureter morphogenesis	2025-01-13	7228-04-01	0.00717634	0.113539	0.0907961	LOC107999865	1
GO:0072282	BP metanephric nephron tubule morphogenesis	2025-01-13	7228-04-01	0.00717634	0.113539	0.0907961	LOC107999865	1
GO:0090119	BP vesicle-mediated cholesterol transport	2025-01-13	7228-04-01	0.00717634	0.113539	0.0907961	LOC107993965	1
GO:0008584	BP male gonad development	2025-02-13	73/7228	0.00730285	0.113539	0.0907961	LOC107999865/LOC107994321	2
GO:0046546	BP development of primary male sexual characteristics	2025-02-13	74/7228	0.0074981	0.113623	0.0908636	LOC107999865/LOC107994321	2
GO:0044421	CC extracellular region part	2025-04-13	474/7228	0.0081132	0.113623	0.0908636	LOC107994262/LOC108004050/LOC107995298/LOC107993965	4
GO:0016614	MF oxidoreductase activity, acting on CH-OH group of donors	2025-02-13	79/7228	0.00850977	0.113623	0.0908636	LOC107999802/LOC107993950	2
GO:1901615	BP organic hydroxy compound metabolic process	2025-03-13	248/7228	0.0088418	0.113623	0.0908636	LOC107999802/LOC107993950/LOC107993965	3
GO:0010025	BP wax biosynthetic process	2025-01-13	7228-05-01	0.00896299	0.113623	0.0908636	LOC107994047	1
GO:0010166	BP wax metabolic process	2025-01-13	7228-05-01	0.00896299	0.113623	0.0908636	LOC107994047	1
GO:0019626	BP short-chain fatty acid catabolic process	2025-01-13	7228-05-01	0.00896299	0.113623	0.0908636	LOC107993965	1
GO:0021798	BP forebrain dorsal/ventral pattern formation	2025-01-13	7228-05-01	0.00896299	0.113623	0.0908636	LOC107994321	1
GO:0042381	BP hemolymph coagulation	2025-01-13	7228-05-01	0.00896299	0.113623	0.0908636	LOC108004050	1
GO:0060221	BP retinal rod cell differentiation	2025-01-13	7228-05-01	0.00896299	0.113623	0.0908636	LOC107999865	1
GO:0061783	MF peptidoglycan muralytic activity	2025-01-13	7228-05-01	0.00896299	0.113623	0.0908636	LOC108004046	1
GO:0080019	MF fatty-acyl-CoA reductase (alcohol-forming) activity	2025-01-13	7228-05-01	0.00896299	0.113623	0.0908636	LOC107994047	1
GO:0033865	BP nucleoside bisphosphate metabolic process	2025-02-13	86/7228	0.0100238	0.121305	0.0970066	LOC107993965/LOC107994047	2
GO:0033875	BP ribonucleoside bisphosphate metabolic process	2025-02-13	86/7228	0.0100238	0.121305	0.0970066	LOC107993965/LOC107994047	2
GO:0034032	BP purine nucleoside bisphosphate metabolic process	2025-02-13	86/7228	0.0100238	0.121305	0.0970066	LOC107993965/LOC107994047	2
GO:0016290	MF palmitoyl-CoA hydrolase activity	2025-01-13	7228-06-01	0.0107467	0.121305	0.0970066	LOC107993965	1
GO:0047875	MF ecdysone oxidase activity	2025-01-13	7228-06-01	0.0107467	0.121305	0.0970066	LOC107993950	1
GO:0051791	BP medium-chain fatty acid metabolic process	2025-01-13	7228-06-01	0.0107467	0.121305	0.0970066	LOC107993965	1
GO:0072170	BP metanephric tubule development	2025-01-13	7228-06-01	0.0107467	0.121305	0.0970066	LOC107999865	1
GO:0072234	BP metanephric nephron tubule development	2025-01-13	7228-06-01	0.0107467	0.121305	0.0970066	LOC107999865	1
GO:1901617	BP organic hydroxy compound biosynthetic process	2025-02-13	100/7228	0.0133842	0.142017	0.11357	LOC107999802/LOC107993965	2
GO:0001161	MF intronic transcription regulatory region sequence-specific DNA binding	2025-01-13	7228-08-01	0.0143051	0.142017	0.11357	LOC107994321	1
GO:0004806	MF triglyceride lipase activity	2025-01-13	7228-08-01	0.0143051	0.142017	0.11357	LOC107993965	1
GO:0010984	BP regulation of lipoprotein particle clearance	2025-01-13	7228-08-01	0.0143051	0.142017	0.11357	LOC107993965	1
GO:0034379	BP very-low-density lipoprotein particle assembly	2025-01-13	7228-08-01	0.0143051	0.142017	0.11357	LOC107993965	1
GO:0044213	MF intronic transcription regulatory region DNA binding	2025-01-13	7228-08-01	0.0143051	0.142017	0.11357	LOC107994321	1
GO:0046459	BP short-chain fatty acid metabolic process	2025-01-13	7228-08-01	0.0143051	0.142017	0.11357	LOC107993965	1
GO:0061140	BP lung secretory cell differentiation	2025-01-13	7228-08-01	0.0143051	0.142017	0.11357	LOC107994321	1
GO:0072207	BP metanephric epithelium development	2025-01-13	7228-08-01	0.0143051	0.142017	0.11357	LOC107999865	1
GO:0072243	BP metanephric nephron epithelium development	2025-01-13	7228-08-01	0.0143051	0.142017	0.11357	LOC107999865	1
GO:0008202	BP steroid metabolic process	2025-02-13	106/7228	0.0149559	0.14402	0.115172	LOC107993950/LOC107993965	2
GO:0009150	BP purine ribonucleotide metabolic process	2025-03-13	302/7228	0.0151199	0.14402	0.115172	LOC107999802/LOC107993965/LOC107994047	3
GO:0006163	BP purine nucleotide metabolic process	2025-03-13	305/7228	0.0155275	0.14402	0.115172	LOC107999802/LOC107993965/LOC107994047	3
GO:0016899	MF oxidoreductase activity, acting on the CH-OH group of donors, oxygen as acceptor	2025-01-13	7228-09-01	0.0160799	0.14402	0.115172	LOC107993950	1
GO:0033327	BP Leydig cell differentiation	2025-01-13	7228-09-01	0.0160799	0.14402	0.115172	LOC107994321	1
GO:0045662	BP negative regulation of myoblast differentiation	2025-01-13	7228-09-01	0.0160799	0.14402	0.115172	LOC107999865	1
GO:0047617	MF acyl-CoA hydrolase activity	2025-01-13	7228-09-01	0.0160799	0.14402	0.115172	LOC107993965	1
GO:0060009	BP Sertoli cell development	2025-01-13	7228-09-01	0.0160799	0.14402	0.115172	LOC107999865	1
GO:0072079	BP nephron tubule formation	2025-01-13	7228-09-01	0.0160799	0.14402	0.115172	LOC107999865	1
GO:0009259	BP ribonucleotide metabolic process	2025-03-13	312/7228	0.0165033	0.145067	0.116009	LOC107999802/LOC107993965/LOC107994047	3
GO:0051186	BP cofactor metabolic process	2025-03-13	320/7228	0.0176608	0.145067	0.116009	LOC107999802/LOC107993965/LOC107994047	3
GO:0072521	BP purine-containing compound metabolic process	2025-03-13	320/7228	0.0176608	0.145067	0.116009	LOC107999802/LOC107993965/LOC107994047	3
GO:0001530	MF lipopolysaccharide binding	2025-01-13	7228-10-01	0.0178518	0.145067	0.116009	LOC108004050	1
GO:0016289	MF CoA hydrolase activity	2025-01-13	7228-10-01	0.0178518	0.145067	0.116009	LOC107993965	1
GO:0033690	BP positive regulation of osteoblast proliferation	2025-01-13	7228-10-01	0.0178518	0.145067	0.116009	LOC107999865	1
GO:0072189	BP ureter development	2025-01-13	7228-10-01	0.0178518	0.145067	0.116009	LOC107999865	1
GO:0072273	BP metanephric nephron morphogenesis	2025-01-13	7228-10-01	0.0178518	0.145067	0.116009	LOC107999865	1
GO:0019637	BP organophosphate metabolic process	2025-04-13	596/7228	0.0179209	0.145067	0.116009	LOC107999802/LOC107993965/LOC107994047/LOC107994321	4
GO:0019693	BP ribose phosphate metabolic process	2025-03-13	322/7228	0.0179573	0.145067	0.116009	LOC107999802/LOC107993965/LOC107994047	3
GO:0003081	BP regulation of systemic arterial blood pressure by renin-angiotensin	2025-01-13	7228-11-01	0.0196207	0.148736	0.118944	LOC107994321	1
GO:0032367	BP intracellular cholesterol transport	2025-01-13	7228-11-01	0.0196207	0.148736	0.118944	LOC107993965	1
GO:0034377	BP plasma lipoprotein particle assembly	2025-01-13	7228-11-01	0.0196207	0.148736	0.118944	LOC107993965	1
GO:0042538	BP hyperosmotic salinity response	2025-01-13	7228-11-01	0.0196207	0.148736	0.118944	LOC107994321	1
GO:0044320	BP cellular response to leptin stimulus	2025-01-13	7228-11-01	0.0196207	0.148736	0.118944	LOC107994321	1
GO:0061138	BP morphogenesis of a branching epithelium	2025-02-13	127/7228	0.0210504	0.148736	0.118944	LOC107999865/LOC107994321	2
GO:0006089	BP lactate metabolic process	2025-01-13	7228-12-01	0.0213866	0.148736	0.118944	LOC107999802	1
GO:0032366	BP intracellular sterol transport	2025-01-13	7228-12-01	0.0213866	0.148736	0.118944	LOC107993965	1
GO:0043083	CC synaptic cleft	2025-01-13	7228-12-01	0.0213866	0.148736	0.118944	LOC107994262	1
GO:0044321	BP response to leptin	2025-01-13	7228-12-01	0.0213866	0.148736	0.118944	LOC107994321	1
GO:0046461	BP neutral lipid catabolic process	2025-01-13	7228-12-01	0.0213866	0.148736	0.118944	LOC107993965	1
GO:0046464	BP acylglycerol catabolic process	2025-01-13	7228-12-01	0.0213866	0.148736	0.118944	LOC107993965	1
GO:0090189	BP regulation of branching involved in ureteric bud morphogenesis	2025-01-13	7228-12-01	0.0213866	0.148736	0.118944	LOC107999865	1
GO:0090190	BP positive regulation of branching involved in ureteric bud morphogenesis	2025-01-13	7228-12-01	0.0213866	0.148736	0.118944	LOC107999865	1
GO:0010001	BP glial cell differentiation	2025-02-13	130/7228	0.0219938	0.148736	0.118944	LOC107999865/LOC107994321	2
GO:0003338	BP metanephros morphogenesis	2025-01-13	13/7228	0.0231497	0.148736	0.118944	LOC107999865	1
GO:0005501	MF retinoid binding	2025-01-13	13/7228	0.0231497	0.148736	0.118944	LOC107995298	1
GO:0010719	BP negative regulation of epithelial to mesenchymal transition	2025-01-13	13/7228	0.0231497	0.148736	0.118944	LOC107994321	1
GO:0021892	BP cerebral cortex GABAergic interneuron differentiation	2025-01-13	13/7228	0.0231497	0.148736	0.118944	LOC107994321	1
GO:0033688	BP regulation of osteoblast proliferation	2025-01-13	13/7228	0.0231497	0.148736	0.118944	LOC107999865	1
GO:0046533	BP negative regulation of photoreceptor cell differentiation	2025-01-13	13/7228	0.0231497	0.148736	0.118944	LOC107999865	1
GO:0048484	BP enteric nervous system development	2025-01-13	13/7228	0.0231497	0.148736	0.118944	LOC107999865	1
GO:0060008	BP Sertoli cell differentiation	2025-01-13	13/7228	0.0231497	0.148736	0.118944	LOC107999865	1
GO:0061213	BP positive regulation of mesonephros development	2025-01-13	13/7228	0.0231497	0.148736	0.118944	LOC107999865	1
GO:0061217	BP regulation of mesonephros development	2025-01-13	13/7228	0.0231497	0.148736	0.118944	LOC107999865	1
GO:0071827	BP plasma lipoprotein particle organization	2025-01-13	13/7228	0.0231497	0.148736	0.118944	LOC107993965	1
GO:1901135	BP carbohydrate derivative metabolic process	2025-04-13	648/7228	0.0237423	0.148736	0.118944	LOC107999802/LOC108004046/LOC107993965/LOC107994047	4
GO:0001763	BP morphogenesis of a branching structure	2025-02-13	137/7228	0.0242634	0.148736	0.118944	LOC107999865/LOC107994321	2
GO:0009636	BP response to toxic substance	2025-03-13	364/7228	0.0248469	0.148736	0.118944	LOC107999802/LOC107993965/LOC107994321	3
GO:0003823	MF antigen binding	2025-01-13	14/7228	0.0249097	0.148736	0.118944	LOC108004050	1
GO:0006692	BP prostanoid metabolic process	2025-01-13	14/7228	0.0249097	0.148736	0.118944	LOC107993965	1
GO:0006693	BP prostaglandin metabolic process	2025-01-13	14/7228	0.0249097	0.148736	0.118944	LOC107993965	1
GO:0021877	BP forebrain neuron fate commitment	2025-01-13	14/7228	0.0249097	0.148736	0.118944	LOC107994321	1
GO:0030878	BP thyroid gland development	2025-01-13	14/7228	0.0249097	0.148736	0.118944	LOC107994321	1
GO:0035336	BP long-chain fatty-acyl-CoA metabolic process	2025-01-13	14/7228	0.0249097	0.148736	0.118944	LOC107994047	1
GO:0072210	BP metanephric nephron development	2025-01-13	14/7228	0.0249097	0.148736	0.118944	LOC107999865	1
GO:0016491	MF oxidoreductase activity	2025-03-13	366/7228	0.0252067	0.149427	0.119496	LOC107999802/LOC107993950/LOC107994047	3
GO:0019840	MF isoprenoid binding	2025-01-13	15/7228	0.0266669	0.153661	0.122882	LOC107995298	1
GO:0021781	BP glial cell fate commitment	2025-01-13	15/7228	0.0266669	0.153661	0.122882	LOC107999865	1
GO:0065005	BP protein-lipid complex assembly	2025-01-13	15/7228	0.0266669	0.153661	0.122882	LOC107993965	1
GO:0097154	BP GABAergic neuron differentiation	2025-01-13	15/7228	0.0266669	0.153661	0.122882	LOC107994321	1
GO:0009117	BP nucleotide metabolic process	2025-03-13	382/7228	0.0281904	0.15594	0.124705	LOC107999802/LOC107993965/LOC107994047	3
GO:0046661	BP male sex differentiation	2025-02-13	149/7228	0.0283707	0.15594	0.124705	LOC107999865/LOC107994321	2
GO:0001990	BP regulation of systemic arterial blood pressure by hormone	2025-01-13	16/7228	0.0284211	0.15594	0.124705	LOC107994321	1
GO:0008205	BP ecdysone metabolic process	2025-01-13	16/7228	0.0284211	0.15594	0.124705	LOC107993950	1
GO:0032365	BP intracellular lipid transport	2025-01-13	16/7228	0.0284211	0.15594	0.124705	LOC107993965	1
GO:0048857	BP neural nucleus development	2025-01-13	16/7228	0.0284211	0.15594	0.124705	LOC107994321	1
GO:0060487	BP lung epithelial cell differentiation	2025-01-13	16/7228	0.0284211	0.15594	0.124705	LOC107994321	1
GO:0006753	BP nucleoside phosphate metabolic process	2025-03-13	384/7228	0.0285765	0.15594	0.124705	LOC107999802/LOC107993965/LOC107994047	3
GO:0006066	BP alcohol metabolic process	2025-02-13	152/7228	0.0294391	0.156365	0.125044	LOC107993950/LOC107993965	2
GO:0000979	MF RNA polymerase II core promoter sequence-specific DNA binding	2025-01-13	17/7228	0.0301725	0.156365	0.125044	LOC107999865	1
GO:0003044	BP regulation of systemic arterial blood pressure mediated by a chemical signal	2025-01-13	17/7228	0.0301725	0.156365	0.125044	LOC107994321	1
GO:0006007	BP glucose catabolic process	2025-01-13	17/7228	0.0301725	0.156365	0.125044	LOC107999802	1
GO:0006695	BP cholesterol biosynthetic process	2025-01-13	17/7228	0.0301725	0.156365	0.125044	LOC107993965	1
GO:0060219	BP camera-type eye photoreceptor cell differentiation	2025-01-13	17/7228	0.0301725	0.156365	0.125044	LOC107999865	1
GO:0060479	BP lung cell differentiation	2025-01-13	17/7228	0.0301725	0.156365	0.125044	LOC107994321	1
GO:0071825	BP protein-lipid complex subunit organization	2025-01-13	17/7228	0.0301725	0.156365	0.125044	LOC107993965	1
GO:0007498	BP mesoderm development	2025-02-13	158/7228	0.0316247	0.162363	0.129841	LOC107993950/LOC108004050	2
GO:0021895	BP cerebral cortex neuron differentiation	2025-01-13	18/7228	0.0319209	0.162363	0.129841	LOC107994321	1
GO:0060441	BP epithelial tube branching involved in lung morphogenesis	2025-01-13	18/7228	0.0319209	0.162363	0.129841	LOC107994321	1
GO:0005504	MF fatty acid binding	2025-01-13	19/7228	0.0336664	0.169153	0.135271	LOC107995298	1
GO:0050886	BP endocrine process	2025-01-13	19/7228	0.0336664	0.169153	0.135271	LOC107994321	1
GO:0017025	MF TBP-class protein binding	2025-01-13	20/7228	0.035409	0.174712	0.139716	LOC107994321	1
GO:0090184	BP positive regulation of kidney development	2025-01-13	20/7228	0.035409	0.174712	0.139716	LOC107999865	1
GO:1905332	BP positive regulation of morphogenesis of an epithelium	2025-01-13	20/7228	0.035409	0.174712	0.139716	LOC107999865	1
GO:0045087	BP innate immune response	2025-02-13	172/7228	0.03697	0.179009	0.143152	LOC108004046/LOC108004050	2
GO:0006690	BP icosanoid metabolic process	2025-01-13	21/7228	0.0371486	0.179009	0.143152	LOC107993965	1
GO:0045661	BP regulation of myoblast differentiation	2025-01-13	21/7228	0.0371486	0.179009	0.143152	LOC107999865	1
GO:0060428	BP lung epithelium development	2025-01-13	21/7228	0.0371486	0.179009	0.143152	LOC107994321	1
GO:0042063	BP gliogenesis	2025-02-13	174/7228	0.0377609	0.180901	0.144665	LOC107999865/LOC107994321	2
GO:0006027	BP glycosaminoglycan catabolic process	2025-01-13	22/7228	0.0388854	0.181026	0.144765	LOC108004046	1
GO:0016790	MF thiolester hydrolase activity	2025-01-13	22/7228	0.0388854	0.181026	0.144765	LOC107993965	1
GO:0021871	BP forebrain regionalization	2025-01-13	22/7228	0.0388854	0.181026	0.144765	LOC107994321	1
GO:0046503	BP glycerolipid catabolic process	2025-01-13	22/7228	0.0388854	0.181026	0.144765	LOC107993965	1
GO:0048286	BP lung alveolus development	2025-01-13	22/7228	0.0388854	0.181026	0.144765	LOC107994321	1
GO:0055086	BP nucleobase-containing small molecule metabolic process	2025-03-13	436/7228	0.0396364	0.183485	0.146732	LOC107999802/LOC107993965/LOC107994047	3
GO:0016620	MF oxidoreductase activity, acting on the aldehyde or oxo group of donors, NAD or NADP as acceptor	2025-01-13	23/7228	0.0406193	0.184919	0.147879	LOC107994047	1
GO:0032934	MF sterol binding	2025-01-13	23/7228	0.0406193	0.184919	0.147879	LOC108004050	1
GO:0035914	BP skeletal muscle cell differentiation	2025-01-13	23/7228	0.0406193	0.184919	0.147879	LOC107999865	1
GO:0006096	BP glycolytic process	2025-01-13	24/7228	0.0423504	0.190692	0.152495	LOC107999802	1
GO:0006757	BP ATP generation from ADP	2025-01-13	24/7228	0.0423504	0.190692	0.152495	LOC107999802	1
GO:0048037	MF cofactor binding	2025-02-13	188/7228	0.0434816	0.194228	0.155323	LOC107999802/LOC107995298	2
GO:0042753	BP positive regulation of circadian rhythm	2025-01-13	25/7228	0.0440785	0.194228	0.155323	LOC107994321	1
GO:0042866	BP pyruvate biosynthetic process	2025-01-13	25/7228	0.0440785	0.194228	0.155323	LOC107999802	1
GO:0090183	BP regulation of kidney development	2025-01-13	25/7228	0.0440785	0.194228	0.155323	LOC107999865	1
GO:0001755	BP neural crest cell migration	2025-01-13	26/7228	0.0458037	0.197604	0.158022	LOC107999865	1
GO:0048708	BP astrocyte differentiation	2025-01-13	26/7228	0.0458037	0.197604	0.158022	LOC107999865	1
GO:0060688	BP regulation of morphogenesis of a branching structure	2025-01-13	26/7228	0.0458037	0.197604	0.158022	LOC107999865	1
GO:1902653	BP secondary alcohol biosynthetic process	2025-01-13	26/7228	0.0458037	0.197604	0.158022	LOC107993965	1
GO:0097367	MF carbohydrate derivative binding	2025-03-13	464/7228	0.0464032	0.199147	0.159256	LOC107994262/LOC108004046/LOC108004050	3
GO:0016126	BP sterol biosynthetic process	2025-01-13	27/7228	0.0475261	0.201863	0.161429	LOC107993965	1
GO:0060612	BP adipose tissue development	2025-01-13	27/7228	0.0475261	0.201863	0.161429	LOC107999865	1
GO:0006734	BP NADH metabolic process	2025-01-13	28/7228	0.0492456	0.204941	0.16389	LOC107999802	1
GO:0033293	MF monocarboxylic acid binding	2025-01-13	28/7228	0.0492456	0.204941	0.16389	LOC107995298	1
GO:0045455	BP ecdysteroid metabolic process	2025-01-13	28/7228	0.0492456	0.204941	0.16389	LOC107993950	1
GO:0045824	BP negative regulation of innate immune response	2025-01-13	28/7228	0.0492456	0.204941	0.16389	LOC108004046	1

## Sheet: LC50_vs_LC20.DEG_up.GoEnrich.al
ID	Description	GeneRatio	BgRatio	pvalue	p.adjust	qvalue	geneID	Count
GO:0042834	MF peptidoglycan binding	2025-02-13	7228-10-01	0.000133301	0.10826	0.0865749	LOC108004046/LOC108004050	2
GO:0031128	BP developmental induction	2025-02-13	17/7228	0.000400013	0.10826	0.0865749	LOC107999865/LOC107994321	2
GO:0005576	CC extracellular region	2025-06-13	700/7228	0.000763354	0.10826	0.0865749	LOC107994262/LOC108004046/LOC108004050/LOC107995298/LOC107993965/LOC108000069	6
GO:0006869	BP lipid transport	2025-03-13	105/7228	0.00076639	0.10826	0.0865749	LOC108004050/LOC107995298/LOC107993965	3
GO:0004459	MF L-lactate dehydrogenase activity	2025-01-13	7228-01-01	0.00179856	0.10826	0.0865749	LOC107999802	1
GO:0019841	MF retinol binding	2025-01-13	7228-01-01	0.00179856	0.10826	0.0865749	LOC107995298	1
GO:1990401	BP embryonic lung development	2025-01-13	7228-01-01	0.00179856	0.10826	0.0865749	LOC107994321	1
GO:0010876	BP lipid localization	2025-03-13	144/7228	0.00191294	0.10826	0.0865749	LOC108004050/LOC107995298/LOC107993965	3
GO:0015918	BP sterol transport	2025-02-13	40/7228	0.00224127	0.10826	0.0865749	LOC108004050/LOC107993965	2
GO:0005615	CC extracellular space	2025-04-13	342/7228	0.0025054	0.10826	0.0865749	LOC107994262/LOC108004050/LOC107995298/LOC107993965	4
GO:0001047	MF core promoter binding	2025-02-13	46/7228	0.00295594	0.10826	0.0865749	LOC107999865/LOC107994321	2
GO:0048709	BP oligodendrocyte differentiation	2025-02-13	46/7228	0.00295594	0.10826	0.0865749	LOC107999865/LOC107994321	2
GO:0006113	BP fermentation	2025-01-13	7228-02-01	0.00359414	0.10826	0.0865749	LOC107999802	1
GO:0008745	MF N-acetylmuramoyl-L-alanine amidase activity	2025-01-13	7228-02-01	0.00359414	0.10826	0.0865749	LOC108004046	1
GO:0019244	BP lactate biosynthetic process from pyruvate	2025-01-13	7228-02-01	0.00359414	0.10826	0.0865749	LOC107999802	1
GO:0019659	BP glucose catabolic process to lactate	2025-01-13	7228-02-01	0.00359414	0.10826	0.0865749	LOC107999802	1
GO:0019660	BP glycolytic fermentation	2025-01-13	7228-02-01	0.00359414	0.10826	0.0865749	LOC107999802	1
GO:0019661	BP glucose catabolic process to lactate via pyruvate	2025-01-13	7228-02-01	0.00359414	0.10826	0.0865749	LOC107999802	1
GO:0019666	BP nitrogenous compound fermentation	2025-01-13	7228-02-01	0.00359414	0.10826	0.0865749	LOC107999802	1
GO:0021759	BP globus pallidus development	2025-01-13	7228-02-01	0.00359414	0.10826	0.0865749	LOC107994321	1
GO:0072034	BP renal vesicle induction	2025-01-13	7228-02-01	0.00359414	0.10826	0.0865749	LOC107999865	1
GO:1902652	BP secondary alcohol metabolic process	2025-02-13	53/7228	0.00390771	0.10826	0.0865749	LOC107993950/LOC107993965	2
GO:0005539	MF glycosaminoglycan binding	2025-02-13	56/7228	0.00435384	0.10826	0.0865749	LOC108004046/LOC108004050	2
GO:0016125	BP sterol metabolic process	2025-02-13	58/7228	0.00466384	0.10826	0.0865749	LOC107993950/LOC107993965	2
GO:1901568	BP fatty acid derivative metabolic process	2025-02-13	61/7228	0.00514755	0.10826	0.0865749	LOC107993965/LOC107994047	2
GO:0015850	BP organic hydroxy compound transport	2025-02-13	62/7228	0.00531375	0.10826	0.0865749	LOC108004050/LOC107993965	2
GO:0000270	BP peptidoglycan metabolic process	2025-01-13	7228-03-01	0.00538673	0.10826	0.0865749	LOC108004046	1
GO:0002016	BP regulation of blood volume by renin-angiotensin	2025-01-13	7228-03-01	0.00538673	0.10826	0.0865749	LOC107994321	1
GO:0004457	MF lactate dehydrogenase activity	2025-01-13	7228-03-01	0.00538673	0.10826	0.0865749	LOC107999802	1
GO:0004771	MF sterol esterase activity	2025-01-13	7228-03-01	0.00538673	0.10826	0.0865749	LOC107993965	1
GO:0009253	BP peptidoglycan catabolic process	2025-01-13	7228-03-01	0.00538673	0.10826	0.0865749	LOC108004046	1
GO:0030882	MF lipid antigen binding	2025-01-13	7228-03-01	0.00538673	0.10826	0.0865749	LOC108004050	1
GO:0047619	MF acylcarnitine hydrolase activity	2025-01-13	7228-03-01	0.00538673	0.10826	0.0865749	LOC107993965	1
GO:0060018	BP astrocyte fate commitment	2025-01-13	7228-03-01	0.00538673	0.10826	0.0865749	LOC107999865	1
GO:0060486	BP Clara cell differentiation	2025-01-13	7228-03-01	0.00538673	0.10826	0.0865749	LOC107994321	1
GO:0060510	BP type II pneumocyte differentiation	2025-01-13	7228-03-01	0.00538673	0.10826	0.0865749	LOC107994321	1
GO:0070891	MF lipoteichoic acid binding	2025-01-13	7228-03-01	0.00538673	0.10826	0.0865749	LOC108004050	1
GO:0072174	BP metanephric tubule formation	2025-01-13	7228-03-01	0.00538673	0.10826	0.0865749	LOC107999865	1
GO:0072289	BP metanephric nephron tubule formation	2025-01-13	7228-03-01	0.00538673	0.10826	0.0865749	LOC107999865	1
GO:0090122	BP cholesterol ester hydrolysis involved in cholesterol transport	2025-01-13	7228-03-01	0.00538673	0.10826	0.0865749	LOC107993965	1
GO:0090320	BP regulation of chylomicron remnant clearance	2025-01-13	7228-03-01	0.00538673	0.10826	0.0865749	LOC107993965	1
GO:0006732	BP coenzyme metabolic process	2025-03-13	216/7228	0.00603006	0.113539	0.0907961	LOC107999802/LOC107993965/LOC107994047	3
GO:0006637	BP acyl-CoA metabolic process	2025-02-13	71/7228	0.00691948	0.113539	0.0907961	LOC107993965/LOC107994047	2
GO:0035383	BP thioester metabolic process	2025-02-13	71/7228	0.00691948	0.113539	0.0907961	LOC107993965/LOC107994047	2
GO:0019249	BP lactate biosynthetic process	2025-01-13	7228-04-01	0.00717634	0.113539	0.0907961	LOC107999802	1
GO:0034378	BP chylomicron assembly	2025-01-13	7228-04-01	0.00717634	0.113539	0.0907961	LOC107993965	1
GO:0035686	CC sperm fibrous sheath	2025-01-13	7228-04-01	0.00717634	0.113539	0.0907961	LOC107999802	1
GO:0060430	BP lung saccule development	2025-01-13	7228-04-01	0.00717634	0.113539	0.0907961	LOC107994321	1
GO:0072173	BP metanephric tubule morphogenesis	2025-01-13	7228-04-01	0.00717634	0.113539	0.0907961	LOC107999865	1
GO:0072197	BP ureter morphogenesis	2025-01-13	7228-04-01	0.00717634	0.113539	0.0907961	LOC107999865	1
GO:0072282	BP metanephric nephron tubule morphogenesis	2025-01-13	7228-04-01	0.00717634	0.113539	0.0907961	LOC107999865	1
GO:0090119	BP vesicle-mediated cholesterol transport	2025-01-13	7228-04-01	0.00717634	0.113539	0.0907961	LOC107993965	1
GO:0008584	BP male gonad development	2025-02-13	73/7228	0.00730285	0.113539	0.0907961	LOC107999865/LOC107994321	2
GO:0046546	BP development of primary male sexual characteristics	2025-02-13	74/7228	0.0074981	0.113623	0.0908636	LOC107999865/LOC107994321	2
GO:0044421	CC extracellular region part	2025-04-13	474/7228	0.0081132	0.113623	0.0908636	LOC107994262/LOC108004050/LOC107995298/LOC107993965	4
GO:0016614	MF oxidoreductase activity, acting on CH-OH group of donors	2025-02-13	79/7228	0.00850977	0.113623	0.0908636	LOC107999802/LOC107993950	2
GO:1901615	BP organic hydroxy compound metabolic process	2025-03-13	248/7228	0.0088418	0.113623	0.0908636	LOC107999802/LOC107993950/LOC107993965	3
GO:0010025	BP wax biosynthetic process	2025-01-13	7228-05-01	0.00896299	0.113623	0.0908636	LOC107994047	1
GO:0010166	BP wax metabolic process	2025-01-13	7228-05-01	0.00896299	0.113623	0.0908636	LOC107994047	1
GO:0019626	BP short-chain fatty acid catabolic process	2025-01-13	7228-05-01	0.00896299	0.113623	0.0908636	LOC107993965	1
GO:0021798	BP forebrain dorsal/ventral pattern formation	2025-01-13	7228-05-01	0.00896299	0.113623	0.0908636	LOC107994321	1
GO:0042381	BP hemolymph coagulation	2025-01-13	7228-05-01	0.00896299	0.113623	0.0908636	LOC108004050	1
GO:0060221	BP retinal rod cell differentiation	2025-01-13	7228-05-01	0.00896299	0.113623	0.0908636	LOC107999865	1
GO:0061783	MF peptidoglycan muralytic activity	2025-01-13	7228-05-01	0.00896299	0.113623	0.0908636	LOC108004046	1
GO:0080019	MF fatty-acyl-CoA reductase (alcohol-forming) activity	2025-01-13	7228-05-01	0.00896299	0.113623	0.0908636	LOC107994047	1
GO:0033865	BP nucleoside bisphosphate metabolic process	2025-02-13	86/7228	0.0100238	0.121305	0.0970066	LOC107993965/LOC107994047	2
GO:0033875	BP ribonucleoside bisphosphate metabolic process	2025-02-13	86/7228	0.0100238	0.121305	0.0970066	LOC107993965/LOC107994047	2
GO:0034032	BP purine nucleoside bisphosphate metabolic process	2025-02-13	86/7228	0.0100238	0.121305	0.0970066	LOC107993965/LOC107994047	2
GO:0016290	MF palmitoyl-CoA hydrolase activity	2025-01-13	7228-06-01	0.0107467	0.121305	0.0970066	LOC107993965	1
GO:0047875	MF ecdysone oxidase activity	2025-01-13	7228-06-01	0.0107467	0.121305	0.0970066	LOC107993950	1
GO:0051791	BP medium-chain fatty acid metabolic process	2025-01-13	7228-06-01	0.0107467	0.121305	0.0970066	LOC107993965	1
GO:0072170	BP metanephric tubule development	2025-01-13	7228-06-01	0.0107467	0.121305	0.0970066	LOC107999865	1
GO:0072234	BP metanephric nephron tubule development	2025-01-13	7228-06-01	0.0107467	0.121305	0.0970066	LOC107999865	1
GO:1901617	BP organic hydroxy compound biosynthetic process	2025-02-13	100/7228	0.0133842	0.142017	0.11357	LOC107999802/LOC107993965	2
GO:0001161	MF intronic transcription regulatory region sequence-specific DNA binding	2025-01-13	7228-08-01	0.0143051	0.142017	0.11357	LOC107994321	1
GO:0004806	MF triglyceride lipase activity	2025-01-13	7228-08-01	0.0143051	0.142017	0.11357	LOC107993965	1
GO:0010984	BP regulation of lipoprotein particle clearance	2025-01-13	7228-08-01	0.0143051	0.142017	0.11357	LOC107993965	1
GO:0034379	BP very-low-density lipoprotein particle assembly	2025-01-13	7228-08-01	0.0143051	0.142017	0.11357	LOC107993965	1
GO:0044213	MF intronic transcription regulatory region DNA binding	2025-01-13	7228-08-01	0.0143051	0.142017	0.11357	LOC107994321	1
GO:0046459	BP short-chain fatty acid metabolic process	2025-01-13	7228-08-01	0.0143051	0.142017	0.11357	LOC107993965	1
GO:0061140	BP lung secretory cell differentiation	2025-01-13	7228-08-01	0.0143051	0.142017	0.11357	LOC107994321	1
GO:0072207	BP metanephric epithelium development	2025-01-13	7228-08-01	0.0143051	0.142017	0.11357	LOC107999865	1
GO:0072243	BP metanephric nephron epithelium development	2025-01-13	7228-08-01	0.0143051	0.142017	0.11357	LOC107999865	1
GO:0008202	BP steroid metabolic process	2025-02-13	106/7228	0.0149559	0.14402	0.115172	LOC107993950/LOC107993965	2
GO:0009150	BP purine ribonucleotide metabolic process	2025-03-13	302/7228	0.0151199	0.14402	0.115172	LOC107999802/LOC107993965/LOC107994047	3
GO:0006163	BP purine nucleotide metabolic process	2025-03-13	305/7228	0.0155275	0.14402	0.115172	LOC107999802/LOC107993965/LOC107994047	3
GO:0016899	MF oxidoreductase activity, acting on the CH-OH group of donors, oxygen as acceptor	2025-01-13	7228-09-01	0.0160799	0.14402	0.115172	LOC107993950	1
GO:0033327	BP Leydig cell differentiation	2025-01-13	7228-09-01	0.0160799	0.14402	0.115172	LOC107994321	1
GO:0045662	BP negative regulation of myoblast differentiation	2025-01-13	7228-09-01	0.0160799	0.14402	0.115172	LOC107999865	1
GO:0047617	MF acyl-CoA hydrolase activity	2025-01-13	7228-09-01	0.0160799	0.14402	0.115172	LOC107993965	1
GO:0060009	BP Sertoli cell development	2025-01-13	7228-09-01	0.0160799	0.14402	0.115172	LOC107999865	1
GO:0072079	BP nephron tubule formation	2025-01-13	7228-09-01	0.0160799	0.14402	0.115172	LOC107999865	1
GO:0009259	BP ribonucleotide metabolic process	2025-03-13	312/7228	0.0165033	0.145067	0.116009	LOC107999802/LOC107993965/LOC107994047	3
GO:0051186	BP cofactor metabolic process	2025-03-13	320/7228	0.0176608	0.145067	0.116009	LOC107999802/LOC107993965/LOC107994047	3
GO:0072521	BP purine-containing compound metabolic process	2025-03-13	320/7228	0.0176608	0.145067	0.116009	LOC107999802/LOC107993965/LOC107994047	3
GO:0001530	MF lipopolysaccharide binding	2025-01-13	7228-10-01	0.0178518	0.145067	0.116009	LOC108004050	1
GO:0016289	MF CoA hydrolase activity	2025-01-13	7228-10-01	0.0178518	0.145067	0.116009	LOC107993965	1
GO:0033690	BP positive regulation of osteoblast proliferation	2025-01-13	7228-10-01	0.0178518	0.145067	0.116009	LOC107999865	1
GO:0072189	BP ureter development	2025-01-13	7228-10-01	0.0178518	0.145067	0.116009	LOC107999865	1
GO:0072273	BP metanephric nephron morphogenesis	2025-01-13	7228-10-01	0.0178518	0.145067	0.116009	LOC107999865	1
GO:0019637	BP organophosphate metabolic process	2025-04-13	596/7228	0.0179209	0.145067	0.116009	LOC107999802/LOC107993965/LOC107994047/LOC107994321	4
GO:0019693	BP ribose phosphate metabolic process	2025-03-13	322/7228	0.0179573	0.145067	0.116009	LOC107999802/LOC107993965/LOC107994047	3
GO:0003081	BP regulation of systemic arterial blood pressure by renin-angiotensin	2025-01-13	7228-11-01	0.0196207	0.148736	0.118944	LOC107994321	1
GO:0032367	BP intracellular cholesterol transport	2025-01-13	7228-11-01	0.0196207	0.148736	0.118944	LOC107993965	1
GO:0034377	BP plasma lipoprotein particle assembly	2025-01-13	7228-11-01	0.0196207	0.148736	0.118944	LOC107993965	1
GO:0042538	BP hyperosmotic salinity response	2025-01-13	7228-11-01	0.0196207	0.148736	0.118944	LOC107994321	1
GO:0044320	BP cellular response to leptin stimulus	2025-01-13	7228-11-01	0.0196207	0.148736	0.118944	LOC107994321	1
GO:0061138	BP morphogenesis of a branching epithelium	2025-02-13	127/7228	0.0210504	0.148736	0.118944	LOC107999865/LOC107994321	2
GO:0006089	BP lactate metabolic process	2025-01-13	7228-12-01	0.0213866	0.148736	0.118944	LOC107999802	1
GO:0032366	BP intracellular sterol transport	2025-01-13	7228-12-01	0.0213866	0.148736	0.118944	LOC107993965	1
GO:0043083	CC synaptic cleft	2025-01-13	7228-12-01	0.0213866	0.148736	0.118944	LOC107994262	1
GO:0044321	BP response to leptin	2025-01-13	7228-12-01	0.0213866	0.148736	0.118944	LOC107994321	1
GO:0046461	BP neutral lipid catabolic process	2025-01-13	7228-12-01	0.0213866	0.148736	0.118944	LOC107993965	1
GO:0046464	BP acylglycerol catabolic process	2025-01-13	7228-12-01	0.0213866	0.148736	0.118944	LOC107993965	1
GO:0090189	BP regulation of branching involved in ureteric bud morphogenesis	2025-01-13	7228-12-01	0.0213866	0.148736	0.118944	LOC107999865	1
GO:0090190	BP positive regulation of branching involved in ureteric bud morphogenesis	2025-01-13	7228-12-01	0.0213866	0.148736	0.118944	LOC107999865	1
GO:0010001	BP glial cell differentiation	2025-02-13	130/7228	0.0219938	0.148736	0.118944	LOC107999865/LOC107994321	2
GO:0003338	BP metanephros morphogenesis	2025-01-13	13/7228	0.0231497	0.148736	0.118944	LOC107999865	1
GO:0005501	MF retinoid binding	2025-01-13	13/7228	0.0231497	0.148736	0.118944	LOC107995298	1
GO:0010719	BP negative regulation of epithelial to mesenchymal transition	2025-01-13	13/7228	0.0231497	0.148736	0.118944	LOC107994321	1
GO:0021892	BP cerebral cortex GABAergic interneuron differentiation	2025-01-13	13/7228	0.0231497	0.148736	0.118944	LOC107994321	1
GO:0033688	BP regulation of osteoblast proliferation	2025-01-13	13/7228	0.0231497	0.148736	0.118944	LOC107999865	1
GO:0046533	BP negative regulation of photoreceptor cell differentiation	2025-01-13	13/7228	0.0231497	0.148736	0.118944	LOC107999865	1
GO:0048484	BP enteric nervous system development	2025-01-13	13/7228	0.0231497	0.148736	0.118944	LOC107999865	1
GO:0060008	BP Sertoli cell differentiation	2025-01-13	13/7228	0.0231497	0.148736	0.118944	LOC107999865	1
GO:0061213	BP positive regulation of mesonephros development	2025-01-13	13/7228	0.0231497	0.148736	0.118944	LOC107999865	1
GO:0061217	BP regulation of mesonephros development	2025-01-13	13/7228	0.0231497	0.148736	0.118944	LOC107999865	1
GO:0071827	BP plasma lipoprotein particle organization	2025-01-13	13/7228	0.0231497	0.148736	0.118944	LOC107993965	1
GO:1901135	BP carbohydrate derivative metabolic process	2025-04-13	648/7228	0.0237423	0.148736	0.118944	LOC107999802/LOC108004046/LOC107993965/LOC107994047	4
GO:0001763	BP morphogenesis of a branching structure	2025-02-13	137/7228	0.0242634	0.148736	0.118944	LOC107999865/LOC107994321	2
GO:0009636	BP response to toxic substance	2025-03-13	364/7228	0.0248469	0.148736	0.118944	LOC107999802/LOC107993965/LOC107994321	3
GO:0003823	MF antigen binding	2025-01-13	14/7228	0.0249097	0.148736	0.118944	LOC108004050	1
GO:0006692	BP prostanoid metabolic process	2025-01-13	14/7228	0.0249097	0.148736	0.118944	LOC107993965	1
GO:0006693	BP prostaglandin metabolic process	2025-01-13	14/7228	0.0249097	0.148736	0.118944	LOC107993965	1
GO:0021877	BP forebrain neuron fate commitment	2025-01-13	14/7228	0.0249097	0.148736	0.118944	LOC107994321	1
GO:0030878	BP thyroid gland development	2025-01-13	14/7228	0.0249097	0.148736	0.118944	LOC107994321	1
GO:0035336	BP long-chain fatty-acyl-CoA metabolic process	2025-01-13	14/7228	0.0249097	0.148736	0.118944	LOC107994047	1
GO:0072210	BP metanephric nephron development	2025-01-13	14/7228	0.0249097	0.148736	0.118944	LOC107999865	1
GO:0016491	MF oxidoreductase activity	2025-03-13	366/7228	0.0252067	0.149427	0.119496	LOC107999802/LOC107993950/LOC107994047	3
GO:0019840	MF isoprenoid binding	2025-01-13	15/7228	0.0266669	0.153661	0.122882	LOC107995298	1
GO:0021781	BP glial cell fate commitment	2025-01-13	15/7228	0.0266669	0.153661	0.122882	LOC107999865	1
GO:0065005	BP protein-lipid complex assembly	2025-01-13	15/7228	0.0266669	0.153661	0.122882	LOC107993965	1
GO:0097154	BP GABAergic neuron differentiation	2025-01-13	15/7228	0.0266669	0.153661	0.122882	LOC107994321	1
GO:0009117	BP nucleotide metabolic process	2025-03-13	382/7228	0.0281904	0.15594	0.124705	LOC107999802/LOC107993965/LOC107994047	3
GO:0046661	BP male sex differentiation	2025-02-13	149/7228	0.0283707	0.15594	0.124705	LOC107999865/LOC107994321	2
GO:0001990	BP regulation of systemic arterial blood pressure by hormone	2025-01-13	16/7228	0.0284211	0.15594	0.124705	LOC107994321	1
GO:0008205	BP ecdysone metabolic process	2025-01-13	16/7228	0.0284211	0.15594	0.124705	LOC107993950	1
GO:0032365	BP intracellular lipid transport	2025-01-13	16/7228	0.0284211	0.15594	0.124705	LOC107993965	1
GO:0048857	BP neural nucleus development	2025-01-13	16/7228	0.0284211	0.15594	0.124705	LOC107994321	1
GO:0060487	BP lung epithelial cell differentiation	2025-01-13	16/7228	0.0284211	0.15594	0.124705	LOC107994321	1
GO:0006753	BP nucleoside phosphate metabolic process	2025-03-13	384/7228	0.0285765	0.15594	0.124705	LOC107999802/LOC107993965/LOC107994047	3
GO:0006066	BP alcohol metabolic process	2025-02-13	152/7228	0.0294391	0.156365	0.125044	LOC107993950/LOC107993965	2
GO:0000979	MF RNA polymerase II core promoter sequence-specific DNA binding	2025-01-13	17/7228	0.0301725	0.156365	0.125044	LOC107999865	1
GO:0003044	BP regulation of systemic arterial blood pressure mediated by a chemical signal	2025-01-13	17/7228	0.0301725	0.156365	0.125044	LOC107994321	1
GO:0006007	BP glucose catabolic process	2025-01-13	17/7228	0.0301725	0.156365	0.125044	LOC107999802	1
GO:0006695	BP cholesterol biosynthetic process	2025-01-13	17/7228	0.0301725	0.156365	0.125044	LOC107993965	1
GO:0060219	BP camera-type eye photoreceptor cell differentiation	2025-01-13	17/7228	0.0301725	0.156365	0.125044	LOC107999865	1
GO:0060479	BP lung cell differentiation	2025-01-13	17/7228	0.0301725	0.156365	0.125044	LOC107994321	1
GO:0071825	BP protein-lipid complex subunit organization	2025-01-13	17/7228	0.0301725	0.156365	0.125044	LOC107993965	1
GO:0007498	BP mesoderm development	2025-02-13	158/7228	0.0316247	0.162363	0.129841	LOC107993950/LOC108004050	2
GO:0021895	BP cerebral cortex neuron differentiation	2025-01-13	18/7228	0.0319209	0.162363	0.129841	LOC107994321	1
GO:0060441	BP epithelial tube branching involved in lung morphogenesis	2025-01-13	18/7228	0.0319209	0.162363	0.129841	LOC107994321	1
GO:0005504	MF fatty acid binding	2025-01-13	19/7228	0.0336664	0.169153	0.135271	LOC107995298	1
GO:0050886	BP endocrine process	2025-01-13	19/7228	0.0336664	0.169153	0.135271	LOC107994321	1
GO:0017025	MF TBP-class protein binding	2025-01-13	20/7228	0.035409	0.174712	0.139716	LOC107994321	1
GO:0090184	BP positive regulation of kidney development	2025-01-13	20/7228	0.035409	0.174712	0.139716	LOC107999865	1
GO:1905332	BP positive regulation of morphogenesis of an epithelium	2025-01-13	20/7228	0.035409	0.174712	0.139716	LOC107999865	1
GO:0045087	BP innate immune response	2025-02-13	172/7228	0.03697	0.179009	0.143152	LOC108004046/LOC108004050	2
GO:0006690	BP icosanoid metabolic process	2025-01-13	21/7228	0.0371486	0.179009	0.143152	LOC107993965	1
GO:0045661	BP regulation of myoblast differentiation	2025-01-13	21/7228	0.0371486	0.179009	0.143152	LOC107999865	1
GO:0060428	BP lung epithelium development	2025-01-13	21/7228	0.0371486	0.179009	0.143152	LOC107994321	1
GO:0042063	BP gliogenesis	2025-02-13	174/7228	0.0377609	0.180901	0.144665	LOC107999865/LOC107994321	2
GO:0006027	BP glycosaminoglycan catabolic process	2025-01-13	22/7228	0.0388854	0.181026	0.144765	LOC108004046	1
GO:0016790	MF thiolester hydrolase activity	2025-01-13	22/7228	0.0388854	0.181026	0.144765	LOC107993965	1
GO:0021871	BP forebrain regionalization	2025-01-13	22/7228	0.0388854	0.181026	0.144765	LOC107994321	1
GO:0046503	BP glycerolipid catabolic process	2025-01-13	22/7228	0.0388854	0.181026	0.144765	LOC107993965	1
GO:0048286	BP lung alveolus development	2025-01-13	22/7228	0.0388854	0.181026	0.144765	LOC107994321	1
GO:0055086	BP nucleobase-containing small molecule metabolic process	2025-03-13	436/7228	0.0396364	0.183485	0.146732	LOC107999802/LOC107993965/LOC107994047	3
GO:0016620	MF oxidoreductase activity, acting on the aldehyde or oxo group of donors, NAD or NADP as acceptor	2025-01-13	23/7228	0.0406193	0.184919	0.147879	LOC107994047	1
GO:0032934	MF sterol binding	2025-01-13	23/7228	0.0406193	0.184919	0.147879	LOC108004050	1
GO:0035914	BP skeletal muscle cell differentiation	2025-01-13	23/7228	0.0406193	0.184919	0.147879	LOC107999865	1
GO:0006096	BP glycolytic process	2025-01-13	24/7228	0.0423504	0.190692	0.152495	LOC107999802	1
GO:0006757	BP ATP generation from ADP	2025-01-13	24/7228	0.0423504	0.190692	0.152495	LOC107999802	1
GO:0048037	MF cofactor binding	2025-02-13	188/7228	0.0434816	0.194228	0.155323	LOC107999802/LOC107995298	2
GO:0042753	BP positive regulation of circadian rhythm	2025-01-13	25/7228	0.0440785	0.194228	0.155323	LOC107994321	1
GO:0042866	BP pyruvate biosynthetic process	2025-01-13	25/7228	0.0440785	0.194228	0.155323	LOC107999802	1
GO:0090183	BP regulation of kidney development	2025-01-13	25/7228	0.0440785	0.194228	0.155323	LOC107999865	1
GO:0001755	BP neural crest cell migration	2025-01-13	26/7228	0.0458037	0.197604	0.158022	LOC107999865	1
GO:0048708	BP astrocyte differentiation	2025-01-13	26/7228	0.0458037	0.197604	0.158022	LOC107999865	1
GO:0060688	BP regulation of morphogenesis of a branching structure	2025-01-13	26/7228	0.0458037	0.197604	0.158022	LOC107999865	1
GO:1902653	BP secondary alcohol biosynthetic process	2025-01-13	26/7228	0.0458037	0.197604	0.158022	LOC107993965	1
GO:0097367	MF carbohydrate derivative binding	2025-03-13	464/7228	0.0464032	0.199147	0.159256	LOC107994262/LOC108004046/LOC108004050	3
GO:0016126	BP sterol biosynthetic process	2025-01-13	27/7228	0.0475261	0.201863	0.161429	LOC107993965	1
GO:0060612	BP adipose tissue development	2025-01-13	27/7228	0.0475261	0.201863	0.161429	LOC107999865	1
GO:0006734	BP NADH metabolic process	2025-01-13	28/7228	0.0492456	0.204941	0.16389	LOC107999802	1
GO:0033293	MF monocarboxylic acid binding	2025-01-13	28/7228	0.0492456	0.204941	0.16389	LOC107995298	1
GO:0045455	BP ecdysteroid metabolic process	2025-01-13	28/7228	0.0492456	0.204941	0.16389	LOC107993950	1
GO:0045824	BP negative regulation of innate immune response	2025-01-13	28/7228	0.0492456	0.204941	0.16389	LOC108004046	1
GO:0009651	BP response to salt stress	2025-01-13	29/7228	0.0509623	0.208678	0.166879	LOC107994321	1
GO:0033559	BP unsaturated fatty acid metabolic process	2025-01-13	29/7228	0.0509623	0.208678	0.166879	LOC107993965	1
GO:0003170	BP heart valve development	2025-01-13	30/7228	0.052676	0.208678	0.166879	LOC107999865	1
GO:0006972	BP hyperosmotic response	2025-01-13	30/7228	0.052676	0.208678	0.166879	LOC107994321	1
GO:0016903	MF oxidoreductase activity, acting on the aldehyde or oxo group of donors	2025-01-13	30/7228	0.052676	0.208678	0.166879	LOC107994047	1
GO:0021795	BP cerebral cortex cell migration	2025-01-13	30/7228	0.052676	0.208678	0.166879	LOC107994321	1
GO:0048483	BP autonomic nervous system development	2025-01-13	30/7228	0.052676	0.208678	0.166879	LOC107999865	1
GO:0051287	MF NAD binding	2025-01-13	30/7228	0.052676	0.208678	0.166879	LOC107999802	1
GO:0060425	BP lung morphogenesis	2025-01-13	30/7228	0.052676	0.208678	0.166879	LOC107994321	1
GO:0097006	BP regulation of plasma lipoprotein particle levels	2025-01-13	30/7228	0.052676	0.208678	0.166879	LOC107993965	1
GO:0008406	BP gonad development	2025-02-13	212/7228	0.0540012	0.210101	0.168017	LOC107999865/LOC107994321	2
GO:0020037	MF heme binding	2025-01-13	31/7228	0.054387	0.210101	0.168017	LOC107995298	1
GO:0046031	BP ADP metabolic process	2025-01-13	31/7228	0.054387	0.210101	0.168017	LOC107999802	1
GO:0045137	BP development of primary sexual characteristics	2025-02-13	214/7228	0.0549164	0.210101	0.168017	LOC107999865/LOC107994321	2
GO:0006790	BP sulfur compound metabolic process	2025-02-13	216/7228	0.0558374	0.210101	0.168017	LOC107993965/LOC107994047	2
GO:0001046	MF core promoter sequence-specific DNA binding	2025-01-13	32/7228	0.056095	0.210101	0.168017	LOC107999865	1
GO:0019320	BP hexose catabolic process	2025-01-13	32/7228	0.056095	0.210101	0.168017	LOC107999802	1
GO:0021983	BP pituitary gland development	2025-01-13	32/7228	0.056095	0.210101	0.168017	LOC107994321	1
GO:0035337	BP fatty-acyl-CoA metabolic process	2025-01-13	32/7228	0.056095	0.210101	0.168017	LOC107994047	1
GO:0043178	MF alcohol binding	2025-01-13	32/7228	0.056095	0.210101	0.168017	LOC107995298	1
GO:0046906	MF tetrapyrrole binding	2025-01-13	32/7228	0.056095	0.210101	0.168017	LOC107995298	1
GO:0072078	BP nephron tubule morphogenesis	2025-01-13	32/7228	0.056095	0.210101	0.168017	LOC107999865	1
GO:0055114	BP oxidation-reduction process	2025-03-13	504/7228	0.0570397	0.210741	0.168528	LOC107999802/LOC107993950/LOC107994047	3
GO:0005667	CC transcription factor complex	2025-02-13	219/7228	0.0572294	0.210741	0.168528	LOC107999865/LOC107994321	2
GO:0005496	MF steroid binding	2025-01-13	33/7228	0.0578002	0.210741	0.168528	LOC108004050	1
GO:0006165	BP nucleoside diphosphate phosphorylation	2025-01-13	33/7228	0.0578002	0.210741	0.168528	LOC107999802	1
GO:0030301	BP cholesterol transport	2025-01-13	33/7228	0.0578002	0.210741	0.168528	LOC107993965	1
GO:0072088	BP nephron epithelium morphogenesis	2025-01-13	33/7228	0.0578002	0.210741	0.168528	LOC107999865	1
GO:0044282	BP small molecule catabolic process	2025-02-13	223/7228	0.059105	0.213175	0.170474	LOC107999802/LOC107993965	2
GO:0014015	BP positive regulation of gliogenesis	2025-01-13	34/7228	0.0595026	0.213175	0.170474	LOC107999865	1
GO:0030512	BP negative regulation of transforming growth factor beta receptor signaling pathway	2025-01-13	34/7228	0.0595026	0.213175	0.170474	LOC107994321	1
GO:0072028	BP nephron morphogenesis	2025-01-13	34/7228	0.0595026	0.213175	0.170474	LOC107999865	1
GO:0006805	BP xenobiotic metabolic process	2025-01-13	35/7228	0.0612022	0.213689	0.170886	LOC107993965	1
GO:0019359	BP nicotinamide nucleotide biosynthetic process	2025-01-13	35/7228	0.0612022	0.213689	0.170886	LOC107999802	1
GO:0019363	BP pyridine nucleotide biosynthetic process	2025-01-13	35/7228	0.0612022	0.213689	0.170886	LOC107999802	1
GO:0046939	BP nucleotide phosphorylation	2025-01-13	35/7228	0.0612022	0.213689	0.170886	LOC107999802	1
GO:0090207	BP regulation of triglyceride metabolic process	2025-01-13	35/7228	0.0612022	0.213689	0.170886	LOC107993965	1
GO:1903845	BP negative regulation of cellular response to transforming growth factor beta stimulus	2025-01-13	35/7228	0.0612022	0.213689	0.170886	LOC107994321	1
GO:0006629	BP lipid metabolic process	2025-03-13	521/7228	0.0618995	0.215212	0.172103	LOC107993950/LOC107993965/LOC107994321	3
GO:0043627	BP response to estrogen	2025-01-13	36/7228	0.0628989	0.217767	0.174147	LOC107999802	1
GO:0014032	BP neural crest cell development	2025-01-13	37/7228	0.0645927	0.222696	0.178089	LOC107999865	1
GO:0032787	BP monocarboxylic acid metabolic process	2025-02-13	236/7228	0.0653513	0.223844	0.179006	LOC107999802/LOC107993965	2
GO:0003073	BP regulation of systemic arterial blood pressure	2025-01-13	38/7228	0.0662838	0.223844	0.179006	LOC107994321	1
GO:0006026	BP aminoglycan catabolic process	2025-01-13	38/7228	0.0662838	0.223844	0.179006	LOC108004046	1
GO:0008203	BP cholesterol metabolic process	2025-01-13	38/7228	0.0662838	0.223844	0.179006	LOC107993965	1
GO:0022029	BP telencephalon cell migration	2025-01-13	38/7228	0.0662838	0.223844	0.179006	LOC107994321	1
GO:0014031	BP mesenchymal cell development	2025-01-13	39/7228	0.067972	0.224036	0.17916	LOC107999865	1
GO:0019674	BP NAD metabolic process	2025-01-13	39/7228	0.067972	0.224036	0.17916	LOC107999802	1
GO:0021885	BP forebrain cell migration	2025-01-13	39/7228	0.067972	0.224036	0.17916	LOC107994321	1
GO:0046365	BP monosaccharide catabolic process	2025-01-13	39/7228	0.067972	0.224036	0.17916	LOC107999802	1
GO:0046532	BP regulation of photoreceptor cell differentiation	2025-01-13	39/7228	0.067972	0.224036	0.17916	LOC107999865	1
GO:0072525	BP pyridine-containing compound biosynthetic process	2025-01-13	39/7228	0.067972	0.224036	0.17916	LOC107999802	1
GO:0030855	BP epithelial cell differentiation	2025-03-13	544/7228	0.0687898	0.225828	0.180593	LOC107993965/LOC107999865/LOC107994321	3
GO:0019842	MF vitamin binding	2025-01-13	40/7228	0.0696574	0.226868	0.181425	LOC107995298	1
GO:0021879	BP forebrain neuron differentiation	2025-01-13	40/7228	0.0696574	0.226868	0.181425	LOC107994321	1
GO:0001656	BP metanephros development	2025-01-13	41/7228	0.07134	0.228732	0.182916	LOC107999865	1
GO:0009135	BP purine nucleoside diphosphate metabolic process	2025-01-13	41/7228	0.07134	0.228732	0.182916	LOC107999802	1
GO:0009179	BP purine ribonucleoside diphosphate metabolic process	2025-01-13	41/7228	0.07134	0.228732	0.182916	LOC107999802	1
GO:0010717	BP regulation of epithelial to mesenchymal transition	2025-01-13	41/7228	0.07134	0.228732	0.182916	LOC107994321	1
GO:0009185	BP ribonucleoside diphosphate metabolic process	2025-01-13	42/7228	0.0730198	0.23053	0.184353	LOC107999802	1
GO:0034243	BP regulation of transcription elongation from RNA polymerase II promoter	2025-01-13	42/7228	0.0730198	0.23053	0.184353	LOC107994321	1
GO:0060042	BP retina morphogenesis in camera-type eye	2025-01-13	42/7228	0.0730198	0.23053	0.184353	LOC107999865	1
GO:0072080	BP nephron tubule development	2025-01-13	42/7228	0.0730198	0.23053	0.184353	LOC107999865	1
GO:0014033	BP neural crest cell differentiation	2025-01-13	43/7228	0.0746967	0.233144	0.186444	LOC107999865	1
GO:0045880	BP positive regulation of smoothened signaling pathway	2025-01-13	43/7228	0.0746967	0.233144	0.186444	LOC107995298	1
GO:1901570	BP fatty acid derivative biosynthetic process	2025-01-13	43/7228	0.0746967	0.233144	0.186444	LOC107994047	1
GO:0001649	BP osteoblast differentiation	2025-01-13	44/7228	0.0763709	0.236578	0.18919	LOC107999865	1
GO:0060993	BP kidney morphogenesis	2025-01-13	44/7228	0.0763709	0.236578	0.18919	LOC107999865	1
GO:0008289	MF lipid binding	2025-02-13	260/7228	0.0774544	0.239035	0.191155	LOC108004050/LOC107995298	2
GO:0005811	CC lipid droplet	2025-01-13	45/7228	0.0780423	0.239951	0.191887	LOC107993965	1
GO:0021872	BP forebrain generation of neurons	2025-01-13	46/7228	0.0797109	0.24417	0.195261	LOC107994321	1
GO:0003407	BP neural retina development	2025-01-13	47/7228	0.0813767	0.24835	0.198604	LOC107999865	1
GO:0005319	MF lipid transporter activity	2025-01-13	48/7228	0.0830397	0.25249	0.201914	LOC107995298	1
GO:0009888	BP tissue development	2025-05-13	1381/7228	0.0841981	0.253792	0.202956	LOC107993950/LOC108004050/LOC107993965/LOC107999865/LOC107994321	5
GO:0046677	BP response to antibiotic	2025-02-13	273/7228	0.0842987	0.253792	0.202956	LOC107999802/LOC107994321	2
GO:0006090	BP pyruvate metabolic process	2025-01-13	49/7228	0.0846999	0.253792	0.202956	LOC107999802	1
GO:0009132	BP nucleoside diphosphate metabolic process	2025-01-13	49/7228	0.0846999	0.253792	0.202956	LOC107999802	1
GO:0007520	BP myoblast fusion	2025-01-13	51/7228	0.0880121	0.262761	0.210128	LOC107999802	1
GO:0044281	BP small molecule metabolic process	2025-04-13	985/7228	0.0891678	0.263868	0.211014	LOC107999802/LOC107993950/LOC107993965/LOC107994047	4
GO:0000768	BP syncytium formation by plasma membrane fusion	2025-01-13	52/7228	0.089664	0.263868	0.211014	LOC107999802	1
GO:0006754	BP ATP biosynthetic process	2025-01-13	52/7228	0.089664	0.263868	0.211014	LOC107999802	1
GO:0019233	BP sensory perception of pain	2025-01-13	52/7228	0.089664	0.263868	0.211014	LOC108000423	1
GO:0000980	MF RNA polymerase II distal enhancer sequence-specific DNA binding	2025-01-13	53/7228	0.0913132	0.265146	0.212036	LOC107994321	1
GO:0009166	BP nucleotide catabolic process	2025-01-13	53/7228	0.0913132	0.265146	0.212036	LOC107999802	1
GO:0016298	MF lipase activity	2025-01-13	53/7228	0.0913132	0.265146	0.212036	LOC107993965	1
GO:0006949	BP syncytium formation	2025-01-13	54/7228	0.0929596	0.265146	0.212036	LOC107999802	1
GO:0016811	MF hydrolase activity, acting on carbon-nitrogen (but not peptide) bonds, in linear amides	2025-01-13	54/7228	0.0929596	0.265146	0.212036	LOC108004046	1
GO:0030203	BP glycosaminoglycan metabolic process	2025-01-13	54/7228	0.0929596	0.265146	0.212036	LOC108004046	1
GO:0010817	BP regulation of hormone levels	2025-02-13	289/7228	0.0929798	0.265146	0.212036	LOC107993950/LOC107999865	2
GO:0006638	BP neutral lipid metabolic process	2025-01-13	55/7228	0.0946032	0.265146	0.212036	LOC107993965	1
GO:0006639	BP acylglycerol metabolic process	2025-01-13	55/7228	0.0946032	0.265146	0.212036	LOC107993965	1
GO:0006694	BP steroid biosynthetic process	2025-01-13	55/7228	0.0946032	0.265146	0.212036	LOC107993965	1
GO:0009206	BP purine ribonucleoside triphosphate biosynthetic process	2025-01-13	55/7228	0.0946032	0.265146	0.212036	LOC107999802	1
GO:0021766	BP hippocampus development	2025-01-13	55/7228	0.0946032	0.265146	0.212036	LOC107994321	1
GO:0032784	BP regulation of DNA-templated transcription, elongation	2025-01-13	55/7228	0.0946032	0.265146	0.212036	LOC107994321	1
GO:1901292	BP nucleoside phosphate catabolic process	2025-01-13	55/7228	0.0946032	0.265146	0.212036	LOC107999802	1
GO:0009145	BP purine nucleoside triphosphate biosynthetic process	2025-01-13	56/7228	0.0962441	0.267923	0.214256	LOC107999802	1
GO:0072009	BP nephron epithelium development	2025-01-13	56/7228	0.0962441	0.267923	0.214256	LOC107999865	1
GO:0008217	BP regulation of blood pressure	2025-01-13	57/7228	0.0978823	0.269749	0.215717	LOC107994321	1
GO:0009201	BP ribonucleoside triphosphate biosynthetic process	2025-01-13	57/7228	0.0978823	0.269749	0.215717	LOC107999802	1
GO:0036126	CC sperm flagellum	2025-01-13	57/7228	0.0978823	0.269749	0.215717	LOC107999802	1
GO:0009062	BP fatty acid catabolic process	2025-01-13	58/7228	0.0995177	0.273342	0.21859	LOC107993965	1
GO:0007492	BP endoderm development	2025-01-13	59/7228	0.10115	0.275986	0.220704	LOC107994321	1
GO:0046165	BP alcohol biosynthetic process	2025-01-13	59/7228	0.10115	0.275986	0.220704	LOC107993965	1
GO:0045178	CC basal part of cell	2025-01-13	60/7228	0.10278	0.279508	0.223521	LOC107995298	1
GO:0006006	BP glucose metabolic process	2025-01-13	61/7228	0.104407	0.280234	0.224101	LOC107999802	1
GO:0034754	BP cellular hormone metabolic process	2025-01-13	61/7228	0.104407	0.280234	0.224101	LOC107993950	1
GO:0052689	MF carboxylic ester hydrolase activity	2025-01-13	61/7228	0.104407	0.280234	0.224101	LOC107993965	1
GO:0097729	CC 9+2 motile cilium	2025-01-13	61/7228	0.104407	0.280234	0.224101	LOC107999802	1
GO:0007548	BP sex differentiation	2025-02-13	311/7228	0.105345	0.281833	0.22538	LOC107999865/LOC107994321	2
GO:0050777	BP negative regulation of immune response	2025-01-13	62/7228	0.106032	0.282752	0.226115	LOC108004046	1
GO:0017015	BP regulation of transforming growth factor beta receptor signaling pathway	2025-01-13	63/7228	0.107654	0.284363	0.227403	LOC107994321	1
GO:0006970	BP response to osmotic stress	2025-01-13	64/7228	0.109273	0.284363	0.227403	LOC107994321	1
GO:0021536	BP diencephalon development	2025-01-13	64/7228	0.109273	0.284363	0.227403	LOC107994321	1
GO:0048864	BP stem cell development	2025-01-13	64/7228	0.109273	0.284363	0.227403	LOC107999865	1
GO:1903844	BP regulation of cellular response to transforming growth factor beta stimulus	2025-01-13	64/7228	0.109273	0.284363	0.227403	LOC107994321	1
GO:0009142	BP nucleoside triphosphate biosynthetic process	2025-01-13	65/7228	0.110889	0.284363	0.227403	LOC107999802	1
GO:0014902	BP myotube differentiation	2025-01-13	65/7228	0.110889	0.284363	0.227403	LOC107999802	1
GO:0016052	BP carbohydrate catabolic process	2025-01-13	65/7228	0.110889	0.284363	0.227403	LOC107999802	1
GO:0045444	BP fat cell differentiation	2025-01-13	65/7228	0.110889	0.284363	0.227403	LOC107999865	1
GO:0090101	BP negative regulation of transmembrane receptor protein serine/threonine kinase signaling pathway	2025-01-13	65/7228	0.110889	0.284363	0.227403	LOC107994321	1
GO:0044283	BP small molecule biosynthetic process	2025-02-13	321/7228	0.111118	0.284363	0.227403	LOC107999802/LOC107993965	2
GO:0000977	MF RNA polymerase II regulatory region sequence-specific DNA binding	2025-02-13	323/7228	0.112284	0.284363	0.227403	LOC107999865/LOC107994321	2
GO:0009127	BP purine nucleoside monophosphate biosynthetic process	2025-01-13	66/7228	0.112503	0.284363	0.227403	LOC107999802	1
GO:0009168	BP purine ribonucleoside monophosphate biosynthetic process	2025-01-13	66/7228	0.112503	0.284363	0.227403	LOC107999802	1
GO:0014013	BP regulation of gliogenesis	2025-01-13	66/7228	0.112503	0.284363	0.227403	LOC107999865	1
GO:0046545	BP development of primary female sexual characteristics	2025-01-13	66/7228	0.112503	0.284363	0.227403	LOC107994321	1
GO:0071466	BP cellular response to xenobiotic stimulus	2025-01-13	66/7228	0.112503	0.284363	0.227403	LOC107993965	1
GO:0051591	BP response to cAMP	2025-01-13	67/7228	0.114114	0.287553	0.229954	LOC107999802	1
GO:0001012	MF RNA polymerase II regulatory region DNA binding	2025-02-13	327/7228	0.114625	0.287961	0.23028	LOC107999865/LOC107994321	2
GO:0048608	BP reproductive structure development	2025-02-13	329/7228	0.115801	0.289937	0.23186	LOC107999865/LOC107994321	2
GO:0006796	BP phosphate-containing compound metabolic process	2025-04-13	1081/7228	0.116829	0.289937	0.23186	LOC107999802/LOC107993965/LOC107994047/LOC107994321	4
GO:0016616	MF oxidoreductase activity, acting on the CH-OH group of donors, NAD or NADP as acceptor	2025-01-13	69/7228	0.117327	0.289937	0.23186	LOC107999802	1
GO:0042180	BP cellular ketone metabolic process	2025-01-13	69/7228	0.117327	0.289937	0.23186	LOC107993950	1
GO:0061458	BP reproductive system development	2025-02-13	332/7228	0.117571	0.289937	0.23186	LOC107999865/LOC107994321	2
GO:0030246	MF carbohydrate binding	2025-01-13	70/7228	0.11893	0.289937	0.23186	LOC108000151	1
GO:0048762	BP mesenchymal cell differentiation	2025-01-13	70/7228	0.11893	0.289937	0.23186	LOC107999865	1
GO:0072006	BP nephron development	2025-01-13	70/7228	0.11893	0.289937	0.23186	LOC107999865	1
GO:0072329	BP monocarboxylic acid catabolic process	2025-01-13	70/7228	0.11893	0.289937	0.23186	LOC107993965	1
GO:0090263	BP positive regulation of canonical Wnt signaling pathway	2025-01-13	70/7228	0.11893	0.289937	0.23186	LOC107995298	1
GO:0001158	MF enhancer sequence-specific DNA binding	2025-01-13	71/7228	0.12053	0.292971	0.234287	LOC107994321	1
GO:0006793	BP phosphorus metabolic process	2025-04-13	1095/7228	0.121181	0.293686	0.234859	LOC107999802/LOC107993965/LOC107994047/LOC107994321	4
GO:0072073	BP kidney epithelium development	2025-01-13	72/7228	0.122128	0.294646	0.235626	LOC107999865	1
GO:0006959	BP humoral immune response	2025-01-13	73/7228	0.123723	0.294646	0.235626	LOC108004050	1
GO:0009156	BP ribonucleoside monophosphate biosynthetic process	2025-01-13	73/7228	0.123723	0.294646	0.235626	LOC107999802	1
GO:0016810	MF hydrolase activity, acting on carbon-nitrogen (but not peptide) bonds	2025-01-13	73/7228	0.123723	0.294646	0.235626	LOC108004046	1
GO:0021761	BP limbic system development	2025-01-13	73/7228	0.123723	0.294646	0.235626	LOC107994321	1
GO:0061333	BP renal tubule morphogenesis	2025-01-13	73/7228	0.123723	0.294646	0.235626	LOC107999865	1
GO:0042542	BP response to hydrogen peroxide	2025-01-13	75/7228	0.126904	0.301352	0.240989	LOC107999802	1
GO:0009124	BP nucleoside monophosphate biosynthetic process	2025-01-13	76/7228	0.128491	0.304243	0.243301	LOC107999802	1
GO:0000976	MF transcription regulatory region sequence-specific DNA binding	2025-02-13	352/7228	0.12956	0.305895	0.244622	LOC107999865/LOC107994321	2
GO:0090288	BP negative regulation of cellular response to growth factor stimulus	2025-01-13	77/7228	0.130075	0.306234	0.244893	LOC107994321	1
GO:0006022	BP aminoglycan metabolic process	2025-01-13	78/7228	0.131657	0.306455	0.24507	LOC108004046	1
GO:0019362	BP pyridine nucleotide metabolic process	2025-01-13	78/7228	0.131657	0.306455	0.24507	LOC107999802	1
GO:0031348	BP negative regulation of defense response	2025-01-13	78/7228	0.131657	0.306455	0.24507	LOC108004046	1
GO:0046496	BP nicotinamide nucleotide metabolic process	2025-01-13	78/7228	0.131657	0.306455	0.24507	LOC107999802	1
GO:0007519	BP skeletal muscle tissue development	2025-01-13	79/7228	0.133235	0.308388	0.246616	LOC107999865	1
GO:0046683	BP response to organophosphorus	2025-01-13	79/7228	0.133235	0.308388	0.246616	LOC107999802	1
GO:0048593	BP camera-type eye morphogenesis	2025-01-13	80/7228	0.134812	0.311162	0.248834	LOC107999865	1
GO:0035326	MF enhancer binding	2025-01-13	81/7228	0.136385	0.31217	0.249641	LOC107994321	1
GO:0046434	BP organophosphate catabolic process	2025-01-13	81/7228	0.136385	0.31217	0.249641	LOC107999802	1
GO:0046660	BP female sex differentiation	2025-01-13	81/7228	0.136385	0.31217	0.249641	LOC107994321	1
GO:0034404	BP nucleobase-containing small molecule biosynthetic process	2025-01-13	82/7228	0.137956	0.314891	0.251816	LOC107999802	1
GO:1901137	BP carbohydrate derivative biosynthetic process	2025-02-13	370/7228	0.140609	0.31939	0.255414	LOC107999802/LOC107993965	2
GO:0019318	BP hexose metabolic process	2025-01-13	84/7228	0.14109	0.31939	0.255414	LOC107999802	1
GO:0031406	MF carboxylic acid binding	2025-01-13	84/7228	0.14109	0.31939	0.255414	LOC107995298	1
GO:0001503	BP ossification	2025-01-13	86/7228	0.144213	0.322912	0.258231	LOC107999865	1
GO:0021987	BP cerebral cortex development	2025-01-13	86/7228	0.144213	0.322912	0.258231	LOC107994321	1
GO:0043177	MF organic acid binding	2025-01-13	86/7228	0.144213	0.322912	0.258231	LOC107995298	1
GO:0072524	BP pyridine-containing compound metabolic process	2025-01-13	86/7228	0.144213	0.322912	0.258231	LOC107999802	1
GO:0050817	BP coagulation	2025-01-13	88/7228	0.147326	0.328423	0.262638	LOC108004050	1
GO:1990837	MF sequence-specific double-stranded DNA binding	2025-02-13	381/7228	0.147472	0.328423	0.262638	LOC107999865/LOC107994321	2
GO:0001838	BP embryonic epithelial tube formation	2025-01-13	89/7228	0.148878	0.329774	0.263718	LOC107999865	1
GO:0003705	MF DNA-binding transcription factor activity, RNA polymerase II-specific	2025-01-13	89/7228	0.148878	0.329774	0.263718	LOC107994321	1
GO:0007599	BP hemostasis	2025-01-13	90/7228	0.150428	0.331425	0.265038	LOC108004050	1
GO:0008589	BP regulation of smoothened signaling pathway	2025-01-13	90/7228	0.150428	0.331425	0.265038	LOC107995298	1
GO:0035270	BP endocrine system development	2025-01-13	91/7228	0.151976	0.331777	0.26532	LOC107994321	1
GO:1905330	BP regulation of morphogenesis of an epithelium	2025-01-13	91/7228	0.151976	0.331777	0.26532	LOC107999865	1
GO:0001764	BP neuron migration	2025-01-13	92/7228	0.15352	0.331777	0.26532	LOC107994321	1
GO:0007525	BP somatic muscle development	2025-01-13	92/7228	0.15352	0.331777	0.26532	LOC107999802	1
GO:0007631	BP feeding behavior	2025-01-13	92/7228	0.15352	0.331777	0.26532	LOC107994321	1
GO:0043195	CC terminal bouton	2025-01-13	92/7228	0.15352	0.331777	0.26532	LOC107994262	1
GO:1901136	BP carbohydrate derivative catabolic process	2025-01-13	92/7228	0.15352	0.331777	0.26532	LOC108004046	1
GO:0048646	BP anatomical structure formation involved in morphogenesis	2025-03-13	770/7228	0.153809	0.331777	0.26532	LOC107999802/LOC107999865/LOC107994321	3
GO:0006733	BP oxidoreduction coenzyme metabolic process	2025-01-13	93/7228	0.155062	0.332577	0.26596	LOC107999802	1
GO:0030177	BP positive regulation of Wnt signaling pathway	2025-01-13	93/7228	0.155062	0.332577	0.26596	LOC107995298	1
GO:0005777	CC peroxisome	2025-01-13	94/7228	0.156602	0.332577	0.26596	LOC107994047	1
GO:0009749	BP response to glucose	2025-01-13	94/7228	0.156602	0.332577	0.26596	LOC107999802	1
GO:0042579	CC microbody	2025-01-13	94/7228	0.156602	0.332577	0.26596	LOC107994047	1
GO:0044242	BP cellular lipid catabolic process	2025-01-13	94/7228	0.156602	0.332577	0.26596	LOC107993965	1
GO:0042445	BP hormone metabolic process	2025-01-13	95/7228	0.158139	0.334119	0.267192	LOC107993950	1
GO:0061326	BP renal tubule development	2025-01-13	95/7228	0.158139	0.334119	0.267192	LOC107999865	1
GO:0005788	CC endoplasmic reticulum lumen	2025-01-13	96/7228	0.159673	0.334785	0.267725	LOC107993965	1
GO:0072175	BP epithelial tube formation	2025-01-13	96/7228	0.159673	0.334785	0.267725	LOC107999865	1
GO:0097223	CC sperm part	2025-01-13	96/7228	0.159673	0.334785	0.267725	LOC107999802	1
GO:0007416	BP synapse assembly	2025-01-13	98/7228	0.162734	0.339475	0.271476	LOC107994262	1
GO:0030324	BP lung development	2025-01-13	98/7228	0.162734	0.339475	0.271476	LOC107994321	1
GO:0045596	BP negative regulation of cell differentiation	2025-02-13	406/7228	0.163349	0.339897	0.271814	LOC107999865/LOC107994321	2
GO:0009746	BP response to hexose	2025-01-13	99/7228	0.16426	0.340077	0.271957	LOC107999802	1
GO:0014074	BP response to purine-containing compound	2025-01-13	99/7228	0.16426	0.340077	0.271957	LOC107999802	1
GO:0030323	BP respiratory tube development	2025-01-13	100/7228	0.165784	0.341516	0.273108	LOC107994321	1
GO:0072330	BP monocarboxylic acid biosynthetic process	2025-01-13	100/7228	0.165784	0.341516	0.273108	LOC107999802	1
GO:0044212	MF transcription regulatory region DNA binding	2025-02-13	417/7228	0.170446	0.350244	0.280088	LOC107999865/LOC107994321	2
GO:0031514	CC motile cilium	2025-01-13	104/7228	0.171855	0.351613	0.281183	LOC107999802	1
GO:0001067	MF regulatory region nucleic acid binding	2025-02-13	420/7228	0.172393	0.351613	0.281183	LOC107999865/LOC107994321	2
GO:0044255	BP cellular lipid metabolic process	2025-02-13	420/7228	0.172393	0.351613	0.281183	LOC107993965/LOC107994321	2
GO:0030336	BP negative regulation of cell migration	2025-01-13	105/7228	0.173366	0.351654	0.281216	LOC107994321	1
GO:0034284	BP response to monosaccharide	2025-01-13	105/7228	0.173366	0.351654	0.281216	LOC107999802	1
GO:0006952	BP defense response	2025-02-13	422/7228	0.173693	0.351654	0.281216	LOC108004046/LOC108004050	2
GO:0045165	BP cell fate commitment	2025-02-13	423/7228	0.174344	0.352107	0.281577	LOC107999865/LOC107994321	2
GO:0060485	BP mesenchyme development	2025-01-13	107/7228	0.176381	0.354482	0.283477	LOC107999865	1
GO:0061448	BP connective tissue development	2025-01-13	107/7228	0.176381	0.354482	0.283477	LOC107999865	1
GO:0006486	BP protein glycosylation	2025-01-13	108/7228	0.177884	0.354907	0.283817	LOC107993965	1
GO:0042752	BP regulation of circadian rhythm	2025-01-13	108/7228	0.177884	0.354907	0.283817	LOC107994321	1
GO:0043413	BP macromolecule glycosylation	2025-01-13	108/7228	0.177884	0.354907	0.283817	LOC107993965	1
GO:0016482	BP cytosolic transport	2025-01-13	109/7228	0.179385	0.356177	0.284833	LOC107993965	1
GO:0032496	BP response to lipopolysaccharide	2025-01-13	109/7228	0.179385	0.356177	0.284833	LOC107994321	1
GO:0061061	BP muscle structure development	2025-02-13	433/7228	0.180879	0.35828	0.286514	LOC107999802/LOC107999865	2
GO:0003690	MF double-stranded DNA binding	2025-02-13	435/7228	0.182192	0.359524	0.287509	LOC107999865/LOC107994321	2
GO:0005996	BP monosaccharide metabolic process	2025-01-13	111/7228	0.18238	0.359524	0.287509	LOC107999802	1
GO:0097159	MF organic cyclic compound binding	2025-05-13	1742/7228	0.183782	0.360237	0.288079	LOC107999802/LOC108004050/LOC107995298/LOC107999865/LOC107994321	5
GO:0048663	BP neuron fate commitment	2025-01-13	112/7228	0.183873	0.360237	0.288079	LOC107994321	1
GO:0000981	MF DNA-binding transcription factor activity, RNA polymerase II-specific	2025-02-13	438/7228	0.184164	0.360237	0.288079	LOC107999865/LOC107994321	2
GO:0016042	BP lipid catabolic process	2025-01-13	113/7228	0.185364	0.360237	0.288079	LOC107993965	1
GO:0060041	BP retina development in camera-type eye	2025-01-13	113/7228	0.185364	0.360237	0.288079	LOC107999865	1
GO:2000146	BP negative regulation of cell motility	2025-01-13	113/7228	0.185364	0.360237	0.288079	LOC107994321	1
GO:0007422	BP peripheral nervous system development	2025-01-13	115/7228	0.188339	0.364299	0.291327	LOC107999865	1
GO:0070085	BP glycosylation	2025-01-13	115/7228	0.188339	0.364299	0.291327	LOC107993965	1
GO:0002237	BP response to molecule of bacterial origin	2025-01-13	116/7228	0.189822	0.365993	0.292682	LOC107994321	1
GO:0008134	MF transcription factor binding	2025-02-13	447/7228	0.190103	0.365993	0.292682	LOC107999865/LOC107994321	2
GO:0060538	BP skeletal muscle organ development	2025-01-13	118/7228	0.192782	0.370284	0.296114	LOC107999865	1
GO:0048754	BP branching morphogenesis of an epithelial tube	2025-01-13	119/7228	0.194257	0.372252	0.297687	LOC107994321	1
GO:0000302	BP response to reactive oxygen species	2025-01-13	121/7228	0.197202	0.375276	0.300105	LOC107999802	1
GO:0035148	BP tube formation	2025-01-13	121/7228	0.197202	0.375276	0.300105	LOC107999865	1
GO:0043209	CC myelin sheath	2025-01-13	121/7228	0.197202	0.375276	0.300105	LOC107999802	1
GO:0043679	CC axon terminus	2025-01-13	122/7228	0.19867	0.376332	0.30095	LOC107994262	1
GO:0051271	BP negative regulation of cellular component movement	2025-01-13	122/7228	0.19867	0.376332	0.30095	LOC107994321	1
GO:0043565	MF sequence-specific DNA binding	2025-02-13	461/7228	0.199408	0.376862	0.301374	LOC107999865/LOC107994321	2
GO:0009108	BP coenzyme biosynthetic process	2025-01-13	124/7228	0.2016	0.378402	0.302605	LOC107999802	1
GO:0021543	BP pallium development	2025-01-13	124/7228	0.2016	0.378402	0.302605	LOC107994321	1
GO:0050662	MF coenzyme binding	2025-01-13	124/7228	0.2016	0.378402	0.302605	LOC107999802	1
GO:0021953	BP central nervous system neuron differentiation	2025-01-13	125/7228	0.203061	0.380278	0.304106	LOC107994321	1
GO:0044798	CC nuclear transcription factor complex	2025-01-13	126/7228	0.204519	0.382141	0.305595	LOC107999865	1
GO:0019752	BP carboxylic acid metabolic process	2025-02-13	473/7228	0.20744	0.38672	0.309258	LOC107999802/LOC107993965	2
GO:0030139	CC endocytic vesicle	2025-01-13	129/7228	0.20888	0.386781	0.309306	LOC107995298	1
GO:0040013	BP negative regulation of locomotion	2025-01-13	129/7228	0.20888	0.386781	0.309306	LOC107994321	1
GO:0044306	CC neuron projection terminus	2025-01-13	129/7228	0.20888	0.386781	0.309306	LOC107994262	1
GO:0006955	BP immune response	2025-02-13	478/7228	0.210801	0.389461	0.31145	LOC108004046/LOC108004050	2
GO:0009743	BP response to carbohydrate	2025-01-13	132/7228	0.213219	0.393048	0.314318	LOC107999802	1
GO:0006164	BP purine nucleotide biosynthetic process	2025-01-13	134/7228	0.2161	0.39657	0.317135	LOC107999802	1
GO:0009152	BP purine ribonucleotide biosynthetic process	2025-01-13	134/7228	0.2161	0.39657	0.317135	LOC107999802	1
GO:0008017	MF microtubule binding	2025-01-13	135/7228	0.217536	0.39657	0.317135	LOC107995298	1
GO:0045121	CC membrane raft	2025-01-13	135/7228	0.217536	0.39657	0.317135	LOC107999802	1
GO:0098857	CC membrane microdomain	2025-01-13	135/7228	0.217536	0.39657	0.317135	LOC107999802	1
GO:0048863	BP stem cell differentiation	2025-01-13	138/7228	0.221831	0.402619	0.321971	LOC107999865	1
GO:0090092	BP regulation of transmembrane receptor protein serine/threonine kinase signaling pathway	2025-01-13	138/7228	0.221831	0.402619	0.321971	LOC107994321	1
GO:0009101	BP glycoprotein biosynthetic process	2025-01-13	139/7228	0.223258	0.404318	0.32333	LOC107993965	1
GO:0072522	BP purine-containing compound biosynthetic process	2025-01-13	140/7228	0.224682	0.406005	0.324679	LOC107999802	1
GO:0006631	BP fatty acid metabolic process	2025-01-13	143/7228	0.228941	0.410997	0.328671	LOC107993965	1
GO:0009260	BP ribonucleotide biosynthetic process	2025-01-13	143/7228	0.228941	0.410997	0.328671	LOC107999802	1
GO:0098589	CC membrane region	2025-01-13	143/7228	0.228941	0.410997	0.328671	LOC107999802	1
GO:0007584	BP response to nutrient	2025-01-13	144/7228	0.230356	0.412638	0.329984	LOC107999802	1
GO:0043062	BP extracellular structure organization	2025-01-13	145/7228	0.231768	0.413738	0.330863	LOC107993965	1
GO:1901575	BP organic substance catabolic process	2025-03-13	938/7228	0.232811	0.413738	0.330863	LOC107999802/LOC108004046/LOC107993965	3
GO:0043436	BP oxoacid metabolic process	2025-02-13	511/7228	0.233161	0.413738	0.330863	LOC107999802/LOC107993965	2
GO:0006082	BP organic acid metabolic process	2025-02-13	513/7228	0.234525	0.413738	0.330863	LOC107999802/LOC107993965	2
GO:0046390	BP ribose phosphate biosynthetic process	2025-01-13	147/7228	0.234586	0.413738	0.330863	LOC107999802	1
GO:0060828	BP regulation of canonical Wnt signaling pathway	2025-01-13	147/7228	0.234586	0.413738	0.330863	LOC107995298	1
GO:0007623	BP circadian rhythm	2025-01-13	148/7228	0.235991	0.413738	0.330863	LOC107994321	1
GO:0008015	BP blood circulation	2025-01-13	148/7228	0.235991	0.413738	0.330863	LOC107994321	1
GO:0016054	BP organic acid catabolic process	2025-01-13	148/7228	0.235991	0.413738	0.330863	LOC107993965	1
GO:0046395	BP carboxylic acid catabolic process	2025-01-13	148/7228	0.235991	0.413738	0.330863	LOC107993965	1
GO:0043603	BP cellular amide metabolic process	2025-02-13	518/7228	0.237938	0.416266	0.332885	LOC107993965/LOC107994047	2
GO:0045088	BP regulation of innate immune response	2025-01-13	151/7228	0.240193	0.418433	0.334618	LOC108004046	1
GO:0046034	BP ATP metabolic process	2025-01-13	151/7228	0.240193	0.418433	0.334618	LOC107999802	1
GO:0045665	BP negative regulation of neuron differentiation	2025-01-13	152/7228	0.241588	0.419976	0.335852	LOC107999865	1
GO:0003700	MF DNA-binding transcription factor activity	2025-02-13	528/7228	0.244779	0.424628	0.339572	LOC107999865/LOC107994321	2
GO:0001822	BP kidney development	2025-01-13	155/7228	0.245761	0.425435	0.340218	LOC107999865	1
GO:0045471	BP response to ethanol	2025-01-13	156/7228	0.247147	0.426938	0.34142	LOC107994321	1
GO:1901362	BP organic cyclic compound biosynthetic process	2025-03-13	973/7228	0.250409	0.431667	0.345201	LOC107999802/LOC107993965/LOC107994321	3
GO:0003013	BP circulatory system process	2025-01-13	159/7228	0.251292	0.431949	0.345427	LOC107994321	1
GO:0060562	BP epithelial tube morphogenesis	2025-02-13	539/7228	0.252324	0.431949	0.345427	LOC107999865/LOC107994321	2
GO:0009410	BP response to xenobiotic stimulus	2025-01-13	160/7228	0.252669	0.431949	0.345427	LOC107993965	1
GO:0090287	BP regulation of cellular response to growth factor stimulus	2025-01-13	160/7228	0.252669	0.431949	0.345427	LOC107994321	1
GO:0021537	BP telencephalon development	2025-01-13	161/7228	0.254044	0.4334	0.346587	LOC107994321	1
GO:0051188	BP cofactor biosynthetic process	2025-01-13	164/7228	0.258153	0.438203	0.350428	LOC107999802	1
GO:0016477	BP cell migration	2025-02-13	549/7228	0.259199	0.438203	0.350428	LOC107999865/LOC107994321	2
GO:0016053	BP organic acid biosynthetic process	2025-01-13	165/7228	0.259519	0.438203	0.350428	LOC107999802	1
GO:0046394	BP carboxylic acid biosynthetic process	2025-01-13	165/7228	0.259519	0.438203	0.350428	LOC107999802	1
GO:0048813	BP dendrite morphogenesis	2025-01-13	165/7228	0.259519	0.438203	0.350428	LOC107994321	1
GO:0014706	BP striated muscle tissue development	2025-01-13	166/7228	0.260881	0.439604	0.351548	LOC107999865	1
GO:0036094	MF small molecule binding	2025-02-13	555/7228	0.263329	0.442376	0.353765	LOC107999802/LOC107995298	2
GO:0009205	BP purine ribonucleoside triphosphate metabolic process	2025-01-13	168/7228	0.2636	0.442376	0.353765	LOC107999802	1
GO:0009144	BP purine nucleoside triphosphate metabolic process	2025-01-13	170/7228	0.26631	0.44511	0.355952	LOC107999802	1
GO:0009199	BP ribonucleoside triphosphate metabolic process	2025-01-13	170/7228	0.26631	0.44511	0.355952	LOC107999802	1
GO:0002683	BP negative regulation of immune system process	2025-01-13	172/7228	0.26901	0.448714	0.358833	LOC108004046	1
GO:0051093	BP negative regulation of developmental process	2025-02-13	566/7228	0.270912	0.449886	0.359771	LOC107999865/LOC107994321	2
GO:0009126	BP purine nucleoside monophosphate metabolic process	2025-01-13	174/7228	0.271702	0.449886	0.359771	LOC107999802	1
GO:0009167	BP purine ribonucleoside monophosphate metabolic process	2025-01-13	174/7228	0.271702	0.449886	0.359771	LOC107999802	1
GO:0071702	BP organic substance transport	2025-03-13	1015/7228	0.271897	0.449886	0.359771	LOC108004050/LOC107995298/LOC107993965	3
GO:0009165	BP nucleotide biosynthetic process	2025-01-13	176/7228	0.274384	0.452184	0.361609	LOC107999802	1
GO:0060537	BP muscle tissue development	2025-01-13	176/7228	0.274384	0.452184	0.361609	LOC107999865	1
GO:1901293	BP nucleoside phosphate biosynthetic process	2025-01-13	178/7228	0.277057	0.455678	0.364403	LOC107999802	1
GO:0001754	BP eye photoreceptor cell differentiation	2025-01-13	179/7228	0.27839	0.456959	0.365427	LOC107999865	1
GO:0009141	BP nucleoside triphosphate metabolic process	2025-01-13	181/7228	0.281049	0.45893	0.367003	LOC107999802	1
GO:0050878	BP regulation of body fluid levels	2025-01-13	181/7228	0.281049	0.45893	0.367003	LOC108004050	1
GO:0009100	BP glycoprotein metabolic process	2025-01-13	182/7228	0.282376	0.45893	0.367003	LOC107993965	1
GO:0009161	BP ribonucleoside monophosphate metabolic process	2025-01-13	182/7228	0.282376	0.45893	0.367003	LOC107999802	1
GO:0048511	BP rhythmic process	2025-01-13	182/7228	0.282376	0.45893	0.367003	LOC107994321	1
GO:0015980	BP energy derivation by oxidation of organic compounds	2025-01-13	184/7228	0.285021	0.46083	0.368523	LOC107999802	1
GO:0031668	BP cellular response to extracellular stimulus	2025-01-13	184/7228	0.285021	0.46083	0.368523	LOC107999802	1
GO:0009056	BP catabolic process	2025-03-13	1041/7228	0.285369	0.46083	0.368523	LOC107999802/LOC108004046/LOC107993965	3
GO:0042493	BP response to drug	2025-02-13	588/7228	0.286102	0.46083	0.368523	LOC107999802/LOC107994321	2
GO:0015631	MF tubulin binding	2025-01-13	185/7228	0.286341	0.46083	0.368523	LOC107995298	1
GO:0001228	MF DNA-binding transcription activator activity, RNA polymerase II-specific	2025-01-13	186/7228	0.287658	0.461148	0.368777	LOC107994321	1
GO:0006644	BP phospholipid metabolic process	2025-01-13	186/7228	0.287658	0.461148	0.368777	LOC107994321	1
GO:2000027	BP regulation of animal organ morphogenesis	2025-01-13	188/7228	0.290286	0.464458	0.371424	LOC107999865	1
GO:0009123	BP nucleoside monophosphate metabolic process	2025-01-13	191/7228	0.294211	0.468916	0.374989	LOC107999802	1
GO:0030111	BP regulation of Wnt signaling pathway	2025-01-13	191/7228	0.294211	0.468916	0.374989	LOC107995298	1
GO:0016358	BP dendrite development	2025-01-13	193/7228	0.296816	0.471246	0.376852	LOC107994321	1
GO:0046486	BP glycerolipid metabolic process	2025-01-13	193/7228	0.296816	0.471246	0.376852	LOC107993965	1
GO:0009953	BP dorsal/ventral pattern formation	2025-01-13	196/7228	0.300708	0.476507	0.381059	LOC107994321	1
GO:0051146	BP striated muscle cell differentiation	2025-01-13	198/7228	0.303291	0.479678	0.383595	LOC107999802	1
GO:0051241	BP negative regulation of multicellular organismal process	2025-02-13	617/7228	0.306145	0.483264	0.386463	LOC107999865/LOC107994321	2
GO:0046530	BP photoreceptor cell differentiation	2025-01-13	201/7228	0.30715	0.483923	0.38699	LOC107999865	1
GO:0045944	BP positive regulation of transcription by RNA polymerase II	2025-02-13	620/7228	0.308218	0.484679	0.387595	LOC107999865/LOC107994321	2
GO:0016331	BP morphogenesis of embryonic epithelium	2025-01-13	203/7228	0.309711	0.486099	0.38873	LOC107999865	1
GO:0048870	BP cell motility	2025-02-13	626/7228	0.312363	0.489329	0.391313	LOC107999865/LOC107994321	2
GO:0051674	BP localization of cell	2025-02-13	629/7228	0.314435	0.491291	0.392882	LOC107999865/LOC107994321	2
GO:0043010	BP camera-type eye development	2025-01-13	207/7228	0.314808	0.491291	0.392882	LOC107999865	1
GO:0001666	BP response to hypoxia	2025-01-13	213/7228	0.322387	0.502169	0.401581	LOC107999802	1
GO:0045892	BP negative regulation of transcription, DNA-templated	2025-02-13	643/7228	0.324095	0.503877	0.402947	LOC107999865/LOC107994321	2
GO:0071496	BP cellular response to external stimulus	2025-01-13	215/7228	0.324897	0.504171	0.403182	LOC107999802	1
GO:0072001	BP renal system development	2025-01-13	217/7228	0.327398	0.507097	0.405522	LOC107999865	1
GO:0000978	MF RNA polymerase II proximal promoter sequence-specific DNA binding	2025-01-13	219/7228	0.32989	0.508092	0.406318	LOC107994321	1
GO:0001701	BP in utero embryonic development	2025-01-13	219/7228	0.32989	0.508092	0.406318	LOC107999865	1
GO:0050768	BP negative regulation of neurogenesis	2025-01-13	219/7228	0.32989	0.508092	0.406318	LOC107999865	1
GO:0019216	BP regulation of lipid metabolic process	2025-01-13	221/7228	0.332373	0.51001	0.407852	LOC107993965	1
GO:0036293	BP response to decreased oxygen levels	2025-01-13	221/7228	0.332373	0.51001	0.407852	LOC107999802	1
GO:1903507	BP negative regulation of nucleic acid-templated transcription	2025-02-13	657/7228	0.333741	0.511157	0.408769	LOC107999865/LOC107994321	2
GO:1902679	BP negative regulation of RNA biosynthetic process	2025-02-13	658/7228	0.334429	0.51126	0.408852	LOC107999865/LOC107994321	2
GO:0042060	BP wound healing	2025-01-13	224/7228	0.336083	0.512819	0.410098	LOC108004050	1
GO:0000987	MF proximal promoter sequence-specific DNA binding	2025-01-13	225/7228	0.337315	0.512819	0.410098	LOC107994321	1
GO:0007517	BP muscle organ development	2025-01-13	225/7228	0.337315	0.512819	0.410098	LOC107999865	1
GO:0005975	BP carbohydrate metabolic process	2025-01-13	228/7228	0.340999	0.517465	0.413813	LOC107999802	1
GO:0035239	BP tube morphogenesis	2025-02-13	670/7228	0.342679	0.518305	0.414485	LOC107999865/LOC107994321	2
GO:0060429	BP epithelium development	2025-03-13	1150/7228	0.342811	0.518305	0.414485	LOC107993965/LOC107999865/LOC107994321	3
GO:0001655	BP urogenital system development	2025-01-13	230/7228	0.343445	0.518313	0.414491	LOC107999865	1
GO:0048469	BP cell maturation	2025-01-13	232/7228	0.345882	0.521037	0.416669	LOC107999865	1
GO:0050808	BP synapse organization	2025-01-13	234/7228	0.348311	0.523738	0.41883	LOC107994262	1
GO:0042692	BP muscle cell differentiation	2025-01-13	237/7228	0.351939	0.52778	0.422062	LOC107999802	1
GO:0007417	BP central nervous system development	2025-02-13	684/7228	0.35228	0.52778	0.422062	LOC107999865/LOC107994321	2
GO:0030900	BP forebrain development	2025-01-13	242/7228	0.357944	0.534091	0.427109	LOC107994321	1
GO:0097305	BP response to alcohol	2025-01-13	242/7228	0.357944	0.534091	0.427109	LOC107994321	1
GO:0002009	BP morphogenesis of an epithelium	2025-02-13	693/7228	0.358437	0.534091	0.427109	LOC107999865/LOC107994321	2
GO:0046983	MF protein dimerization activity	2025-02-13	695/7228	0.359804	0.535159	0.427963	LOC107999865/LOC107994321	2
GO:0150034	CC distal axon	2025-01-13	245/7228	0.361522	0.536746	0.429232	LOC107994262	1
GO:0001667	BP ameboidal-type cell migration	2025-01-13	249/7228	0.366264	0.541834	0.433301	LOC107999865	1
GO:0070482	BP response to oxygen levels	2025-01-13	249/7228	0.366264	0.541834	0.433301	LOC107999802	1
GO:0031347	BP regulation of defense response	2025-01-13	250/7228	0.367445	0.542606	0.433919	LOC108004046	1
GO:0010721	BP negative regulation of cell development	2025-01-13	251/7228	0.368623	0.543373	0.434532	LOC107999865	1
GO:1901363	MF heterocyclic compound binding	2025-04-13	1713/7228	0.372155	0.547599	0.437912	LOC107999802/LOC107995298/LOC107999865/LOC107994321	4
GO:0051253	BP negative regulation of RNA metabolic process	2025-02-13	716/7228	0.374109	0.549493	0.439426	LOC107999865/LOC107994321	2
GO:0006950	BP response to stress	2025-04-13	1728/7228	0.379091	0.555821	0.444486	LOC107999802/LOC108004046/LOC108004050/LOC107994321	4
GO:0006091	BP generation of precursor metabolites and energy	2025-01-13	263/7228	0.382607	0.559979	0.447812	LOC107999802	1
GO:0044441	CC ciliary part	2025-01-13	265/7228	0.38491	0.562351	0.449708	LOC107999802	1
GO:0048729	BP tissue morphogenesis	2025-02-13	735/7228	0.386976	0.563704	0.450791	LOC107999865/LOC107994321	2
GO:0051961	BP negative regulation of nervous system development	2025-01-13	267/7228	0.387205	0.563704	0.450791	LOC107999865	1
GO:0046982	MF protein heterodimerization activity	2025-01-13	268/7228	0.388349	0.564373	0.451326	LOC107999865	1
GO:0034655	BP nucleobase-containing compound catabolic process	2025-01-13	269/7228	0.389492	0.565037	0.451856	LOC107999802	1
GO:0140110	MF transcription regulator activity	2025-02-13	740/7228	0.390349	0.565286	0.452056	LOC107999865/LOC107994321	2
GO:0007626	BP locomotory behavior	2025-01-13	271/7228	0.391771	0.566349	0.452906	LOC107994321	1
GO:0033267	CC axon part	2025-01-13	274/7228	0.395174	0.569272	0.455243	LOC107994262	1
GO:0098793	CC presynapse	2025-01-13	274/7228	0.395174	0.569272	0.455243	LOC107994262	1
GO:0009617	BP response to bacterium	2025-01-13	282/7228	0.404165	0.581208	0.464788	LOC107994321	1
GO:0008610	BP lipid biosynthetic process	2025-01-13	286/7228	0.408614	0.586582	0.469086	LOC107993965	1
GO:0003677	MF DNA binding	2025-02-13	772/7228	0.411793	0.58929	0.471252	LOC107999865/LOC107994321	2
GO:0006979	BP response to oxidative stress	2025-01-13	289/7228	0.411931	0.58929	0.471252	LOC107999802	1
GO:2000113	BP negative regulation of cellular macromolecule biosynthetic process	2025-02-13	774/7228	0.413124	0.589973	0.471797	LOC107999865/LOC107994321	2
GO:0009611	BP response to wounding	2025-01-13	291/7228	0.414133	0.59039	0.472131	LOC108004050	1
GO:0044270	BP cellular nitrogen compound catabolic process	2025-01-13	292/7228	0.415231	0.590933	0.472565	LOC107999802	1
GO:0046700	BP heterocycle catabolic process	2025-01-13	293/7228	0.416327	0.591471	0.472995	LOC107999802	1
GO:0045893	BP positive regulation of transcription, DNA-templated	2025-02-13	786/7228	0.421089	0.597207	0.477582	LOC107999865/LOC107994321	2
GO:0019439	BP aromatic compound catabolic process	2025-01-13	301/7228	0.425027	0.600724	0.480395	LOC107999802	1
GO:0021700	BP developmental maturation	2025-01-13	301/7228	0.425027	0.600724	0.480395	LOC107999865	1
GO:0010558	BP negative regulation of macromolecule biosynthetic process	2025-02-13	798/7228	0.429012	0.604283	0.483241	LOC107999865/LOC107994321	2
GO:0045934	BP negative regulation of nucleobase-containing compound metabolic process	2025-02-13	798/7228	0.429012	0.604283	0.483241	LOC107999865/LOC107994321	2
GO:1901361	BP organic cyclic compound catabolic process	2025-01-13	308/7228	0.432541	0.607763	0.486024	LOC107999802	1
GO:0042981	BP regulation of apoptotic process	2025-02-13	804/7228	0.432957	0.607763	0.486024	LOC107999802/LOC107999865	2
GO:0060541	BP respiratory system development	2025-01-13	314/7228	0.43891	0.61507	0.491868	LOC107994321	1
GO:1901576	BP organic substance biosynthetic process	2025-04-13	1860/7228	0.440357	0.616051	0.492652	LOC107999802/LOC107993965/LOC107994047/LOC107994321	4
GO:0031327	BP negative regulation of cellular biosynthetic process	2025-02-13	822/7228	0.444726	0.619937	0.49576	LOC107999865/LOC107994321	2
GO:0050776	BP regulation of immune response	2025-01-13	320/7228	0.445212	0.619937	0.49576	LOC108004046	1
GO:0034654	BP nucleobase-containing compound biosynthetic process	2025-02-13	826/7228	0.447327	0.619937	0.49576	LOC107999802/LOC107994321	2
GO:0007411	BP axon guidance	2025-01-13	323/7228	0.448339	0.619937	0.49576	LOC107994321	1
GO:1903508	BP positive regulation of nucleic acid-templated transcription	2025-02-13	829/7228	0.449274	0.619937	0.49576	LOC107999865/LOC107994321	2
GO:1902680	BP positive regulation of RNA biosynthetic process	2025-02-13	830/7228	0.449923	0.619937	0.49576	LOC107999865/LOC107994321	2
GO:0048568	BP embryonic organ development	2025-01-13	325/7228	0.450414	0.619937	0.49576	LOC107994321	1
GO:0009058	BP biosynthetic process	2025-04-13	1883/7228	0.451016	0.619937	0.49576	LOC107999802/LOC107993965/LOC107994047/LOC107994321	4
GO:0044463	CC cell projection part	2025-02-13	832/7228	0.451219	0.619937	0.49576	LOC107999802/LOC107994262	2
GO:0120038	CC plasma membrane bounded cell projection part	2025-02-13	832/7228	0.451219	0.619937	0.49576	LOC107999802/LOC107994262	2
GO:0010035	BP response to inorganic substance	2025-01-13	326/7228	0.451449	0.619937	0.49576	LOC107999802	1
GO:0043067	BP regulation of programmed cell death	2025-02-13	834/7228	0.452513	0.619937	0.49576	LOC107999802/LOC107999865	2
GO:0050769	BP positive regulation of neurogenesis	2025-01-13	328/7228	0.453514	0.619937	0.49576	LOC107999865	1
GO:0033036	BP macromolecule localization	2025-03-13	1359/7228	0.453668	0.619937	0.49576	LOC108004050/LOC107995298/LOC107993965	3
GO:0009890	BP negative regulation of biosynthetic process	2025-02-13	840/7228	0.456389	0.620852	0.496491	LOC107999865/LOC107994321	2
GO:0048585	BP negative regulation of response to stimulus	2025-02-13	840/7228	0.456389	0.620852	0.496491	LOC108004046/LOC107994321	2
GO:0097485	BP neuron projection guidance	2025-01-13	331/7228	0.456597	0.620852	0.496491	LOC107994321	1
GO:1901700	BP response to oxygen-containing compound	2025-02-13	843/7228	0.458322	0.62217	0.497546	LOC107999802/LOC107994321	2
GO:0090407	BP organophosphate biosynthetic process	2025-01-13	335/7228	0.460683	0.624347	0.499286	LOC107999802	1
GO:0005759	CC mitochondrial matrix	2025-01-13	338/7228	0.46373	0.627444	0.501763	LOC107999802	1
GO:0048592	BP eye morphogenesis	2025-01-13	341/7228	0.46676	0.630508	0.504213	LOC107999865	1
GO:0005929	CC cilium	2025-01-13	343/7228	0.468771	0.632189	0.505557	LOC107999802	1
GO:0032870	BP cellular response to hormone stimulus	2025-01-13	350/7228	0.475756	0.64056	0.512252	LOC107994321	1
GO:0043065	BP positive regulation of apoptotic process	2025-01-13	351/7228	0.476747	0.640847	0.512481	LOC107999802	1
GO:0009628	BP response to abiotic stimulus	2025-02-13	874/7228	0.478112	0.641635	0.513111	LOC107999802/LOC107994321	2
GO:0030334	BP regulation of cell migration	2025-01-13	358/7228	0.483635	0.647991	0.518194	LOC107994321	1
GO:0051254	BP positive regulation of RNA metabolic process	2025-02-13	884/7228	0.48442	0.647991	0.518194	LOC107999865/LOC107994321	2
GO:0007600	BP sensory perception	2025-01-13	363/7228	0.488503	0.652393	0.521714	LOC108000423	1
GO:0018130	BP heterocycle biosynthetic process	2025-02-13	898/7228	0.493188	0.657585	0.525866	LOC107999802/LOC107994321	2
GO:0006139	BP nucleobase-containing compound metabolic process	2025-04-13	1979/7228	0.495192	0.659189	0.527149	LOC107999802/LOC107993965/LOC107994047/LOC107994321	4
GO:0043068	BP positive regulation of programmed cell death	2025-01-13	371/7228	0.496205	0.659472	0.527375	LOC107999802	1
GO:0051962	BP positive regulation of nervous system development	2025-01-13	373/7228	0.498113	0.66038	0.528102	LOC107999865	1
GO:0003008	BP system process	2025-02-13	910/7228	0.500643	0.66038	0.528102	LOC108000423/LOC107994321	2
GO:0016788	MF hydrolase activity, acting on ester bonds	2025-01-13	376/7228	0.500964	0.66038	0.528102	LOC107993965	1
GO:1901566	BP organonitrogen compound biosynthetic process	2025-02-13	911/7228	0.501262	0.66038	0.528102	LOC107999802/LOC107993965	2
GO:0007507	BP heart development	2025-01-13	377/7228	0.50191	0.66038	0.528102	LOC107999865	1
GO:0019438	BP aromatic compound biosynthetic process	2025-02-13	913/7228	0.502498	0.66038	0.528102	LOC107999802/LOC107994321	2
GO:0035295	BP tube development	2025-02-13	913/7228	0.502498	0.66038	0.528102	LOC107999865/LOC107994321	2
GO:2000145	BP regulation of cell motility	2025-01-13	381/7228	0.505681	0.663505	0.530601	LOC107994321	1
GO:0042802	MF identical protein binding	2025-02-13	927/7228	0.511106	0.668732	0.53478	LOC107999802/LOC107994321	2
GO:0031667	BP response to nutrient levels	2025-01-13	387/7228	0.511288	0.668732	0.53478	LOC107999802	1
GO:0017144	BP drug metabolic process	2025-01-13	389/7228	0.513143	0.670095	0.535871	LOC107999802	1
GO:0010720	BP positive regulation of cell development	2025-01-13	392/7228	0.515915	0.670935	0.536542	LOC107999865	1
GO:0002064	BP epithelial cell development	2025-01-13	393/7228	0.516835	0.670935	0.536542	LOC107999865	1
GO:0006935	BP chemotaxis	2025-01-13	393/7228	0.516835	0.670935	0.536542	LOC107994321	1
GO:0090596	BP sensory organ morphogenesis	2025-01-13	394/7228	0.517754	0.670935	0.536542	LOC107999865	1
GO:0008284	BP positive regulation of cell proliferation	2025-01-13	395/7228	0.518672	0.670935	0.536542	LOC107999865	1
GO:0009991	BP response to extracellular stimulus	2025-01-13	395/7228	0.518672	0.670935	0.536542	LOC107999802	1
GO:0002376	BP immune system process	2025-02-13	941/7228	0.519634	0.671126	0.536695	LOC108004046/LOC108004050	2
GO:0010941	BP regulation of cell death	2025-02-13	947/7228	0.523264	0.674756	0.539598	LOC107999802/LOC107999865	2
GO:0043009	BP chordate embryonic development	2025-01-13	408/7228	0.530452	0.681003	0.544594	LOC107999865	1
GO:0040011	BP locomotion	2025-02-13	961/7228	0.531674	0.681003	0.544594	LOC107999865/LOC107994321	2
GO:0043207	BP response to external biotic stimulus	2025-01-13	410/7228	0.53224	0.681003	0.544594	LOC107994321	1
GO:0048732	BP gland development	2025-01-13	410/7228	0.53224	0.681003	0.544594	LOC107994321	1
GO:0051707	BP response to other organism	2025-01-13	410/7228	0.53224	0.681003	0.544594	LOC107994321	1
GO:0007283	BP spermatogenesis	2025-01-13	413/7228	0.534911	0.681682	0.545137	LOC107999865	1
GO:0010942	BP positive regulation of cell death	2025-01-13	413/7228	0.534911	0.681682	0.545137	LOC107999802	1
GO:0044248	BP cellular catabolic process	2025-02-13	967/7228	0.535253	0.681682	0.545137	LOC107999802/LOC107993965	2
GO:0009887	BP animal organ morphogenesis	2025-02-13	971/7228	0.53763	0.683653	0.546713	LOC107999865/LOC107994321	2
GO:0030182	BP neuron differentiation	2025-02-13	979/7228	0.542364	0.688154	0.550312	LOC107999865/LOC107994321	2
GO:0007409	BP axonogenesis	2025-01-13	422/7228	0.54284	0.688154	0.550312	LOC107994321	1
GO:0009607	BP response to biotic stimulus	2025-01-13	423/7228	0.543713	0.688202	0.550351	LOC107994321	1
GO:0010557	BP positive regulation of macromolecule biosynthetic process	2025-02-13	986/7228	0.546483	0.690648	0.552306	LOC107999865/LOC107994321	2
GO:0045935	BP positive regulation of nucleobase-containing compound metabolic process	2025-02-13	989/7228	0.548242	0.691606	0.553072	LOC107999865/LOC107994321	2
GO:0006366	BP transcription by RNA polymerase II	2025-01-13	429/7228	0.54892	0.691606	0.553072	LOC107994321	1
GO:0000166	MF nucleotide binding	2025-01-13	432/7228	0.551503	0.692763	0.553998	LOC107999802	1
GO:0033993	BP response to lipid	2025-01-13	433/7228	0.552361	0.692763	0.553998	LOC107994321	1
GO:1901265	MF nucleoside phosphate binding	2025-01-13	433/7228	0.552361	0.692763	0.553998	LOC107999802	1
GO:0045595	BP regulation of cell differentiation	2025-02-13	1002/7228	0.555818	0.694941	0.55574	LOC107999865/LOC107994321	2
GO:0019900	MF kinase binding	2025-01-13	438/7228	0.556628	0.694941	0.55574	LOC107999802	1
GO:0044456	CC synapse part	2025-01-13	438/7228	0.556628	0.694941	0.55574	LOC107994262	1
GO:0003006	BP developmental process involved in reproduction	2025-02-13	1012/7228	0.561594	0.69913	0.55909	LOC107999865/LOC107994321	2
GO:0042330	BP taxis	2025-01-13	444/7228	0.561699	0.69913	0.55909	LOC107994321	1
GO:0030424	CC axon	2025-01-13	445/7228	0.562538	0.69913	0.55909	LOC107994262	1
GO:0051270	BP regulation of cellular component movement	2025-01-13	446/7228	0.563377	0.69913	0.55909	LOC107994321	1
GO:0061564	BP axon development	2025-01-13	449/7228	0.565883	0.701185	0.560733	LOC107994321	1
GO:0006928	BP movement of cell or subcellular component	2025-02-13	1021/7228	0.566754	0.701209	0.560752	LOC107999865/LOC107994321	2
GO:0010629	BP negative regulation of gene expression	2025-02-13	1024/7228	0.568465	0.702272	0.561602	LOC107999865/LOC107994321	2
GO:0048232	BP male gamete generation	2025-01-13	454/7228	0.570031	0.703152	0.562306	LOC107999865	1
GO:0048569	BP post-embryonic animal organ development	2025-01-13	456/7228	0.57168	0.704132	0.56309	LOC107999802	1
GO:0002165	BP instar larval or pupal development	2025-01-13	462/7228	0.576591	0.709121	0.56708	LOC107993950	1
GO:0010628	BP positive regulation of gene expression	2025-02-13	1045/7228	0.580333	0.712659	0.569909	LOC107999865/LOC107994321	2
GO:0031328	BP positive regulation of cellular biosynthetic process	2025-02-13	1049/7228	0.582571	0.71364	0.570693	LOC107999865/LOC107994321	2
GO:0051239	BP regulation of multicellular organismal process	2025-03-13	1617/7228	0.582864	0.71364	0.570693	LOC107993965/LOC107999865/LOC107994321	3
GO:0008092	MF cytoskeletal protein binding	2025-01-13	473/7228	0.585461	0.715757	0.572386	LOC107995298	1
GO:0000122	BP negative regulation of transcription by RNA polymerase II	2025-01-13	476/7228	0.58785	0.716895	0.573296	LOC107994321	1
GO:0009891	BP positive regulation of biosynthetic process	2025-02-13	1059/7228	0.588132	0.716895	0.573296	LOC107999865/LOC107994321	2
GO:0045664	BP regulation of neuron differentiation	2025-01-13	481/7228	0.591804	0.720305	0.576023	LOC107999865	1
GO:0043066	BP negative regulation of apoptotic process	2025-01-13	493/7228	0.60115	0.73046	0.584144	LOC107999865	1
GO:0072359	BP circulatory system development	2025-01-13	494/7228	0.60192	0.73046	0.584144	LOC107999865	1
GO:0043069	BP negative regulation of programmed cell death	2025-01-13	506/7228	0.611052	0.740451	0.592134	LOC107999865	1
GO:0009790	BP embryo development	2025-02-13	1111/7228	0.616296	0.744711	0.595541	LOC107999865/LOC107994321	2
GO:0006357	BP regulation of transcription by RNA polymerase II	2025-02-13	1114/7228	0.617882	0.744711	0.595541	LOC107999865/LOC107994321	2
GO:0006351	BP transcription, DNA-templated	2025-01-13	517/7228	0.619253	0.744711	0.595541	LOC107994321	1
GO:0007420	BP brain development	2025-01-13	517/7228	0.619253	0.744711	0.595541	LOC107994321	1
GO:0042803	MF protein homodimerization activity	2025-01-13	518/7228	0.61999	0.744711	0.595541	LOC107994321	1
GO:0097659	BP nucleic acid-templated transcription	2025-01-13	518/7228	0.61999	0.744711	0.595541	LOC107994321	1
GO:0007399	BP nervous system development	2025-03-13	1701/7228	0.621605	0.745564	0.596222	LOC107994262/LOC107999865/LOC107994321	3
GO:0040012	BP regulation of locomotion	2025-01-13	522/7228	0.622927	0.746064	0.596623	LOC107994321	1
GO:0001654	BP eye development	2025-01-13	524/7228	0.624388	0.746516	0.596984	LOC107999865	1
GO:0032774	BP RNA biosynthetic process	2025-01-13	525/7228	0.625116	0.746516	0.596984	LOC107994321	1
GO:0120025	CC plasma membrane bounded cell projection	2025-02-13	1131/7228	0.626787	0.747428	0.597713	LOC107999802/LOC107994262	2
GO:0014070	BP response to organic cyclic compound	2025-01-13	532/7228	0.630179	0.74926	0.599179	LOC107999802	1
GO:0009725	BP response to hormone	2025-01-13	534/7228	0.631613	0.74926	0.599179	LOC107994321	1
GO:0048667	BP cell morphogenesis involved in neuron differentiation	2025-01-13	534/7228	0.631613	0.74926	0.599179	LOC107994321	1
GO:0042995	CC cell projection	2025-02-13	1141/7228	0.631961	0.74926	0.599179	LOC107999802/LOC107994262	2
GO:0044432	CC endoplasmic reticulum part	2025-01-13	537/7228	0.633756	0.750308	0.600017	LOC107993965	1
GO:0045597	BP positive regulation of cell differentiation	2025-01-13	539/7228	0.635178	0.750674	0.600309	LOC107999865	1
GO:0045202	CC synapse	2025-01-13	540/7228	0.635887	0.750674	0.600309	LOC107994262	1
GO:0002682	BP regulation of immune system process	2025-01-13	546/7228	0.640114	0.754584	0.603436	LOC108004046	1
GO:0048598	BP embryonic morphogenesis	2025-01-13	548/7228	0.641513	0.755153	0.603891	LOC107999865	1
GO:0016787	MF hydrolase activity	2025-02-13	1169/7228	0.646192	0.757885	0.606076	LOC108004046/LOC107993965	2
GO:0048812	BP neuron projection morphogenesis	2025-01-13	555/7228	0.64637	0.757885	0.606076	LOC107994321	1
GO:0060322	BP head development	2025-01-13	556/7228	0.647059	0.757885	0.606076	LOC107994321	1
GO:0120039	BP plasma membrane bounded cell projection morphogenesis	2025-01-13	558/7228	0.648434	0.757885	0.606076	LOC107994321	1
GO:1901565	BP organonitrogen compound catabolic process	2025-01-13	558/7228	0.648434	0.757885	0.606076	LOC108004046	1
GO:0048858	BP cell projection morphogenesis	2025-01-13	560/7228	0.649803	0.75841	0.606495	LOC107994321	1
GO:0003002	BP regionalization	2025-01-13	567/7228	0.654556	0.761509	0.608974	LOC107994321	1
GO:0005215	MF transporter activity	2025-01-13	567/7228	0.654556	0.761509	0.608974	LOC107995298	1
GO:0010243	BP response to organonitrogen compound	2025-01-13	568/7228	0.65523	0.761509	0.608974	LOC107999802	1
GO:0070887	BP cellular response to chemical stimulus	2025-02-13	1190/7228	0.656617	0.762046	0.609403	LOC107993965/LOC107994321	2
GO:0005102	MF signaling receptor binding	2025-01-13	577/7228	0.661244	0.765536	0.612194	LOC107995298	1
GO:0034645	BP cellular macromolecule biosynthetic process	2025-02-13	1200/7228	0.661507	0.765536	0.612194	LOC107993965/LOC107994321	2
GO:0051172	BP negative regulation of nitrogen compound metabolic process	2025-02-13	1202/7228	0.662479	0.765536	0.612194	LOC107999865/LOC107994321	2
GO:0060548	BP negative regulation of cell death	2025-01-13	581/7228	0.663885	0.765536	0.612194	LOC107999865	1
GO:0032990	BP cell part morphogenesis	2025-01-13	583/7228	0.665199	0.765536	0.612194	LOC107994321	1
GO:0050767	BP regulation of neurogenesis	2025-01-13	583/7228	0.665199	0.765536	0.612194	LOC107999865	1
GO:0048583	BP regulation of response to stimulus	2025-03-13	1806/7228	0.667189	0.766379	0.612868	LOC108004046/LOC107995298/LOC107994321	3
GO:0009605	BP response to external stimulus	2025-02-13	1213/7228	0.667791	0.766379	0.612868	LOC107999802/LOC107994321	2
GO:2000026	BP regulation of multicellular organismal development	2025-02-13	1216/7228	0.66923	0.766502	0.612966	LOC107999865/LOC107994321	2
GO:0000904	BP cell morphogenesis involved in differentiation	2025-01-13	590/7228	0.669759	0.766502	0.612966	LOC107994321	1
GO:0044271	BP cellular nitrogen compound biosynthetic process	2025-02-13	1224/7228	0.673045	0.768453	0.614527	LOC107999802/LOC107994321	2
GO:0044249	BP cellular biosynthetic process	2025-03-13	1823/7228	0.674256	0.768453	0.614527	LOC107999802/LOC107993965/LOC107994321	3
GO:0071495	BP cellular response to endogenous stimulus	2025-01-13	597/7228	0.674262	0.768453	0.614527	LOC107994321	1
GO:0009059	BP macromolecule biosynthetic process	2025-02-13	1238/7228	0.679647	0.773521	0.61858	LOC107993965/LOC107994321	2
GO:0016310	BP phosphorylation	2025-01-13	608/7228	0.681223	0.77404	0.618995	LOC107999802	1
GO:0019899	MF enzyme binding	2025-02-13	1243/7228	0.681982	0.77404	0.618995	LOC107999802/LOC107994321	2
GO:0009653	BP anatomical structure morphogenesis	2025-03-13	1848/7228	0.684483	0.775811	0.620411	LOC107999802/LOC107999865/LOC107994321	3
GO:1901698	BP response to nitrogen compound	2025-01-13	615/7228	0.685581	0.775987	0.620552	LOC107999802	1
GO:0009057	BP macromolecule catabolic process	2025-01-13	630/7228	0.694736	0.78527	0.627976	LOC108004046	1
GO:0022603	BP regulation of anatomical structure morphogenesis	2025-01-13	635/7228	0.697732	0.787577	0.62982	LOC107999865	1
GO:0031175	BP neuron projection development	2025-01-13	642/7228	0.701881	0.791177	0.632699	LOC107994321	1
GO:0048699	BP generation of neurons	2025-02-13	1291/7228	0.703786	0.79224	0.633549	LOC107999865/LOC107994321	2
GO:0044429	CC mitochondrial part	2025-01-13	652/7228	0.707718	0.794495	0.635353	LOC107999802	1
GO:0080134	BP regulation of response to stress	2025-01-13	652/7228	0.707718	0.794495	0.635353	LOC108004046	1
GO:0031324	BP negative regulation of cellular metabolic process	2025-02-13	1309/7228	0.711678	0.795579	0.636219	LOC107999865/LOC107994321	2
GO:0050877	BP nervous system process	2025-01-13	659/7228	0.71174	0.795579	0.636219	LOC108000423	1
GO:0007389	BP pattern specification process	2025-01-13	660/7228	0.712311	0.795579	0.636219	LOC107994321	1
GO:0003676	MF nucleic acid binding	2025-02-13	1311/7228	0.712545	0.795579	0.636219	LOC107999865/LOC107994321	2
GO:0098805	CC whole membrane	2025-01-13	665/7228	0.715148	0.797404	0.637679	LOC107999802	1
GO:0043168	MF anion binding	2025-01-13	673/7228	0.719633	0.801321	0.640811	LOC107995298	1
GO:0051960	BP regulation of nervous system development	2025-01-13	675/7228	0.720744	0.801475	0.640934	LOC107999865	1
GO:0007423	BP sensory organ development	2025-01-13	691/7228	0.729487	0.806948	0.645311	LOC107999865	1
GO:0060284	BP regulation of cell development	2025-01-13	691/7228	0.729487	0.806948	0.645311	LOC107999865	1
GO:0042221	BP response to chemical	2025-03-13	1965/7228	0.729705	0.806948	0.645311	LOC107999802/LOC107993965/LOC107994321	3
GO:0010033	BP response to organic substance	2025-02-13	1352/7228	0.729908	0.806948	0.645311	LOC107999802/LOC107994321	2
GO:0000902	BP cell morphogenesis	2025-01-13	693/7228	0.730562	0.806948	0.645311	LOC107994321	1
GO:0022008	BP neurogenesis	2025-02-13	1361/7228	0.733614	0.809234	0.647139	LOC107999865/LOC107994321	2
GO:0009968	BP negative regulation of signal transduction	2025-01-13	718/7228	0.74367	0.81923	0.655133	LOC107994321	1
GO:0009792	BP embryo development ending in birth or egg hatching	2025-01-13	725/7228	0.747233	0.822056	0.657393	LOC107999865	1
GO:0010605	BP negative regulation of macromolecule metabolic process	2025-02-13	1401/7228	0.749626	0.823589	0.658619	LOC107999865/LOC107994321	2
GO:0009967	BP positive regulation of signal transduction	2025-01-13	752/7228	0.760554	0.834482	0.66733	LOC107995298	1
GO:0009719	BP response to endogenous stimulus	2025-01-13	764/7228	0.766263	0.838351	0.670424	LOC107994321	1
GO:0009966	BP regulation of signal transduction	2025-02-13	1445/7228	0.766391	0.838351	0.670424	LOC107995298/LOC107994321	2
GO:0006355	BP regulation of transcription, DNA-templated	2025-02-13	1447/7228	0.767132	0.838351	0.670424	LOC107999865/LOC107994321	2
GO:0009791	BP post-embryonic development	2025-01-13	770/7228	0.769071	0.839357	0.671228	LOC107993950	1
GO:0042127	BP regulation of cell proliferation	2025-01-13	773/7228	0.770463	0.839763	0.671553	LOC107999865	1
GO:0007610	BP behavior	2025-01-13	777/7228	0.772307	0.840661	0.672271	LOC107994321	1
GO:0043005	CC neuron projection	2025-01-13	785/7228	0.775954	0.842276	0.673563	LOC107994262	1
GO:0010648	BP negative regulation of cell communication	2025-01-13	787/7228	0.776857	0.842276	0.673563	LOC107994321	1
GO:0023057	BP negative regulation of signaling	2025-01-13	787/7228	0.776857	0.842276	0.673563	LOC107994321	1
GO:0051094	BP positive regulation of developmental process	2025-01-13	791/7228	0.778653	0.842496	0.673738	LOC107999865	1
GO:1903506	BP regulation of nucleic acid-templated transcription	2025-02-13	1480/7228	0.779104	0.842496	0.673738	LOC107999865/LOC107994321	2
GO:2001141	BP regulation of RNA biosynthetic process	2025-02-13	1483/7228	0.780169	0.842541	0.673775	LOC107999865/LOC107994321	2
GO:0005783	CC endoplasmic reticulum	2025-01-13	806/7228	0.785272	0.846755	0.677145	LOC107993965	1
GO:0050793	BP regulation of developmental process	2025-02-13	1500/7228	0.786126	0.846755	0.677145	LOC107999865/LOC107994321	2
GO:0022414	BP reproductive process	2025-02-13	1509/7228	0.789229	0.848987	0.67893	LOC107999865/LOC107994321	2
GO:0032989	BP cellular component morphogenesis	2025-01-13	826/7228	0.793812	0.852805	0.681983	LOC107994321	1
GO:0048666	BP neuron development	2025-01-13	831/7228	0.795898	0.85293	0.682082	LOC107994321	1
GO:0009892	BP negative regulation of metabolic process	2025-02-13	1529/7228	0.795999	0.85293	0.682082	LOC107999865/LOC107994321	2
GO:0051173	BP positive regulation of nitrogen compound metabolic process	2025-02-13	1549/7228	0.802598	0.858884	0.686844	LOC107999865/LOC107994321	2
GO:0000003	BP reproduction	2025-02-13	1566/7228	0.808074	0.86327	0.690351	LOC107999865/LOC107994321	2
GO:0010647	BP positive regulation of cell communication	2025-01-13	863/7228	0.808791	0.86327	0.690351	LOC107995298	1
GO:0023056	BP positive regulation of signaling	2025-01-13	866/7228	0.809961	0.863399	0.690455	LOC107995298	1
GO:0051240	BP positive regulation of multicellular organismal process	2025-01-13	871/7228	0.811895	0.864343	0.69121	LOC107999865	1
GO:0016192	BP vesicle-mediated transport	2025-01-13	880/7228	0.815331	0.866881	0.693239	LOC107993965	1
GO:0051704	BP multi-organism process	2025-02-13	1602/7228	0.819277	0.869954	0.695696	LOC107999865/LOC107994321	2
GO:0031325	BP positive regulation of cellular metabolic process	2025-02-13	1616/7228	0.823491	0.873303	0.698375	LOC107999865/LOC107994321	2
GO:0010604	BP positive regulation of macromolecule metabolic process	2025-02-13	1623/7228	0.825569	0.873816	0.698785	LOC107999865/LOC107994321	2
GO:0048468	BP cell development	2025-02-13	1625/7228	0.826159	0.873816	0.698785	LOC107999865/LOC107994321	2
GO:0065003	BP protein-containing complex assembly	2025-01-13	915/7228	0.82815	0.873816	0.698785	LOC107993965	1
GO:0051252	BP regulation of RNA metabolic process	2025-02-13	1638/7228	0.829955	0.873816	0.698785	LOC107999865/LOC107994321	2
GO:0022607	BP cellular component assembly	2025-02-13	1640/7228	0.830533	0.873816	0.698785	LOC107994262/LOC107993965	2
GO:0120036	BP plasma membrane bounded cell projection organization	2025-01-13	922/7228	0.830613	0.873816	0.698785	LOC107994321	1
GO:0010646	BP regulation of cell communication	2025-02-13	1643/7228	0.831397	0.873816	0.698785	LOC107995298/LOC107994321	2
GO:0030030	BP cell projection organization	2025-01-13	930/7228	0.833388	0.874792	0.699566	LOC107994321	1
GO:0023051	BP regulation of signaling	2025-02-13	1659/7228	0.835947	0.875324	0.699991	LOC107995298/LOC107994321	2
GO:0005739	CC mitochondrion	2025-01-13	940/7228	0.836798	0.875324	0.699991	LOC107999802	1
GO:0031410	CC cytoplasmic vesicle	2025-01-13	941/7228	0.837135	0.875324	0.699991	LOC107995298	1
GO:0097708	CC intracellular vesicle	2025-01-13	944/7228	0.838144	0.875324	0.699991	LOC107995298	1
GO:0097458	CC neuron part	2025-01-13	973/7228	0.847598	0.884077	0.706991	LOC107994262	1
GO:0071310	BP cellular response to organic substance	2025-01-13	987/7228	0.851978	0.887042	0.709362	LOC107994321	1
GO:0048584	BP positive regulation of response to stimulus	2025-01-13	989/7228	0.852594	0.887042	0.709362	LOC107995298	1
GO:2000112	BP regulation of cellular macromolecule biosynthetic process	2025-02-13	1730/7228	0.854963	0.887968	0.710102	LOC107999865/LOC107994321	2
GO:0031982	CC vesicle	2025-01-13	999/7228	0.855639	0.887968	0.710102	LOC107995298	1
GO:0009893	BP positive regulation of metabolic process	2025-02-13	1742/7228	0.857993	0.889291	0.71116	LOC107999865/LOC107994321	2
GO:0046907	BP intracellular transport	2025-01-13	1011/7228	0.859216	0.88944	0.711279	LOC107993965	1
GO:0007276	BP gamete generation	2025-01-13	1023/7228	0.862712	0.891938	0.713277	LOC107999865	1
GO:0010556	BP regulation of macromolecule biosynthetic process	2025-02-13	1781/7228	0.867487	0.89536	0.716013	LOC107999865/LOC107994321	2
GO:0019219	BP regulation of nucleobase-containing compound metabolic process	2025-02-13	1784/7228	0.868195	0.89536	0.716013	LOC107999865/LOC107994321	2
GO:0044085	BP cellular component biogenesis	2025-02-13	1822/7228	0.876901	0.903208	0.72229	LOC107994262/LOC107993965	2
GO:0043167	MF ion binding	2025-01-13	1103/7228	0.884043	0.908542	0.726555	LOC107995298	1
GO:0031326	BP regulation of cellular biosynthetic process	2025-02-13	1856/7228	0.884285	0.908542	0.726555	LOC107999865/LOC107994321	2
GO:0043933	BP protein-containing complex subunit organization	2025-01-13	1110/7228	0.885755	0.90892	0.726857	LOC107993965	1
GO:0009889	BP regulation of biosynthetic process	2025-02-13	1893/7228	0.8919	0.914087	0.730989	LOC107999865/LOC107994321	2
GO:0019953	BP sexual reproduction	2025-01-13	1154/7228	0.895997	0.917145	0.733435	LOC107999865	1
GO:0007154	BP cell communication	2025-02-13	1948/7228	0.902448	0.921713	0.737087	LOC107999802/LOC107999865	2
GO:0051649	BP establishment of localization in cell	2025-01-13	1185/7228	0.902697	0.921713	0.737087	LOC107993965	1
GO:0048609	BP multicellular organismal reproductive process	2025-01-13	1196/7228	0.904976	0.922897	0.738035	LOC107999865	1
GO:0044703	BP multi-organism reproductive process	2025-01-13	1217/7228	0.909193	0.92605	0.740556	LOC107999865	1
GO:0032504	BP multicellular organism reproduction	2025-01-13	1229/7228	0.911523	0.927278	0.741538	LOC107999865	1
GO:0016070	BP RNA metabolic process	2025-01-13	1241/7228	0.913799	0.928447	0.742473	LOC107994321	1
GO:0032879	BP regulation of localization	2025-01-13	1295/7228	0.923386	0.937032	0.749339	LOC107994321	1
GO:0006464	BP cellular protein modification process	2025-01-13	1419/7228	0.941798	0.953368	0.762402	LOC107993965	1
GO:0036211	BP protein modification process	2025-01-13	1419/7228	0.941798	0.953368	0.762402	LOC107993965	1
GO:0010467	BP gene expression	2025-01-13	1442/7228	0.944727	0.955159	0.763835	LOC107994321	1
GO:0051641	BP cellular localization	2025-01-13	1534/7228	0.955133	0.964497	0.771302	LOC107993965	1
GO:0043412	BP macromolecule modification	2025-01-13	1558/7228	0.957533	0.965737	0.772293	LOC107993965	1
GO:0090304	BP nucleic acid metabolic process	2025-01-13	1574/7228	0.959066	0.966101	0.772584	LOC107994321	1
GO:0007165	BP signal transduction	2025-01-13	1645/7228	0.965274	0.971167	0.776635	LOC107999865	1
GO:0023052	BP signaling	2025-01-13	1853/7228	0.978813	0.982397	0.785617	LOC107999865	1
GO:0044267	BP cellular protein metabolic process	2025-01-13	1871/7228	0.979718	0.982397	0.785617	LOC107993965	1
GO:0012505	CC endomembrane system	2025-01-13	1889/7228	0.980587	0.982397	0.785617	LOC107993965	1
GO:0005654	CC nucleoplasm	2025-01-13	1914/7228	0.981738	0.982397	0.785617	LOC107994321	1
GO:0044425	CC membrane part	2025-01-13	1929/7228	0.982397	0.982397	0.785617	LOC107999802	1

## Sheet: LC50_vs_LC20.DEG_down.GoEnrich
ID	Description	GeneRatio	BgRatio	pvalue	p.adjust	qvalue	geneID	Count
GO:0035776	BP pronephric proximal tubule development	2025-01-12	7228-01-01	0.00166021	0.26184	0.228006	LOC108004320	1
GO:0005616	CC larval serum protein complex	2025-01-12	7228-02-01	0.00331789	0.26184	0.228006	LOC107999943	1
GO:0098742	BP cell-cell adhesion via plasma-membrane adhesion molecules	2025-02-12	61/7228	0.00437932	0.26184	0.228006	LOC107999890/LOC107992695	2
GO:0016513	CC core-binding factor complex	2025-01-12	7228-03-01	0.00497305	0.26184	0.228006	LOC107995171	1
GO:0043376	BP regulation of CD8-positive, alpha-beta T cell differentiation	2025-01-12	7228-03-01	0.00497305	0.26184	0.228006	LOC107995171	1
GO:0043378	BP positive regulation of CD8-positive, alpha-beta T cell differentiation	2025-01-12	7228-03-01	0.00497305	0.26184	0.228006	LOC107995171	1
GO:0046012	BP positive regulation of oskar mRNA translation	2025-01-12	7228-03-01	0.00497305	0.26184	0.228006	LOC108003664	1
GO:2001187	BP positive regulation of CD8-positive, alpha-beta T cell activation	2025-01-12	7228-03-01	0.00497305	0.26184	0.228006	LOC107995171	1
GO:0021761	BP limbic system development	2025-02-12	73/7228	0.00621978	0.26184	0.228006	LOC108004320/LOC107998068	2
GO:0002664	BP regulation of T cell tolerance induction	2025-01-12	7228-04-01	0.00662569	0.26184	0.228006	LOC107998068	1
GO:0002667	BP regulation of T cell anergy	2025-01-12	7228-04-01	0.00662569	0.26184	0.228006	LOC107998068	1
GO:0002911	BP regulation of lymphocyte anergy	2025-01-12	7228-04-01	0.00662569	0.26184	0.228006	LOC107998068	1
GO:0021979	BP hypothalamus cell differentiation	2025-01-12	7228-04-01	0.00662569	0.26184	0.228006	LOC108004320	1
GO:0039020	BP pronephric nephron tubule development	2025-01-12	7228-04-01	0.00662569	0.26184	0.228006	LOC108004320	1
GO:0090037	BP positive regulation of protein kinase C signaling	2025-01-12	7228-04-01	0.00662569	0.26184	0.228006	LOC107998068	1
GO:1900365	BP positive regulation of mRNA polyadenylation	2025-01-12	7228-04-01	0.00662569	0.26184	0.228006	LOC108003664	1
GO:0002643	BP regulation of tolerance induction	2025-01-12	7228-05-01	0.00827582	0.26184	0.228006	LOC107998068	1
GO:0015677	BP copper ion import	2025-01-12	7228-05-01	0.00827582	0.26184	0.228006	LOC108001512	1
GO:2000766	BP negative regulation of cytoplasmic translation	2025-01-12	7228-05-01	0.00827582	0.26184	0.228006	LOC108003664	1
GO:2001185	BP regulation of CD8-positive, alpha-beta T cell activation	2025-01-12	7228-05-01	0.00827582	0.26184	0.228006	LOC107995171	1
GO:0003700	MF DNA-binding transcription factor activity	2025-04-12	528/7228	0.00868307	0.26184	0.228006	LOC108001512/LOC108001724/LOC108004320/LOC107995171	4
GO:0039019	BP pronephric nephron development	2025-01-12	7228-06-01	0.00992343	0.26184	0.228006	LOC108004320	1
GO:0042622	CC photoreceptor outer segment membrane	2025-01-12	7228-06-01	0.00992343	0.26184	0.228006	LOC107998068	1
GO:0051770	BP positive regulation of nitric-oxide synthase biosynthetic process	2025-01-12	7228-06-01	0.00992343	0.26184	0.228006	LOC108003664	1
GO:0072014	BP proximal tubule development	2025-01-12	7228-06-01	0.00992343	0.26184	0.228006	LOC108004320	1
GO:0034514	BP mitochondrial unfolded protein response	2025-01-12	7228-07-01	0.0115685	0.26184	0.228006	LOC108001512	1
GO:0035925	MF mRNA 3'-UTR AU-rich region binding	2025-01-12	7228-07-01	0.0115685	0.26184	0.228006	LOC108003664	1
GO:0050855	BP regulation of B cell receptor signaling pathway	2025-01-12	7228-07-01	0.0115685	0.26184	0.228006	LOC107995171	1
GO:0051769	BP regulation of nitric-oxide synthase biosynthetic process	2025-01-12	7228-07-01	0.0115685	0.26184	0.228006	LOC108003664	1
GO:0045589	BP regulation of regulatory T cell differentiation	2025-01-12	7228-08-01	0.0132111	0.26184	0.228006	LOC107995171	1
GO:0031442	BP positive regulation of mRNA 3'-end processing	2025-01-12	7228-09-01	0.0148512	0.26184	0.228006	LOC108003664	1
GO:0090038	BP negative regulation of protein kinase C signaling	2025-01-12	7228-09-01	0.0148512	0.26184	0.228006	LOC107998068	1
GO:0006825	BP copper ion transport	2025-01-12	7228-10-01	0.0164888	0.26184	0.228006	LOC108001512	1
GO:0016201	BP synaptic target inhibition	2025-01-12	7228-10-01	0.0164888	0.26184	0.228006	LOC107999943	1
GO:0046011	BP regulation of oskar mRNA translation	2025-01-12	7228-10-01	0.0164888	0.26184	0.228006	LOC108003664	1
GO:1990124	CC messenger ribonucleoprotein complex	2025-01-12	7228-10-01	0.0164888	0.26184	0.228006	LOC108003664	1
GO:0005615	CC extracellular space	2025-03-12	342/7228	0.0167932	0.26184	0.228006	LOC108004350/LOC107998857/LOC107999943	3
GO:0044798	CC nuclear transcription factor complex	2025-02-12	126/7228	0.0177494	0.26184	0.228006	LOC108001512/LOC107995171	2
GO:0005351	MF carbohydrate:proton symporter activity	2025-01-12	7228-11-01	0.0181239	0.26184	0.228006	LOC108002112	1
GO:0005355	MF glucose transmembrane transporter activity	2025-01-12	7228-11-01	0.0181239	0.26184	0.228006	LOC108002112	1
GO:0007130	BP synaptonemal complex assembly	2025-01-12	7228-11-01	0.0181239	0.26184	0.228006	LOC108003664	1
GO:0007445	BP determination of imaginal disc primordium	2025-01-12	7228-11-01	0.0181239	0.26184	0.228006	LOC108004320	1
GO:0015149	MF hexose transmembrane transporter activity	2025-01-12	7228-11-01	0.0181239	0.26184	0.228006	LOC108002112	1
GO:0035225	BP determination of genital disc primordium	2025-01-12	7228-11-01	0.0181239	0.26184	0.228006	LOC108004320	1
GO:0043371	BP negative regulation of CD4-positive, alpha-beta T cell differentiation	2025-01-12	7228-11-01	0.0181239	0.26184	0.228006	LOC107995171	1
GO:0045616	BP regulation of keratinocyte differentiation	2025-01-12	7228-11-01	0.0181239	0.26184	0.228006	LOC107995171	1
GO:2000810	BP regulation of bicellular tight junction assembly	2025-01-12	7228-11-01	0.0181239	0.26184	0.228006	LOC107995171	1
GO:0005402	MF carbohydrate:cation symporter activity	2025-01-12	7228-12-01	0.0197565	0.26184	0.228006	LOC108002112	1
GO:0008069	BP dorsal/ventral axis specification, ovarian follicular epithelium	2025-01-12	7228-12-01	0.0197565	0.26184	0.228006	LOC108003664	1
GO:0015145	MF monosaccharide transmembrane transporter activity	2025-01-12	7228-12-01	0.0197565	0.26184	0.228006	LOC108002112	1
GO:0046639	BP negative regulation of alpha-beta T cell differentiation	2025-01-12	13/7228	0.0213866	0.26184	0.228006	LOC107995171	1
GO:0090036	BP regulation of protein kinase C signaling	2025-01-12	13/7228	0.0213866	0.26184	0.228006	LOC107998068	1
GO:2000515	BP negative regulation of CD4-positive, alpha-beta T cell activation	2025-01-12	13/7228	0.0213866	0.26184	0.228006	LOC107995171	1
GO:0098609	BP cell-cell adhesion	2025-02-12	142/7228	0.0222336	0.26184	0.228006	LOC107999890/LOC107992695	2
GO:0007418	BP ventral midline development	2025-01-12	14/7228	0.0230143	0.26184	0.228006	LOC108004320	1
GO:0015144	MF carbohydrate transmembrane transporter activity	2025-01-12	14/7228	0.0230143	0.26184	0.228006	LOC108002112	1
GO:0016348	BP imaginal disc-derived leg joint morphogenesis	2025-01-12	14/7228	0.0230143	0.26184	0.228006	LOC108001512	1
GO:0044331	BP cell-cell adhesion mediated by cadherin	2025-01-12	14/7228	0.0230143	0.26184	0.228006	LOC107992695	1
GO:0046638	BP positive regulation of alpha-beta T cell differentiation	2025-01-12	14/7228	0.0230143	0.26184	0.228006	LOC107995171	1
GO:0051119	MF sugar transmembrane transporter activity	2025-01-12	14/7228	0.0230143	0.26184	0.228006	LOC108002112	1
GO:0007623	BP circadian rhythm	2025-02-12	148/7228	0.024026	0.26184	0.228006	LOC108004350/LOC107998068	2
GO:0017091	MF AU-rich element binding	2025-01-12	15/7228	0.0246394	0.26184	0.228006	LOC108003664	1
GO:0021854	BP hypothalamus development	2025-01-12	15/7228	0.0246394	0.26184	0.228006	LOC108004320	1
GO:0043370	BP regulation of CD4-positive, alpha-beta T cell differentiation	2025-01-12	15/7228	0.0246394	0.26184	0.228006	LOC107995171	1
GO:0046323	BP glucose import	2025-01-12	15/7228	0.0246394	0.26184	0.228006	LOC108002112	1
GO:1900363	BP regulation of mRNA polyadenylation	2025-01-12	15/7228	0.0246394	0.26184	0.228006	LOC108003664	1
GO:1904659	BP glucose transmembrane transport	2025-01-12	15/7228	0.0246394	0.26184	0.228006	LOC108002112	1
GO:0000900	MF translation repressor activity, mRNA regulatory element binding	2025-01-12	16/7228	0.0262621	0.263361	0.229331	LOC108003664	1
GO:0046635	BP positive regulation of alpha-beta T cell activation	2025-01-12	16/7228	0.0262621	0.263361	0.229331	LOC107995171	1
GO:0072687	CC meiotic spindle	2025-01-12	16/7228	0.0262621	0.263361	0.229331	LOC108003664	1
GO:1900744	BP regulation of p38MAPK cascade	2025-01-12	16/7228	0.0262621	0.263361	0.229331	LOC107998068	1
GO:0140110	MF transcription regulator activity	2025-04-12	740/7228	0.0276008	0.265749	0.231411	LOC108001512/LOC108001724/LOC108004320/LOC107995171	4
GO:0046636	BP negative regulation of alpha-beta T cell activation	2025-01-12	17/7228	0.0278823	0.265749	0.231411	LOC107995171	1
GO:2000514	BP regulation of CD4-positive, alpha-beta T cell activation	2025-01-12	17/7228	0.0278823	0.265749	0.231411	LOC107995171	1
GO:0008645	BP hexose transmembrane transport	2025-01-12	18/7228	0.0295	0.265749	0.231411	LOC108002112	1
GO:0070193	BP synaptonemal complex organization	2025-01-12	18/7228	0.0295	0.265749	0.231411	LOC108003664	1
GO:0015749	BP monosaccharide transmembrane transport	2025-01-12	19/7228	0.0311153	0.265749	0.231411	LOC108002112	1
GO:0050685	BP positive regulation of mRNA processing	2025-01-12	19/7228	0.0311153	0.265749	0.231411	LOC108003664	1
GO:2000765	BP regulation of cytoplasmic translation	2025-01-12	19/7228	0.0311153	0.265749	0.231411	LOC108003664	1
GO:0003677	MF DNA binding	2025-04-12	772/7228	0.0317383	0.265749	0.231411	LOC108001512/LOC108001724/LOC108004320/LOC107995171	4
GO:2000113	BP negative regulation of cellular macromolecule biosynthetic process	2025-04-12	774/7228	0.032009	0.265749	0.231411	LOC108001512/LOC108003664/LOC108004320/LOC107995171	4
GO:0000981	MF DNA-binding transcription factor activity, RNA polymerase II-specific	2025-03-12	438/7228	0.032262	0.265749	0.231411	LOC108001724/LOC108004320/LOC107995171	3
GO:0015295	MF solute:proton symporter activity	2025-01-12	20/7228	0.032728	0.265749	0.231411	LOC108002112	1
GO:0045581	BP negative regulation of T cell differentiation	2025-01-12	20/7228	0.032728	0.265749	0.231411	LOC107995171	1
GO:0050854	BP regulation of antigen receptor-mediated signaling pathway	2025-01-12	20/7228	0.032728	0.265749	0.231411	LOC107995171	1
GO:0060216	BP definitive hemopoiesis	2025-01-12	20/7228	0.032728	0.265749	0.231411	LOC107995171	1
GO:0090079	MF translation regulator activity, nucleic acid binding	2025-01-12	20/7228	0.032728	0.265749	0.231411	LOC108003664	1
GO:0016339	BP calcium-dependent cell-cell adhesion via plasma membrane cell adhesion molecules	2025-01-12	21/7228	0.0343384	0.265749	0.231411	LOC107992695	1
GO:0034219	BP carbohydrate transmembrane transport	2025-01-12	21/7228	0.0343384	0.265749	0.231411	LOC108002112	1
GO:0045604	BP regulation of epidermal cell differentiation	2025-01-12	21/7228	0.0343384	0.265749	0.231411	LOC107995171	1
GO:0045620	BP negative regulation of lymphocyte differentiation	2025-01-12	21/7228	0.0343384	0.265749	0.231411	LOC107995171	1
GO:0051898	BP negative regulation of protein kinase B signaling	2025-01-12	21/7228	0.0343384	0.265749	0.231411	LOC107998068	1
GO:0048511	BP rhythmic process	2025-02-12	182/7228	0.0352582	0.267907	0.233289	LOC108004350/LOC107998068	2
GO:0010558	BP negative regulation of macromolecule biosynthetic process	2025-04-12	798/7228	0.0353697	0.267907	0.233289	LOC108001512/LOC108003664/LOC108004320/LOC107995171	4
GO:0051172	BP negative regulation of nitrogen compound metabolic process	2025-05-12	1202/7228	0.035909	0.269128	0.234353	LOC108001512/LOC108003664/LOC108004320/LOC107998068/LOC107995171	5
GO:0043565	MF sequence-specific DNA binding	2025-03-12	461/7228	0.0368135	0.272824	0.237572	LOC108001512/LOC108001724/LOC108004320	3
GO:0046637	BP regulation of alpha-beta T cell differentiation	2025-01-12	23/7228	0.0375517	0.272824	0.237572	LOC107995171	1
GO:0050919	BP negative chemotaxis	2025-01-12	23/7228	0.0375517	0.272824	0.237572	LOC107999943	1
GO:0031327	BP negative regulation of cellular biosynthetic process	2025-04-12	822/7228	0.03894	0.273262	0.237952	LOC108001512/LOC108003664/LOC108004320/LOC107995171	4
GO:0007157	BP heterophilic cell-cell adhesion via plasma membrane cell adhesion molecules	2025-01-12	24/7228	0.0391546	0.273262	0.237952	LOC107999890	1
GO:0008643	BP carbohydrate transport	2025-01-12	24/7228	0.0391546	0.273262	0.237952	LOC108002112	1
GO:0016334	BP establishment or maintenance of polarity of follicular epithelium	2025-01-12	24/7228	0.0391546	0.273262	0.237952	LOC108003664	1
GO:0044421	CC extracellular region part	2025-03-12	474/7228	0.0395308	0.273262	0.237952	LOC108004350/LOC107998857/LOC107999943	3
GO:0000122	BP negative regulation of transcription by RNA polymerase II	2025-03-12	476/7228	0.0399581	0.27356	0.238212	LOC108001512/LOC108004320/LOC107995171	3
GO:0030371	MF translation repressor activity	2025-01-12	25/7228	0.0407552	0.274141	0.238718	LOC108003664	1
GO:0009890	BP negative regulation of biosynthetic process	2025-04-12	840/7228	0.041757	0.274141	0.238718	LOC108001512/LOC108003664/LOC108004320/LOC107995171	4
GO:0000982	MF DNA-binding transcription factor activity, RNA polymerase II-specific	2025-02-12	200/7228	0.0418987	0.274141	0.238718	LOC108001724/LOC108004320	2
GO:0007294	BP germarium-derived oocyte fate determination	2025-01-12	26/7228	0.0423532	0.274141	0.238718	LOC108003664	1
GO:0035285	BP appendage segmentation	2025-01-12	26/7228	0.0423532	0.274141	0.238718	LOC108001512	1
GO:0036011	BP imaginal disc-derived leg segmentation	2025-01-12	26/7228	0.0423532	0.274141	0.238718	LOC108001512	1
GO:0048793	BP pronephros development	2025-01-12	27/7228	0.0439489	0.281906	0.24548	LOC108004320	1
GO:0007129	BP synapsis	2025-01-12	28/7228	0.0455421	0.284027	0.247327	LOC108003664	1
GO:0045582	BP positive regulation of T cell differentiation	2025-01-12	28/7228	0.0455421	0.284027	0.247327	LOC107995171	1
GO:0001917	CC photoreceptor inner segment	2025-01-12	29/7228	0.0471328	0.284027	0.247327	LOC107998068	1
GO:0009649	BP entrainment of circadian clock	2025-01-12	29/7228	0.0471328	0.284027	0.247327	LOC107998068	1
GO:0030706	BP germarium-derived oocyte differentiation	2025-01-12	29/7228	0.0471328	0.284027	0.247327	LOC108003664	1
GO:0071542	BP dopaminergic neuron differentiation	2025-01-12	29/7228	0.0471328	0.284027	0.247327	LOC108004320	1
GO:1902036	BP regulation of hematopoietic stem cell differentiation	2025-01-12	29/7228	0.0471328	0.284027	0.247327	LOC107995171	1
GO:0033146	BP regulation of intracellular estrogen receptor signaling pathway	2025-01-12	30/7228	0.0487212	0.284027	0.247327	LOC107995171	1
GO:0046634	BP regulation of alpha-beta T cell activation	2025-01-12	30/7228	0.0487212	0.284027	0.247327	LOC107995171	1
GO:0051254	BP positive regulation of RNA metabolic process	2025-04-12	884/7228	0.0491512	0.284027	0.247327	LOC108003664/LOC108001724/LOC108004320/LOC107995171	4
GO:0005667	CC transcription factor complex	2025-02-12	219/7228	0.0493889	0.284027	0.247327	LOC108001512/LOC107995171	2
GO:0031324	BP negative regulation of cellular metabolic process	2025-05-12	1309/7228	0.0499343	0.284027	0.247327	LOC108001512/LOC108003664/LOC108004320/LOC107998068/LOC107995171	5

## Sheet: LC50_vs_LC20.DEG_down.GoEnrich.
ID	Description	GeneRatio	BgRatio	pvalue	p.adjust	qvalue	geneID	Count
GO:0035776	BP pronephric proximal tubule development	2025-01-12	7228-01-01	0.00166021	0.26184	0.228006	LOC108004320	1
GO:0005616	CC larval serum protein complex	2025-01-12	7228-02-01	0.00331789	0.26184	0.228006	LOC107999943	1
GO:0098742	BP cell-cell adhesion via plasma-membrane adhesion molecules	2025-02-12	61/7228	0.00437932	0.26184	0.228006	LOC107999890/LOC107992695	2
GO:0016513	CC core-binding factor complex	2025-01-12	7228-03-01	0.00497305	0.26184	0.228006	LOC107995171	1
GO:0043376	BP regulation of CD8-positive, alpha-beta T cell differentiation	2025-01-12	7228-03-01	0.00497305	0.26184	0.228006	LOC107995171	1
GO:0043378	BP positive regulation of CD8-positive, alpha-beta T cell differentiation	2025-01-12	7228-03-01	0.00497305	0.26184	0.228006	LOC107995171	1
GO:0046012	BP positive regulation of oskar mRNA translation	2025-01-12	7228-03-01	0.00497305	0.26184	0.228006	LOC108003664	1
GO:2001187	BP positive regulation of CD8-positive, alpha-beta T cell activation	2025-01-12	7228-03-01	0.00497305	0.26184	0.228006	LOC107995171	1
GO:0021761	BP limbic system development	2025-02-12	73/7228	0.00621978	0.26184	0.228006	LOC108004320/LOC107998068	2
GO:0002664	BP regulation of T cell tolerance induction	2025-01-12	7228-04-01	0.00662569	0.26184	0.228006	LOC107998068	1
GO:0002667	BP regulation of T cell anergy	2025-01-12	7228-04-01	0.00662569	0.26184	0.228006	LOC107998068	1
GO:0002911	BP regulation of lymphocyte anergy	2025-01-12	7228-04-01	0.00662569	0.26184	0.228006	LOC107998068	1
GO:0021979	BP hypothalamus cell differentiation	2025-01-12	7228-04-01	0.00662569	0.26184	0.228006	LOC108004320	1
GO:0039020	BP pronephric nephron tubule development	2025-01-12	7228-04-01	0.00662569	0.26184	0.228006	LOC108004320	1
GO:0090037	BP positive regulation of protein kinase C signaling	2025-01-12	7228-04-01	0.00662569	0.26184	0.228006	LOC107998068	1
GO:1900365	BP positive regulation of mRNA polyadenylation	2025-01-12	7228-04-01	0.00662569	0.26184	0.228006	LOC108003664	1
GO:0002643	BP regulation of tolerance induction	2025-01-12	7228-05-01	0.00827582	0.26184	0.228006	LOC107998068	1
GO:0015677	BP copper ion import	2025-01-12	7228-05-01	0.00827582	0.26184	0.228006	LOC108001512	1
GO:2000766	BP negative regulation of cytoplasmic translation	2025-01-12	7228-05-01	0.00827582	0.26184	0.228006	LOC108003664	1
GO:2001185	BP regulation of CD8-positive, alpha-beta T cell activation	2025-01-12	7228-05-01	0.00827582	0.26184	0.228006	LOC107995171	1
GO:0003700	MF DNA-binding transcription factor activity	2025-04-12	528/7228	0.00868307	0.26184	0.228006	LOC108001512/LOC108001724/LOC108004320/LOC107995171	4
GO:0039019	BP pronephric nephron development	2025-01-12	7228-06-01	0.00992343	0.26184	0.228006	LOC108004320	1
GO:0042622	CC photoreceptor outer segment membrane	2025-01-12	7228-06-01	0.00992343	0.26184	0.228006	LOC107998068	1
GO:0051770	BP positive regulation of nitric-oxide synthase biosynthetic process	2025-01-12	7228-06-01	0.00992343	0.26184	0.228006	LOC108003664	1
GO:0072014	BP proximal tubule development	2025-01-12	7228-06-01	0.00992343	0.26184	0.228006	LOC108004320	1
GO:0034514	BP mitochondrial unfolded protein response	2025-01-12	7228-07-01	0.0115685	0.26184	0.228006	LOC108001512	1
GO:0035925	MF mRNA 3'-UTR AU-rich region binding	2025-01-12	7228-07-01	0.0115685	0.26184	0.228006	LOC108003664	1
GO:0050855	BP regulation of B cell receptor signaling pathway	2025-01-12	7228-07-01	0.0115685	0.26184	0.228006	LOC107995171	1
GO:0051769	BP regulation of nitric-oxide synthase biosynthetic process	2025-01-12	7228-07-01	0.0115685	0.26184	0.228006	LOC108003664	1
GO:0045589	BP regulation of regulatory T cell differentiation	2025-01-12	7228-08-01	0.0132111	0.26184	0.228006	LOC107995171	1
GO:0031442	BP positive regulation of mRNA 3'-end processing	2025-01-12	7228-09-01	0.0148512	0.26184	0.228006	LOC108003664	1
GO:0090038	BP negative regulation of protein kinase C signaling	2025-01-12	7228-09-01	0.0148512	0.26184	0.228006	LOC107998068	1
GO:0006825	BP copper ion transport	2025-01-12	7228-10-01	0.0164888	0.26184	0.228006	LOC108001512	1
GO:0016201	BP synaptic target inhibition	2025-01-12	7228-10-01	0.0164888	0.26184	0.228006	LOC107999943	1
GO:0046011	BP regulation of oskar mRNA translation	2025-01-12	7228-10-01	0.0164888	0.26184	0.228006	LOC108003664	1
GO:1990124	CC messenger ribonucleoprotein complex	2025-01-12	7228-10-01	0.0164888	0.26184	0.228006	LOC108003664	1
GO:0005615	CC extracellular space	2025-03-12	342/7228	0.0167932	0.26184	0.228006	LOC108004350/LOC107998857/LOC107999943	3
GO:0044798	CC nuclear transcription factor complex	2025-02-12	126/7228	0.0177494	0.26184	0.228006	LOC108001512/LOC107995171	2
GO:0005351	MF carbohydrate:proton symporter activity	2025-01-12	7228-11-01	0.0181239	0.26184	0.228006	LOC108002112	1
GO:0005355	MF glucose transmembrane transporter activity	2025-01-12	7228-11-01	0.0181239	0.26184	0.228006	LOC108002112	1
GO:0007130	BP synaptonemal complex assembly	2025-01-12	7228-11-01	0.0181239	0.26184	0.228006	LOC108003664	1
GO:0007445	BP determination of imaginal disc primordium	2025-01-12	7228-11-01	0.0181239	0.26184	0.228006	LOC108004320	1
GO:0015149	MF hexose transmembrane transporter activity	2025-01-12	7228-11-01	0.0181239	0.26184	0.228006	LOC108002112	1
GO:0035225	BP determination of genital disc primordium	2025-01-12	7228-11-01	0.0181239	0.26184	0.228006	LOC108004320	1
GO:0043371	BP negative regulation of CD4-positive, alpha-beta T cell differentiation	2025-01-12	7228-11-01	0.0181239	0.26184	0.228006	LOC107995171	1
GO:0045616	BP regulation of keratinocyte differentiation	2025-01-12	7228-11-01	0.0181239	0.26184	0.228006	LOC107995171	1
GO:2000810	BP regulation of bicellular tight junction assembly	2025-01-12	7228-11-01	0.0181239	0.26184	0.228006	LOC107995171	1
GO:0005402	MF carbohydrate:cation symporter activity	2025-01-12	7228-12-01	0.0197565	0.26184	0.228006	LOC108002112	1
GO:0008069	BP dorsal/ventral axis specification, ovarian follicular epithelium	2025-01-12	7228-12-01	0.0197565	0.26184	0.228006	LOC108003664	1
GO:0015145	MF monosaccharide transmembrane transporter activity	2025-01-12	7228-12-01	0.0197565	0.26184	0.228006	LOC108002112	1
GO:0046639	BP negative regulation of alpha-beta T cell differentiation	2025-01-12	13/7228	0.0213866	0.26184	0.228006	LOC107995171	1
GO:0090036	BP regulation of protein kinase C signaling	2025-01-12	13/7228	0.0213866	0.26184	0.228006	LOC107998068	1
GO:2000515	BP negative regulation of CD4-positive, alpha-beta T cell activation	2025-01-12	13/7228	0.0213866	0.26184	0.228006	LOC107995171	1
GO:0098609	BP cell-cell adhesion	2025-02-12	142/7228	0.0222336	0.26184	0.228006	LOC107999890/LOC107992695	2
GO:0007418	BP ventral midline development	2025-01-12	14/7228	0.0230143	0.26184	0.228006	LOC108004320	1
GO:0015144	MF carbohydrate transmembrane transporter activity	2025-01-12	14/7228	0.0230143	0.26184	0.228006	LOC108002112	1
GO:0016348	BP imaginal disc-derived leg joint morphogenesis	2025-01-12	14/7228	0.0230143	0.26184	0.228006	LOC108001512	1
GO:0044331	BP cell-cell adhesion mediated by cadherin	2025-01-12	14/7228	0.0230143	0.26184	0.228006	LOC107992695	1
GO:0046638	BP positive regulation of alpha-beta T cell differentiation	2025-01-12	14/7228	0.0230143	0.26184	0.228006	LOC107995171	1
GO:0051119	MF sugar transmembrane transporter activity	2025-01-12	14/7228	0.0230143	0.26184	0.228006	LOC108002112	1
GO:0007623	BP circadian rhythm	2025-02-12	148/7228	0.024026	0.26184	0.228006	LOC108004350/LOC107998068	2
GO:0017091	MF AU-rich element binding	2025-01-12	15/7228	0.0246394	0.26184	0.228006	LOC108003664	1
GO:0021854	BP hypothalamus development	2025-01-12	15/7228	0.0246394	0.26184	0.228006	LOC108004320	1
GO:0043370	BP regulation of CD4-positive, alpha-beta T cell differentiation	2025-01-12	15/7228	0.0246394	0.26184	0.228006	LOC107995171	1
GO:0046323	BP glucose import	2025-01-12	15/7228	0.0246394	0.26184	0.228006	LOC108002112	1
GO:1900363	BP regulation of mRNA polyadenylation	2025-01-12	15/7228	0.0246394	0.26184	0.228006	LOC108003664	1
GO:1904659	BP glucose transmembrane transport	2025-01-12	15/7228	0.0246394	0.26184	0.228006	LOC108002112	1
GO:0000900	MF translation repressor activity, mRNA regulatory element binding	2025-01-12	16/7228	0.0262621	0.263361	0.229331	LOC108003664	1
GO:0046635	BP positive regulation of alpha-beta T cell activation	2025-01-12	16/7228	0.0262621	0.263361	0.229331	LOC107995171	1
GO:0072687	CC meiotic spindle	2025-01-12	16/7228	0.0262621	0.263361	0.229331	LOC108003664	1
GO:1900744	BP regulation of p38MAPK cascade	2025-01-12	16/7228	0.0262621	0.263361	0.229331	LOC107998068	1
GO:0140110	MF transcription regulator activity	2025-04-12	740/7228	0.0276008	0.265749	0.231411	LOC108001512/LOC108001724/LOC108004320/LOC107995171	4
GO:0046636	BP negative regulation of alpha-beta T cell activation	2025-01-12	17/7228	0.0278823	0.265749	0.231411	LOC107995171	1
GO:2000514	BP regulation of CD4-positive, alpha-beta T cell activation	2025-01-12	17/7228	0.0278823	0.265749	0.231411	LOC107995171	1
GO:0008645	BP hexose transmembrane transport	2025-01-12	18/7228	0.0295	0.265749	0.231411	LOC108002112	1
GO:0070193	BP synaptonemal complex organization	2025-01-12	18/7228	0.0295	0.265749	0.231411	LOC108003664	1
GO:0015749	BP monosaccharide transmembrane transport	2025-01-12	19/7228	0.0311153	0.265749	0.231411	LOC108002112	1
GO:0050685	BP positive regulation of mRNA processing	2025-01-12	19/7228	0.0311153	0.265749	0.231411	LOC108003664	1
GO:2000765	BP regulation of cytoplasmic translation	2025-01-12	19/7228	0.0311153	0.265749	0.231411	LOC108003664	1
GO:0003677	MF DNA binding	2025-04-12	772/7228	0.0317383	0.265749	0.231411	LOC108001512/LOC108001724/LOC108004320/LOC107995171	4
GO:2000113	BP negative regulation of cellular macromolecule biosynthetic process	2025-04-12	774/7228	0.032009	0.265749	0.231411	LOC108001512/LOC108003664/LOC108004320/LOC107995171	4
GO:0000981	MF DNA-binding transcription factor activity, RNA polymerase II-specific	2025-03-12	438/7228	0.032262	0.265749	0.231411	LOC108001724/LOC108004320/LOC107995171	3
GO:0015295	MF solute:proton symporter activity	2025-01-12	20/7228	0.032728	0.265749	0.231411	LOC108002112	1
GO:0045581	BP negative regulation of T cell differentiation	2025-01-12	20/7228	0.032728	0.265749	0.231411	LOC107995171	1
GO:0050854	BP regulation of antigen receptor-mediated signaling pathway	2025-01-12	20/7228	0.032728	0.265749	0.231411	LOC107995171	1
GO:0060216	BP definitive hemopoiesis	2025-01-12	20/7228	0.032728	0.265749	0.231411	LOC107995171	1
GO:0090079	MF translation regulator activity, nucleic acid binding	2025-01-12	20/7228	0.032728	0.265749	0.231411	LOC108003664	1
GO:0016339	BP calcium-dependent cell-cell adhesion via plasma membrane cell adhesion molecules	2025-01-12	21/7228	0.0343384	0.265749	0.231411	LOC107992695	1
GO:0034219	BP carbohydrate transmembrane transport	2025-01-12	21/7228	0.0343384	0.265749	0.231411	LOC108002112	1
GO:0045604	BP regulation of epidermal cell differentiation	2025-01-12	21/7228	0.0343384	0.265749	0.231411	LOC107995171	1
GO:0045620	BP negative regulation of lymphocyte differentiation	2025-01-12	21/7228	0.0343384	0.265749	0.231411	LOC107995171	1
GO:0051898	BP negative regulation of protein kinase B signaling	2025-01-12	21/7228	0.0343384	0.265749	0.231411	LOC107998068	1
GO:0048511	BP rhythmic process	2025-02-12	182/7228	0.0352582	0.267907	0.233289	LOC108004350/LOC107998068	2
GO:0010558	BP negative regulation of macromolecule biosynthetic process	2025-04-12	798/7228	0.0353697	0.267907	0.233289	LOC108001512/LOC108003664/LOC108004320/LOC107995171	4
GO:0051172	BP negative regulation of nitrogen compound metabolic process	2025-05-12	1202/7228	0.035909	0.269128	0.234353	LOC108001512/LOC108003664/LOC108004320/LOC107998068/LOC107995171	5
GO:0043565	MF sequence-specific DNA binding	2025-03-12	461/7228	0.0368135	0.272824	0.237572	LOC108001512/LOC108001724/LOC108004320	3
GO:0046637	BP regulation of alpha-beta T cell differentiation	2025-01-12	23/7228	0.0375517	0.272824	0.237572	LOC107995171	1
GO:0050919	BP negative chemotaxis	2025-01-12	23/7228	0.0375517	0.272824	0.237572	LOC107999943	1
GO:0031327	BP negative regulation of cellular biosynthetic process	2025-04-12	822/7228	0.03894	0.273262	0.237952	LOC108001512/LOC108003664/LOC108004320/LOC107995171	4
GO:0007157	BP heterophilic cell-cell adhesion via plasma membrane cell adhesion molecules	2025-01-12	24/7228	0.0391546	0.273262	0.237952	LOC107999890	1
GO:0008643	BP carbohydrate transport	2025-01-12	24/7228	0.0391546	0.273262	0.237952	LOC108002112	1
GO:0016334	BP establishment or maintenance of polarity of follicular epithelium	2025-01-12	24/7228	0.0391546	0.273262	0.237952	LOC108003664	1
GO:0044421	CC extracellular region part	2025-03-12	474/7228	0.0395308	0.273262	0.237952	LOC108004350/LOC107998857/LOC107999943	3
GO:0000122	BP negative regulation of transcription by RNA polymerase II	2025-03-12	476/7228	0.0399581	0.27356	0.238212	LOC108001512/LOC108004320/LOC107995171	3
GO:0030371	MF translation repressor activity	2025-01-12	25/7228	0.0407552	0.274141	0.238718	LOC108003664	1
GO:0009890	BP negative regulation of biosynthetic process	2025-04-12	840/7228	0.041757	0.274141	0.238718	LOC108001512/LOC108003664/LOC108004320/LOC107995171	4
GO:0000982	MF DNA-binding transcription factor activity, RNA polymerase II-specific	2025-02-12	200/7228	0.0418987	0.274141	0.238718	LOC108001724/LOC108004320	2
GO:0007294	BP germarium-derived oocyte fate determination	2025-01-12	26/7228	0.0423532	0.274141	0.238718	LOC108003664	1
GO:0035285	BP appendage segmentation	2025-01-12	26/7228	0.0423532	0.274141	0.238718	LOC108001512	1
GO:0036011	BP imaginal disc-derived leg segmentation	2025-01-12	26/7228	0.0423532	0.274141	0.238718	LOC108001512	1
GO:0048793	BP pronephros development	2025-01-12	27/7228	0.0439489	0.281906	0.24548	LOC108004320	1
GO:0007129	BP synapsis	2025-01-12	28/7228	0.0455421	0.284027	0.247327	LOC108003664	1
GO:0045582	BP positive regulation of T cell differentiation	2025-01-12	28/7228	0.0455421	0.284027	0.247327	LOC107995171	1
GO:0001917	CC photoreceptor inner segment	2025-01-12	29/7228	0.0471328	0.284027	0.247327	LOC107998068	1
GO:0009649	BP entrainment of circadian clock	2025-01-12	29/7228	0.0471328	0.284027	0.247327	LOC107998068	1
GO:0030706	BP germarium-derived oocyte differentiation	2025-01-12	29/7228	0.0471328	0.284027	0.247327	LOC108003664	1
GO:0071542	BP dopaminergic neuron differentiation	2025-01-12	29/7228	0.0471328	0.284027	0.247327	LOC108004320	1
GO:1902036	BP regulation of hematopoietic stem cell differentiation	2025-01-12	29/7228	0.0471328	0.284027	0.247327	LOC107995171	1
GO:0033146	BP regulation of intracellular estrogen receptor signaling pathway	2025-01-12	30/7228	0.0487212	0.284027	0.247327	LOC107995171	1
GO:0046634	BP regulation of alpha-beta T cell activation	2025-01-12	30/7228	0.0487212	0.284027	0.247327	LOC107995171	1
GO:0051254	BP positive regulation of RNA metabolic process	2025-04-12	884/7228	0.0491512	0.284027	0.247327	LOC108003664/LOC108001724/LOC108004320/LOC107995171	4
GO:0005667	CC transcription factor complex	2025-02-12	219/7228	0.0493889	0.284027	0.247327	LOC108001512/LOC107995171	2
GO:0031324	BP negative regulation of cellular metabolic process	2025-05-12	1309/7228	0.0499343	0.284027	0.247327	LOC108001512/LOC108003664/LOC108004320/LOC107998068/LOC107995171	5
GO:0003676	MF nucleic acid binding	2025-05-12	1311/7228	0.0502256	0.284027	0.247327	LOC108001512/LOC108003664/LOC108001724/LOC108004320/LOC107995171	5
GO:0031440	BP regulation of mRNA 3'-end processing	2025-01-12	31/7228	0.0503071	0.284027	0.247327	LOC108003664	1
GO:0045451	BP pole plasm oskar mRNA localization	2025-01-12	31/7228	0.0503071	0.284027	0.247327	LOC108003664	1
GO:0045652	BP regulation of megakaryocyte differentiation	2025-01-12	32/7228	0.0518905	0.284027	0.247327	LOC107995171	1
GO:0045682	BP regulation of epidermis development	2025-01-12	32/7228	0.0518905	0.284027	0.247327	LOC107995171	1
GO:0050868	BP negative regulation of T cell activation	2025-01-12	32/7228	0.0518905	0.284027	0.247327	LOC107995171	1
GO:0006378	BP mRNA polyadenylation	2025-01-12	33/7228	0.0534716	0.284027	0.247327	LOC108003664	1
GO:0007628	BP adult walking behavior	2025-01-12	33/7228	0.0534716	0.284027	0.247327	LOC108004320	1
GO:0043631	BP RNA polyadenylation	2025-01-12	33/7228	0.0534716	0.284027	0.247327	LOC108003664	1
GO:0060170	CC ciliary membrane	2025-01-12	33/7228	0.0534716	0.284027	0.247327	LOC107998068	1
GO:0048469	BP cell maturation	2025-02-12	232/7228	0.0547821	0.284027	0.247327	LOC108003664/LOC107995171	2
GO:0030716	BP oocyte fate determination	2025-01-12	34/7228	0.0550503	0.284027	0.247327	LOC108003664	1
GO:0045621	BP positive regulation of lymphocyte differentiation	2025-01-12	34/7228	0.0550503	0.284027	0.247327	LOC107995171	1
GO:0070373	BP negative regulation of ERK1 and ERK2 cascade	2025-01-12	34/7228	0.0550503	0.284027	0.247327	LOC107998068	1
GO:1903038	BP negative regulation of leukocyte cell-cell adhesion	2025-01-12	34/7228	0.0550503	0.284027	0.247327	LOC107995171	1
GO:0009880	BP embryonic pattern specification	2025-02-12	234/7228	0.0556304	0.284956	0.248136	LOC108003664/LOC108004320	2
GO:0035206	BP regulation of hemocyte proliferation	2025-01-12	35/7228	0.0566265	0.285944	0.248996	LOC107995171	1
GO:0090659	BP walking behavior	2025-01-12	35/7228	0.0566265	0.285944	0.248996	LOC108004320	1
GO:0030900	BP forebrain development	2025-02-12	242/7228	0.0590718	0.286937	0.249861	LOC108004320/LOC107998068	2
GO:0001750	CC photoreceptor outer segment	2025-01-12	37/7228	0.0597717	0.286937	0.249861	LOC107998068	1
GO:0007310	BP oocyte dorsal/ventral axis specification	2025-01-12	37/7228	0.0597717	0.286937	0.249861	LOC108003664	1
GO:0007398	BP ectoderm development	2025-01-12	37/7228	0.0597717	0.286937	0.249861	LOC108004320	1
GO:0045143	BP homologous chromosome segregation	2025-01-12	37/7228	0.0597717	0.286937	0.249861	LOC108003664	1
GO:1901532	BP regulation of hematopoietic progenitor cell differentiation	2025-01-12	37/7228	0.0597717	0.286937	0.249861	LOC107995171	1
GO:1902106	BP negative regulation of leukocyte differentiation	2025-01-12	37/7228	0.0597717	0.286937	0.249861	LOC107995171	1
GO:0007316	BP pole plasm RNA localization	2025-01-12	38/7228	0.0613407	0.286937	0.249861	LOC108003664	1
GO:0019094	BP pole plasm mRNA localization	2025-01-12	38/7228	0.0613407	0.286937	0.249861	LOC108003664	1
GO:0001657	BP ureteric bud development	2025-01-12	39/7228	0.0629073	0.286937	0.249861	LOC108004320	1
GO:0043022	MF ribosome binding	2025-01-12	39/7228	0.0629073	0.286937	0.249861	LOC108003664	1
GO:0045182	MF translation regulator activity	2025-01-12	39/7228	0.0629073	0.286937	0.249861	LOC108003664	1
GO:0072163	BP mesonephric epithelium development	2025-01-12	39/7228	0.0629073	0.286937	0.249861	LOC108004320	1
GO:0072164	BP mesonephric tubule development	2025-01-12	39/7228	0.0629073	0.286937	0.249861	LOC108004320	1
GO:0001823	BP mesonephros development	2025-01-12	40/7228	0.0644715	0.286937	0.249861	LOC108004320	1
GO:0004722	MF protein serine/threonine phosphatase activity	2025-01-12	40/7228	0.0644715	0.286937	0.249861	LOC107998068	1
GO:0007419	BP ventral cord development	2025-01-12	40/7228	0.0644715	0.286937	0.249861	LOC108004320	1
GO:0051250	BP negative regulation of lymphocyte activation	2025-01-12	40/7228	0.0644715	0.286937	0.249861	LOC107995171	1
GO:0010605	BP negative regulation of macromolecule metabolic process	2025-05-12	1401/7228	0.0644802	0.286937	0.249861	LOC108001512/LOC108003664/LOC108004320/LOC107998068/LOC107995171	5
GO:0007494	BP midgut development	2025-01-12	41/7228	0.0660334	0.292023	0.25429	LOC108001512	1
GO:0008039	BP synaptic target recognition	2025-01-12	42/7228	0.0675928	0.295252	0.257101	LOC107999943	1
GO:0072080	BP nephron tubule development	2025-01-12	42/7228	0.0675928	0.295252	0.257101	LOC108004320	1
GO:0010557	BP positive regulation of macromolecule biosynthetic process	2025-04-12	986/7228	0.0691054	0.295671	0.257467	LOC108003664/LOC108001724/LOC108004320/LOC107995171	4
GO:0071230	BP cellular response to amino acid stimulus	2025-01-12	43/7228	0.0691498	0.295671	0.257467	LOC108003664	1
GO:0045935	BP positive regulation of nucleobase-containing compound metabolic process	2025-04-12	989/7228	0.0697521	0.295671	0.257467	LOC108003664/LOC108001724/LOC108004320/LOC107995171	4
GO:0001649	BP osteoblast differentiation	2025-01-12	44/7228	0.0707045	0.295671	0.257467	LOC107995171	1
GO:1901888	BP regulation of cell junction assembly	2025-01-12	44/7228	0.0707045	0.295671	0.257467	LOC107995171	1
GO:0046982	MF protein heterodimerization activity	2025-02-12	268/7228	0.0707654	0.295671	0.257467	LOC108004320/LOC107995171	2
GO:0007155	BP cell adhesion	2025-02-12	269/7228	0.0712301	0.295671	0.257467	LOC107999890/LOC107992695	2
GO:0035282	BP segmentation	2025-02-12	270/7228	0.0716958	0.295671	0.257467	LOC108001512/LOC108003664	2
GO:0035215	BP genital disc development	2025-01-12	45/7228	0.0722568	0.295671	0.257467	LOC108004320	1
GO:0048168	BP regulation of neuronal synaptic plasticity	2025-01-12	45/7228	0.0722568	0.295671	0.257467	LOC108003664	1
GO:0051897	BP positive regulation of protein kinase B signaling	2025-01-12	45/7228	0.0722568	0.295671	0.257467	LOC107998068	1
GO:0022610	BP biological adhesion	2025-02-12	274/7228	0.0735692	0.296895	0.258532	LOC107999890/LOC107992695	2
GO:0002695	BP negative regulation of leukocyte activation	2025-01-12	46/7228	0.0738067	0.296895	0.258532	LOC107995171	1
GO:0016333	BP morphogenesis of follicular epithelium	2025-01-12	46/7228	0.0738067	0.296895	0.258532	LOC108003664	1
GO:0060811	BP intracellular mRNA localization involved in anterior/posterior axis specification	2025-01-12	47/7228	0.0753542	0.301417	0.26247	LOC108003664	1
GO:0045944	BP positive regulation of transcription by RNA polymerase II	2025-03-12	620/7228	0.0770606	0.306521	0.266914	LOC108001724/LOC108004320/LOC107995171	3
GO:0010629	BP negative regulation of gene expression	2025-04-12	1024/7228	0.0775486	0.306748	0.267112	LOC108001512/LOC108003664/LOC108004320/LOC107995171	4
GO:1903313	BP positive regulation of mRNA metabolic process	2025-01-12	49/7228	0.0784421	0.307825	0.26805	LOC108003664	1
GO:0001959	BP regulation of cytokine-mediated signaling pathway	2025-01-12	50/7228	0.0799825	0.307825	0.26805	LOC107995171	1
GO:0015293	MF symporter activity	2025-01-12	50/7228	0.0799825	0.307825	0.26805	LOC108002112	1
GO:0015294	MF solute:cation symporter activity	2025-01-12	50/7228	0.0799825	0.307825	0.26805	LOC108002112	1
GO:0060810	BP intracellular mRNA localization involved in pattern specification process	2025-01-12	50/7228	0.0799825	0.307825	0.26805	LOC108003664	1
GO:0010628	BP positive regulation of gene expression	2025-04-12	1045/7228	0.0824484	0.31081	0.270649	LOC108003664/LOC108001724/LOC108004320/LOC107995171	4
GO:0031328	BP positive regulation of cellular biosynthetic process	2025-04-12	1049/7228	0.0834005	0.31081	0.270649	LOC108003664/LOC108001724/LOC108004320/LOC107995171	4
GO:0045892	BP negative regulation of transcription, DNA-templated	2025-03-12	643/7228	0.0840999	0.31081	0.270649	LOC108001512/LOC108004320/LOC107995171	3
GO:0045580	BP regulation of T cell differentiation	2025-01-12	53/7228	0.0845897	0.31081	0.270649	LOC107995171	1
GO:0060759	BP regulation of response to cytokine stimulus	2025-01-12	53/7228	0.0845897	0.31081	0.270649	LOC107995171	1
GO:1902107	BP positive regulation of leukocyte differentiation	2025-01-12	53/7228	0.0845897	0.31081	0.270649	LOC107995171	1
GO:0009891	BP positive regulation of biosynthetic process	2025-04-12	1059/7228	0.0858068	0.31081	0.270649	LOC108003664/LOC108001724/LOC108004320/LOC107995171	4
GO:0003730	MF mRNA 3'-UTR binding	2025-01-12	54/7228	0.0861207	0.31081	0.270649	LOC108003664	1
GO:0050870	BP positive regulation of T cell activation	2025-01-12	54/7228	0.0861207	0.31081	0.270649	LOC107995171	1
GO:0021700	BP developmental maturation	2025-02-12	301/7228	0.0866381	0.31081	0.270649	LOC108003664/LOC107995171	2
GO:0021766	BP hippocampus development	2025-01-12	55/7228	0.0876493	0.31081	0.270649	LOC107998068	1
GO:0050866	BP negative regulation of cell activation	2025-01-12	55/7228	0.0876493	0.31081	0.270649	LOC107995171	1
GO:0097731	CC 9+0 non-motile cilium	2025-01-12	55/7228	0.0876493	0.31081	0.270649	LOC107998068	1
GO:0097733	CC photoreceptor cell cilium	2025-01-12	55/7228	0.0876493	0.31081	0.270649	LOC107998068	1
GO:1903507	BP negative regulation of nucleic acid-templated transcription	2025-03-12	657/7228	0.0885265	0.31081	0.270649	LOC108001512/LOC108004320/LOC107995171	3
GO:0009892	BP negative regulation of metabolic process	2025-05-12	1529/7228	0.0887124	0.31081	0.270649	LOC108001512/LOC108003664/LOC108004320/LOC107998068/LOC107995171	5
GO:1902679	BP negative regulation of RNA biosynthetic process	2025-03-12	658/7228	0.0888468	0.31081	0.270649	LOC108001512/LOC108004320/LOC107995171	3
GO:0007315	BP pole plasm assembly	2025-01-12	56/7228	0.0891756	0.31081	0.270649	LOC108003664	1
GO:0072009	BP nephron epithelium development	2025-01-12	56/7228	0.0891756	0.31081	0.270649	LOC108004320	1
GO:0007389	BP pattern specification process	2025-03-12	660/7228	0.0894889	0.31081	0.270649	LOC108001512/LOC108003664/LOC108004320	3
GO:0071222	BP cellular response to lipopolysaccharide	2025-01-12	57/7228	0.0906996	0.311972	0.271661	LOC108003664	1
GO:1903039	BP positive regulation of leukocyte cell-cell adhesion	2025-01-12	57/7228	0.0906996	0.311972	0.271661	LOC107995171	1
GO:0000041	BP transition metal ion transport	2025-01-12	58/7228	0.0922212	0.31568	0.27489	LOC108001512	1
GO:0033143	BP regulation of intracellular steroid hormone receptor signaling pathway	2025-01-12	60/7228	0.0952575	0.322968	0.281236	LOC107995171	1
GO:0071219	BP cellular response to molecule of bacterial origin	2025-01-12	60/7228	0.0952575	0.322968	0.281236	LOC108003664	1
GO:0045619	BP regulation of lymphocyte differentiation	2025-01-12	61/7228	0.0967721	0.326549	0.284354	LOC107995171	1
GO:0000977	MF RNA polymerase II regulatory region sequence-specific DNA binding	2025-02-12	323/7228	0.0977951	0.326902	0.284662	LOC108001724/LOC108004320	2
GO:0007411	BP axon guidance	2025-02-12	323/7228	0.0977951	0.326902	0.284662	LOC107999943/LOC108004320	2
GO:0006357	BP regulation of transcription by RNA polymerase II	2025-04-12	1114/7228	0.0997052	0.329198	0.286662	LOC108001512/LOC108001724/LOC108004320/LOC107995171	4
GO:0015078	MF proton transmembrane transporter activity	2025-01-12	63/7228	0.0997944	0.329198	0.286662	LOC108002112	1
GO:0001012	MF RNA polymerase II regulatory region DNA binding	2025-02-12	327/7228	0.0998692	0.329198	0.286662	LOC108001724/LOC108004320	2
GO:0008135	MF translation factor activity, RNA binding	2025-01-12	64/7228	0.101302	0.329347	0.286791	LOC108003664	1
GO:0021536	BP diencephalon development	2025-01-12	64/7228	0.101302	0.329347	0.286791	LOC108004320	1
GO:0022408	BP negative regulation of cell-cell adhesion	2025-01-12	64/7228	0.101302	0.329347	0.286791	LOC107995171	1
GO:0097485	BP neuron projection guidance	2025-02-12	331/7228	0.101957	0.329969	0.287333	LOC107999943/LOC108004320	2
GO:0005576	CC extracellular region	2025-03-12	700/7228	0.102773	0.331105	0.288322	LOC108004350/LOC107998857/LOC107999943	3
GO:0008298	BP intracellular mRNA localization	2025-01-12	66/7228	0.10431	0.333045	0.290011	LOC108003664	1
GO:0030856	BP regulation of epithelial cell differentiation	2025-01-12	66/7228	0.10431	0.333045	0.290011	LOC107995171	1
GO:0007028	BP cytoplasm organization	2025-01-12	68/7228	0.10731	0.340319	0.296345	LOC108003664	1
GO:0051253	BP negative regulation of RNA metabolic process	2025-03-12	716/7228	0.108316	0.340319	0.296345	LOC108001512/LOC108004320/LOC107995171	3
GO:0031124	BP mRNA 3'-end processing	2025-01-12	69/7228	0.108806	0.340319	0.296345	LOC108003664	1
GO:0051087	MF chaperone binding	2025-01-12	69/7228	0.108806	0.340319	0.296345	LOC108001512	1
GO:0007480	BP imaginal disc-derived leg morphogenesis	2025-01-12	70/7228	0.1103	0.340319	0.296345	LOC108001512	1
GO:0072006	BP nephron development	2025-01-12	70/7228	0.1103	0.340319	0.296345	LOC108004320	1
GO:0051896	BP regulation of protein kinase B signaling	2025-01-12	71/7228	0.111791	0.340319	0.296345	LOC107998068	1
GO:1903707	BP negative regulation of hemopoiesis	2025-01-12	71/7228	0.111791	0.340319	0.296345	LOC107995171	1
GO:2000736	BP regulation of stem cell differentiation	2025-01-12	71/7228	0.111791	0.340319	0.296345	LOC107995171	1
GO:0051252	BP regulation of RNA metabolic process	2025-05-12	1638/7228	0.113068	0.340319	0.296345	LOC108001512/LOC108003664/LOC108001724/LOC108004320/LOC107995171	5
GO:0000976	MF transcription regulatory region sequence-specific DNA binding	2025-02-12	352/7228	0.113127	0.340319	0.296345	LOC108001724/LOC108004320	2
GO:0007478	BP leg disc morphogenesis	2025-01-12	72/7228	0.11328	0.340319	0.296345	LOC108001512	1
GO:0071216	BP cellular response to biotic stimulus	2025-01-12	72/7228	0.11328	0.340319	0.296345	LOC108003664	1
GO:0072073	BP kidney epithelium development	2025-01-12	72/7228	0.11328	0.340319	0.296345	LOC108004320	1
GO:0070192	BP chromosome organization involved in meiotic cell cycle	2025-01-12	74/7228	0.116252	0.347779	0.302841	LOC108003664	1
GO:0007314	BP oocyte anterior/posterior axis specification	2025-01-12	76/7228	0.119214	0.355149	0.309259	LOC108003664	1
GO:1903708	BP positive regulation of hemopoiesis	2025-01-12	77/7228	0.120692	0.358054	0.311789	LOC107995171	1
GO:0008358	BP maternal determination of anterior/posterior axis, embryo	2025-01-12	78/7228	0.122168	0.360928	0.314291	LOC108003664	1
GO:0051251	BP positive regulation of lymphocyte activation	2025-01-12	79/7228	0.123641	0.363771	0.316767	LOC107995171	1
GO:0009950	BP dorsal/ventral axis specification	2025-01-12	80/7228	0.125112	0.365292	0.318091	LOC108003664	1
GO:0006812	BP cation transport	2025-02-12	374/7228	0.125184	0.365292	0.318091	LOC108001512/LOC108002112	2
GO:0022409	BP positive regulation of cell-cell adhesion	2025-01-12	81/7228	0.126581	0.366144	0.318833	LOC107995171	1
GO:1903037	BP regulation of leukocyte cell-cell adhesion	2025-01-12	81/7228	0.126581	0.366144	0.318833	LOC107995171	1
GO:0009605	BP response to external stimulus	2025-04-12	1213/7228	0.127476	0.366144	0.318833	LOC108003664/LOC107999943/LOC108004320/LOC107998068	4
GO:0007293	BP germarium-derived egg chamber formation	2025-01-12	82/7228	0.128047	0.366144	0.318833	LOC108003664	1
GO:1902600	BP proton transmembrane transport	2025-01-12	82/7228	0.128047	0.366144	0.318833	LOC108002112	1
GO:1990837	MF sequence-specific double-stranded DNA binding	2025-02-12	381/7228	0.129091	0.36738	0.319909	LOC108001724/LOC108004320	2
GO:0043200	BP response to amino acid	2025-01-12	83/7228	0.129512	0.36738	0.319909	LOC108003664	1
GO:1901363	MF heterocyclic compound binding	2025-05-12	1713/7228	0.131796	0.372375	0.324259	LOC108001512/LOC108003664/LOC108001724/LOC108004320/LOC107995171	5
GO:0001503	BP ossification	2025-01-12	86/7228	0.133891	0.372739	0.324576	LOC107995171	1
GO:0030098	BP lymphocyte differentiation	2025-01-12	86/7228	0.133891	0.372739	0.324576	LOC107995171	1
GO:0034620	BP cellular response to unfolded protein	2025-01-12	86/7228	0.133891	0.372739	0.324576	LOC108001512	1
GO:0045893	BP positive regulation of transcription, DNA-templated	2025-03-12	786/7228	0.134018	0.372739	0.324576	LOC108001724/LOC108004320/LOC107995171	3
GO:0070372	BP regulation of ERK1 and ERK2 cascade	2025-01-12	87/7228	0.135346	0.373184	0.324963	LOC107998068	1
GO:0006935	BP chemotaxis	2025-02-12	393/7228	0.135862	0.373184	0.324963	LOC107999943/LOC108004320	2
GO:2000112	BP regulation of cellular macromolecule biosynthetic process	2025-05-12	1730/7228	0.136259	0.373184	0.324963	LOC108001512/LOC108003664/LOC108001724/LOC108004320/LOC107995171	5
GO:0008045	BP motor neuron axon guidance	2025-01-12	88/7228	0.136799	0.373184	0.324963	LOC107999943	1
GO:0035218	BP leg disc development	2025-01-12	88/7228	0.136799	0.373184	0.324963	LOC108001512	1
GO:0004721	MF phosphoprotein phosphatase activity	2025-01-12	89/7228	0.13825	0.374981	0.326529	LOC107998068	1
GO:0045934	BP negative regulation of nucleobase-containing compound metabolic process	2025-03-12	798/7228	0.138649	0.374981	0.326529	LOC108001512/LOC108004320/LOC107995171	3
GO:0097159	MF organic cyclic compound binding	2025-05-12	1742/7228	0.139458	0.374981	0.326529	LOC108001512/LOC108003664/LOC108001724/LOC108004320/LOC107995171	5
GO:0002696	BP positive regulation of leukocyte activation	2025-01-12	90/7228	0.139698	0.374981	0.326529	LOC107995171	1
GO:0007127	BP meiosis I	2025-01-12	91/7228	0.141145	0.374981	0.326529	LOC108003664	1
GO:0045132	BP meiotic chromosome segregation	2025-01-12	91/7228	0.141145	0.374981	0.326529	LOC108003664	1
GO:0097730	CC non-motile cilium	2025-01-12	91/7228	0.141145	0.374981	0.326529	LOC107998068	1
GO:0015291	MF secondary active transmembrane transporter activity	2025-01-12	94/7228	0.14547	0.380874	0.33166	LOC108002112	1
GO:0017148	BP negative regulation of translation	2025-01-12	94/7228	0.14547	0.380874	0.33166	LOC108003664	1
GO:0050867	BP positive regulation of cell activation	2025-01-12	94/7228	0.14547	0.380874	0.33166	LOC107995171	1
GO:0061326	BP renal tubule development	2025-01-12	95/7228	0.146908	0.380874	0.33166	LOC108004320	1
GO:0071456	BP cellular response to hypoxia	2025-01-12	95/7228	0.146908	0.380874	0.33166	LOC108003664	1
GO:0044212	MF transcription regulatory region DNA binding	2025-02-12	417/7228	0.149665	0.380874	0.33166	LOC108001724/LOC108004320	2
GO:0045727	BP positive regulation of translation	2025-01-12	97/7228	0.149776	0.380874	0.33166	LOC108003664	1
GO:0050863	BP regulation of T cell activation	2025-01-12	97/7228	0.149776	0.380874	0.33166	LOC107995171	1
GO:0051028	BP mRNA transport	2025-01-12	97/7228	0.149776	0.380874	0.33166	LOC108003664	1
GO:0010556	BP regulation of macromolecule biosynthetic process	2025-05-12	1781/7228	0.150126	0.380874	0.33166	LOC108001512/LOC108003664/LOC108001724/LOC108004320/LOC107995171	5
GO:1903508	BP positive regulation of nucleic acid-templated transcription	2025-03-12	829/7228	0.150895	0.380874	0.33166	LOC108001724/LOC108004320/LOC107995171	3
GO:0019219	BP regulation of nucleobase-containing compound metabolic process	2025-05-12	1784/7228	0.150963	0.380874	0.33166	LOC108001512/LOC108003664/LOC108001724/LOC108004320/LOC107995171	5
GO:0030324	BP lung development	2025-01-12	98/7228	0.151206	0.380874	0.33166	LOC108004320	1
GO:1902680	BP positive regulation of RNA biosynthetic process	2025-03-12	830/7228	0.151296	0.380874	0.33166	LOC108001724/LOC108004320/LOC107995171	3
GO:0001067	MF regulatory region nucleic acid binding	2025-02-12	420/7228	0.151413	0.380874	0.33166	LOC108001724/LOC108004320	2
GO:0007409	BP axonogenesis	2025-02-12	422/7228	0.152581	0.380874	0.33166	LOC107999943/LOC108004320	2
GO:0006367	BP transcription initiation from RNA polymerase II promoter	2025-01-12	99/7228	0.152635	0.380874	0.33166	LOC107995171	1
GO:0045165	BP cell fate commitment	2025-02-12	423/7228	0.153166	0.380874	0.33166	LOC108003664/LOC108004320	2
GO:0007162	BP negative regulation of cell adhesion	2025-01-12	100/7228	0.154061	0.380874	0.33166	LOC107995171	1
GO:0030323	BP respiratory tube development	2025-01-12	100/7228	0.154061	0.380874	0.33166	LOC108004320	1
GO:0006470	BP protein dephosphorylation	2025-01-12	101/7228	0.155485	0.381744	0.332417	LOC107998068	1
GO:0036294	BP cellular response to decreased oxygen levels	2025-01-12	101/7228	0.155485	0.381744	0.332417	LOC108003664	1
GO:0006366	BP transcription by RNA polymerase II	2025-02-12	429/7228	0.156686	0.383369	0.333833	LOC108001724/LOC107995171	2
GO:0035967	BP cellular response to topologically incorrect protein	2025-01-12	103/7228	0.158327	0.38474	0.335027	LOC108001512	1
GO:1902105	BP regulation of leukocyte differentiation	2025-01-12	103/7228	0.158327	0.38474	0.335027	LOC107995171	1
GO:0006986	BP response to unfolded protein	2025-01-12	104/7228	0.159745	0.385405	0.335605	LOC108001512	1
GO:0031123	BP RNA 3'-end processing	2025-01-12	104/7228	0.159745	0.385405	0.335605	LOC108003664	1
GO:0003690	MF double-stranded DNA binding	2025-02-12	435/7228	0.160224	0.385405	0.335605	LOC108001724/LOC108004320	2
GO:0034249	BP negative regulation of cellular amide metabolic process	2025-01-12	105/7228	0.16116	0.38635	0.336428	LOC108003664	1
GO:0090575	CC RNA polymerase II transcription factor complex	2025-01-12	106/7228	0.162573	0.38843	0.33824	LOC107995171	1
GO:0043021	MF ribonucleoprotein complex binding	2025-01-12	107/7228	0.163984	0.390491	0.340034	LOC108003664	1
GO:0042752	BP regulation of circadian rhythm	2025-01-12	108/7228	0.165393	0.391635	0.34103	LOC107998068	1
GO:0042330	BP taxis	2025-02-12	444/7228	0.165565	0.391635	0.34103	LOC107999943/LOC108004320	2
GO:0032496	BP response to lipopolysaccharide	2025-01-12	109/7228	0.1668	0.391952	0.341306	LOC108003664	1
GO:0071453	BP cellular response to oxygen levels	2025-01-12	109/7228	0.1668	0.391952	0.341306	LOC108003664	1
GO:0048167	BP regulation of synaptic plasticity	2025-01-12	110/7228	0.168204	0.393354	0.342528	LOC108003664	1
GO:0061564	BP axon development	2025-02-12	449/7228	0.168548	0.393354	0.342528	LOC107999943/LOC108004320	2
GO:0007309	BP oocyte axis specification	2025-01-12	111/7228	0.169606	0.393354	0.342528	LOC108003664	1
GO:0043409	BP negative regulation of MAPK cascade	2025-01-12	111/7228	0.169606	0.393354	0.342528	LOC107998068	1
GO:0045637	BP regulation of myeloid cell differentiation	2025-01-12	112/7228	0.171007	0.395314	0.344234	LOC107995171	1
GO:0031326	BP regulation of cellular biosynthetic process	2025-05-12	1856/7228	0.171779	0.395814	0.344669	LOC108001512/LOC108003664/LOC108001724/LOC108004320/LOC107995171	5
GO:0007308	BP oocyte construction	2025-01-12	114/7228	0.1738	0.39918	0.347601	LOC108003664	1
GO:0071229	BP cellular response to acid chemical	2025-01-12	115/7228	0.175194	0.401087	0.349261	LOC108003664	1
GO:0002237	BP response to molecule of bacterial origin	2025-01-12	116/7228	0.176586	0.402977	0.350907	LOC108003664	1
GO:0006352	BP DNA-templated transcription, initiation	2025-01-12	117/7228	0.177975	0.403561	0.351415	LOC107995171	1
GO:0008038	BP neuron recognition	2025-01-12	117/7228	0.177975	0.403561	0.351415	LOC107999943	1
GO:0030099	BP myeloid cell differentiation	2025-01-12	118/7228	0.179362	0.405415	0.35303	LOC107995171	1
GO:0007444	BP imaginal disc development	2025-02-12	469/7228	0.18059	0.406898	0.354322	LOC108001512/LOC108004320	2
GO:0046328	BP regulation of JNK cascade	2025-01-12	120/7228	0.18213	0.407788	0.355096	LOC107998068	1
GO:0050684	BP regulation of mRNA processing	2025-01-12	120/7228	0.18213	0.407788	0.355096	LOC108003664	1
GO:0009889	BP regulation of biosynthetic process	2025-05-12	1893/7228	0.182994	0.408311	0.355552	LOC108001512/LOC108003664/LOC108001724/LOC108004320/LOC107995171	5
GO:0035966	BP response to topologically incorrect protein	2025-01-12	121/7228	0.183511	0.408311	0.355552	LOC108001512	1
GO:0008344	BP adult locomotory behavior	2025-01-12	124/7228	0.18764	0.414906	0.361295	LOC108004320	1
GO:0021543	BP pallium development	2025-01-12	124/7228	0.18764	0.414906	0.361295	LOC107998068	1
GO:0061982	BP meiosis I cell cycle process	2025-01-12	125/7228	0.189012	0.416647	0.36281	LOC108003664	1
GO:0005509	MF calcium ion binding	2025-01-12	127/7228	0.191751	0.421378	0.36693	LOC107992695	1
GO:0002521	BP leukocyte differentiation	2025-01-12	128/7228	0.193116	0.421776	0.367277	LOC107995171	1
GO:0014069	CC postsynaptic density	2025-01-12	128/7228	0.193116	0.421776	0.367277	LOC108003664	1
GO:0007351	BP tripartite regional subdivision	2025-01-12	129/7228	0.19448	0.422164	0.367615	LOC108003664	1
GO:0008595	BP anterior/posterior axis specification, embryo	2025-01-12	129/7228	0.19448	0.422164	0.367615	LOC108003664	1
GO:0032279	CC asymmetric synapse	2025-01-12	131/7228	0.197201	0.425477	0.370499	LOC108003664	1
GO:0051249	BP regulation of lymphocyte activation	2025-01-12	131/7228	0.197201	0.425477	0.370499	LOC107995171	1
GO:0098984	CC neuron to neuron synapse	2025-01-12	132/7228	0.198559	0.427111	0.371923	LOC108003664	1
GO:0032869	BP cellular response to insulin stimulus	2025-01-12	133/7228	0.199914	0.428731	0.373333	LOC108003664	1
GO:0046649	BP lymphocyte activation	2025-01-12	134/7228	0.201267	0.430337	0.374732	LOC107995171	1
GO:0034250	BP positive regulation of cellular amide metabolic process	2025-01-12	135/7228	0.202618	0.431929	0.376118	LOC108003664	1
GO:0001077	MF DNA-binding transcription activator activity, RNA polymerase II-specific	2025-01-12	136/7228	0.203967	0.433507	0.377492	LOC108001724	1
GO:0099572	CC postsynaptic specialization	2025-01-12	137/7228	0.205314	0.434045	0.377961	LOC108003664	1
GO:0006355	BP regulation of transcription, DNA-templated	2025-04-12	1447/7228	0.205799	0.434045	0.377961	LOC108001512/LOC108001724/LOC108004320/LOC107995171	4
GO:0008037	BP cell recognition	2025-01-12	138/7228	0.206659	0.434045	0.377961	LOC107999943	1
GO:0030426	CC growth cone	2025-01-12	138/7228	0.206659	0.434045	0.377961	LOC108003664	1
GO:0032872	BP regulation of stress-activated MAPK cascade	2025-01-12	140/7228	0.209343	0.43488	0.378687	LOC107998068	1
GO:0070302	BP regulation of stress-activated protein kinase signaling cascade	2025-01-12	140/7228	0.209343	0.43488	0.378687	LOC107998068	1
GO:0006351	BP transcription, DNA-templated	2025-02-12	517/7228	0.210099	0.43488	0.378687	LOC108001724/LOC107995171	2
GO:0007420	BP brain development	2025-02-12	517/7228	0.210099	0.43488	0.378687	LOC108004320/LOC107998068	2
GO:0000209	BP protein polyubiquitination	2025-01-12	141/7228	0.210681	0.43488	0.378687	LOC107995171	1
GO:0097659	BP nucleic acid-templated transcription	2025-02-12	518/7228	0.210721	0.43488	0.378687	LOC108001724/LOC107995171	2
GO:0016791	MF phosphatase activity	2025-01-12	143/7228	0.213352	0.437546	0.38101	LOC107998068	1
GO:0030427	CC site of polarized growth	2025-01-12	143/7228	0.213352	0.437546	0.38101	LOC108003664	1
GO:0022407	BP regulation of cell-cell adhesion	2025-01-12	144/7228	0.214684	0.437546	0.38101	LOC107995171	1
GO:0045785	BP positive regulation of cell adhesion	2025-01-12	144/7228	0.214684	0.437546	0.38101	LOC107995171	1
GO:0032774	BP RNA biosynthetic process	2025-02-12	525/7228	0.215086	0.437546	0.38101	LOC108001724/LOC107995171	2
GO:1903506	BP regulation of nucleic acid-templated transcription	2025-04-12	1480/7228	0.218086	0.442157	0.385025	LOC108001512/LOC108001724/LOC108004320/LOC107995171	4
GO:0031965	CC nuclear membrane	2025-01-12	147/7228	0.218669	0.442157	0.385025	LOC107998068	1
GO:2001141	BP regulation of RNA biosynthetic process	2025-04-12	1483/7228	0.219216	0.442157	0.385025	LOC108001512/LOC108001724/LOC108004320/LOC107995171	4
GO:0048667	BP cell morphogenesis involved in neuron differentiation	2025-02-12	534/7228	0.220717	0.443927	0.386566	LOC107999943/LOC108004320	2
GO:0045597	BP positive regulation of cell differentiation	2025-02-12	539/7228	0.223853	0.448967	0.390955	LOC108003664/LOC107995171	2
GO:0000578	BP embryonic axis specification	2025-01-12	153/7228	0.226583	0.450811	0.39256	LOC108003664	1
GO:0002694	BP regulation of leukocyte activation	2025-01-12	153/7228	0.226583	0.450811	0.39256	LOC107995171	1
GO:0015077	MF monovalent inorganic cation transmembrane transporter activity	2025-01-12	154/7228	0.227895	0.450811	0.39256	LOC108002112	1
GO:0002682	BP regulation of immune system process	2025-02-12	546/7228	0.228254	0.450811	0.39256	LOC107998068/LOC107995171	2
GO:0001822	BP kidney development	2025-01-12	155/7228	0.229204	0.450811	0.39256	LOC108004320	1
GO:0050657	BP nucleic acid transport	2025-01-12	155/7228	0.229204	0.450811	0.39256	LOC108003664	1
GO:0050658	BP RNA transport	2025-01-12	155/7228	0.229204	0.450811	0.39256	LOC108003664	1
GO:0032269	BP negative regulation of cellular protein metabolic process	2025-02-12	549/7228	0.230143	0.450892	0.392631	LOC108003664/LOC107998068	2
GO:0016311	BP dephosphorylation	2025-01-12	156/7228	0.230512	0.450892	0.392631	LOC107998068	1
GO:0032868	BP response to insulin	2025-01-12	158/7228	0.233122	0.453504	0.394905	LOC108003664	1
GO:0051236	BP establishment of RNA localization	2025-01-12	158/7228	0.233122	0.453504	0.394905	LOC108003664	1
GO:0048812	BP neuron projection morphogenesis	2025-02-12	555/7228	0.233927	0.453819	0.395179	LOC107999943/LOC108004320	2
GO:0060322	BP head development	2025-02-12	556/7228	0.234558	0.453819	0.395179	LOC108004320/LOC107998068	2
GO:0120039	BP plasma membrane bounded cell projection morphogenesis	2025-02-12	558/7228	0.235821	0.454999	0.396207	LOC107999943/LOC108004320	2
GO:0021537	BP telencephalon development	2025-01-12	161/7228	0.23702	0.454999	0.396207	LOC107998068	1
GO:0048858	BP cell projection morphogenesis	2025-02-12	560/7228	0.237085	0.454999	0.396207	LOC107999943/LOC108004320	2
GO:0003002	BP regionalization	2025-02-12	567/7228	0.241514	0.462223	0.402498	LOC108001512/LOC108003664	2
GO:0006811	BP ion transport	2025-02-12	568/7228	0.242148	0.462223	0.402498	LOC108001512/LOC108002112	2
GO:0048599	BP oocyte development	2025-01-12	166/7228	0.243478	0.462231	0.402504	LOC108003664	1
GO:0051248	BP negative regulation of protein metabolic process	2025-02-12	571/7228	0.244049	0.462231	0.402504	LOC108003664/LOC107998068	2
GO:0051173	BP positive regulation of nitrogen compound metabolic process	2025-04-12	1549/7228	0.244599	0.462231	0.402504	LOC108003664/LOC108001724/LOC108004320/LOC107995171	4
GO:0009948	BP anterior/posterior axis specification	2025-01-12	167/7228	0.244764	0.462231	0.402504	LOC108003664	1
GO:0001709	BP cell fate determination	2025-01-12	168/7228	0.246047	0.462231	0.402504	LOC108003664	1
GO:0050865	BP regulation of cell activation	2025-01-12	168/7228	0.246047	0.462231	0.402504	LOC107995171	1
GO:0002683	BP negative regulation of immune system process	2025-01-12	172/7228	0.251161	0.470309	0.409539	LOC107995171	1
GO:0032990	BP cell part morphogenesis	2025-02-12	583/7228	0.251668	0.470309	0.409539	LOC107999943/LOC108004320	2
GO:0031253	CC cell projection membrane	2025-01-12	175/7228	0.254976	0.475243	0.413835	LOC107998068	1
GO:0000904	BP cell morphogenesis involved in differentiation	2025-02-12	590/7228	0.256122	0.476132	0.41461	LOC107999943/LOC108004320	2
GO:0015931	BP nucleobase-containing compound transport	2025-01-12	178/7228	0.258773	0.479808	0.41781	LOC108003664	1
GO:0042578	MF phosphoric ester hydrolase activity	2025-01-12	179/7228	0.260034	0.480895	0.418757	LOC107998068	1
GO:0022804	MF active transmembrane transporter activity	2025-01-12	180/7228	0.261294	0.481972	0.419695	LOC108002112	1
GO:0015672	BP monovalent inorganic cation transport	2025-01-12	181/7228	0.262552	0.483041	0.420625	LOC108002112	1
GO:0001228	MF DNA-binding transcription activator activity, RNA polymerase II-specific	2025-01-12	186/7228	0.268811	0.492014	0.428439	LOC108001724	1
GO:0009994	BP oocyte differentiation	2025-01-12	186/7228	0.268811	0.492014	0.428439	LOC108003664	1
GO:0031325	BP positive regulation of cellular metabolic process	2025-04-12	1616/7228	0.271288	0.495027	0.431063	LOC108003664/LOC108001724/LOC108004320/LOC107995171	4
GO:0071375	BP cellular response to peptide hormone stimulus	2025-01-12	189/7228	0.272543	0.495027	0.431063	LOC108003664	1
GO:0098813	BP nuclear chromosome segregation	2025-01-12	189/7228	0.272543	0.495027	0.431063	LOC108003664	1
GO:0010604	BP positive regulation of macromolecule metabolic process	2025-04-12	1623/7228	0.274124	0.495399	0.431387	LOC108003664/LOC108001724/LOC108004320/LOC107995171	4
GO:0048468	BP cell development	2025-04-12	1625/7228	0.274936	0.495399	0.431387	LOC108003664/LOC107999943/LOC108004320/LOC107995171	4
GO:0030111	BP regulation of Wnt signaling pathway	2025-01-12	191/7228	0.275021	0.495399	0.431387	LOC107995171	1
GO:0007350	BP blastoderm segmentation	2025-01-12	192/7228	0.276258	0.495399	0.431387	LOC108003664	1
GO:1903706	BP regulation of hemopoiesis	2025-01-12	192/7228	0.276258	0.495399	0.431387	LOC107995171	1
GO:0009790	BP embryo development	2025-03-12	1111/7228	0.276923	0.495399	0.431387	LOC108001512/LOC108003664/LOC108004320	3
GO:0009953	BP dorsal/ventral pattern formation	2025-01-12	196/7228	0.281184	0.501761	0.436927	LOC108003664	1
GO:0003713	MF transcription coactivator activity	2025-01-12	200/7228	0.286079	0.50922	0.443422	LOC107995171	1
GO:0030335	BP positive regulation of cell migration	2025-01-12	201/7228	0.287298	0.510115	0.444201	LOC108003664	1
GO:0031175	BP neuron projection development	2025-02-12	642/7228	0.289346	0.51235	0.446147	LOC107999943/LOC108004320	2
GO:0048565	BP digestive tract development	2025-01-12	205/7228	0.292155	0.51235	0.446147	LOC108001512	1
GO:0140013	BP meiotic nuclear division	2025-01-12	205/7228	0.292155	0.51235	0.446147	LOC108003664	1
GO:1901653	BP cellular response to peptide	2025-01-12	205/7228	0.292155	0.51235	0.446147	LOC108003664	1
GO:2000147	BP positive regulation of cell motility	2025-01-12	205/7228	0.292155	0.51235	0.446147	LOC108003664	1
GO:1903311	BP regulation of mRNA metabolic process	2025-01-12	206/7228	0.293364	0.513207	0.446894	LOC108003664	1
GO:0030534	BP adult behavior	2025-01-12	208/7228	0.295777	0.514909	0.448376	LOC108004320	1
GO:0060429	BP epithelium development	2025-03-12	1150/7228	0.295784	0.514909	0.448376	LOC108001512/LOC108003664/LOC108004320	3
GO:0005819	CC spindle	2025-01-12	209/7228	0.296981	0.515733	0.449093	LOC108003664	1
GO:0055123	BP digestive system development	2025-01-12	212/7228	0.300581	0.520715	0.453432	LOC108001512	1
GO:0001666	BP response to hypoxia	2025-01-12	213/7228	0.301778	0.521518	0.454131	LOC108003664	1
GO:0003729	MF mRNA binding	2025-01-12	216/7228	0.305355	0.525926	0.457969	LOC108003664	1
GO:0007399	BP nervous system development	2025-04-12	1701/7228	0.306257	0.525926	0.457969	LOC108003664/LOC107999943/LOC108004320/LOC107998068	4
GO:0072001	BP renal system development	2025-01-12	217/7228	0.306544	0.525926	0.457969	LOC108004320	1
GO:0000978	MF RNA polymerase II proximal promoter sequence-specific DNA binding	2025-01-12	219/7228	0.308916	0.528721	0.460403	LOC108004320	1
GO:0036293	BP response to decreased oxygen levels	2025-01-12	221/7228	0.31128	0.531491	0.462815	LOC108003664	1
GO:0010976	BP positive regulation of neuron projection development	2025-01-12	222/7228	0.31246	0.532228	0.463457	LOC108003664	1
GO:0006403	BP RNA localization	2025-01-12	223/7228	0.313637	0.532959	0.464094	LOC108003664	1
GO:0000987	MF proximal promoter sequence-specific DNA binding	2025-01-12	225/7228	0.315987	0.533568	0.464624	LOC108004320	1
GO:0001101	BP response to acid chemical	2025-01-12	225/7228	0.315987	0.533568	0.464624	LOC108003664	1
GO:0007417	BP central nervous system development	2025-02-12	684/7228	0.316244	0.533568	0.464624	LOC108004320/LOC107998068	2
GO:0007059	BP chromosome segregation	2025-01-12	226/7228	0.317159	0.533847	0.464867	LOC108003664	1
GO:0034645	BP cellular macromolecule biosynthetic process	2025-03-12	1200/7228	0.320238	0.53563	0.466419	LOC108003664/LOC108001724/LOC107995171	3
GO:0001655	BP urogenital system development	2025-01-12	230/7228	0.321829	0.53563	0.466419	LOC108004320	1
GO:0051272	BP positive regulation of cellular component movement	2025-01-12	230/7228	0.321829	0.53563	0.466419	LOC108003664	1
GO:0000902	BP cell morphogenesis	2025-02-12	693/7228	0.322002	0.53563	0.466419	LOC107999943/LOC108004320	2
GO:0002009	BP morphogenesis of an epithelium	2025-02-12	693/7228	0.322002	0.53563	0.466419	LOC108001512/LOC108003664	2
GO:0046983	MF protein dimerization activity	2025-02-12	695/7228	0.323281	0.53563	0.466419	LOC108004320/LOC107995171	2
GO:0009893	BP positive regulation of metabolic process	2025-04-12	1742/7228	0.323484	0.53563	0.466419	LOC108003664/LOC108001724/LOC108004320/LOC107995171	4
GO:2000026	BP regulation of multicellular organismal development	2025-03-12	1216/7228	0.328113	0.542034	0.471996	LOC108003664/LOC107998068/LOC107995171	3
GO:0098794	CC postsynapse	2025-01-12	238/7228	0.331081	0.545671	0.475163	LOC108003664	1
GO:0044271	BP cellular nitrogen compound biosynthetic process	2025-03-12	1224/7228	0.332058	0.546017	0.475464	LOC108003664/LOC108001724/LOC107995171	3
GO:0009059	BP macromolecule biosynthetic process	2025-03-12	1238/7228	0.338972	0.550917	0.479731	LOC108003664/LOC108001724/LOC107995171	3
GO:0071396	BP cellular response to lipid	2025-01-12	245/7228	0.339082	0.550917	0.479731	LOC108003664	1
GO:0150034	CC distal axon	2025-01-12	245/7228	0.339082	0.550917	0.479731	LOC108003664	1
GO:1903046	BP meiotic cell cycle process	2025-01-12	245/7228	0.339082	0.550917	0.479731	LOC108003664	1
GO:0007476	BP imaginal disc-derived wing morphogenesis	2025-01-12	246/7228	0.340218	0.550917	0.479731	LOC108001512	1
GO:0022890	MF inorganic cation transmembrane transporter activity	2025-01-12	246/7228	0.340218	0.550917	0.479731	LOC108002112	1
GO:0016070	BP RNA metabolic process	2025-03-12	1241/7228	0.340455	0.550917	0.479731	LOC108003664/LOC108001724/LOC107995171	3
GO:0070482	BP response to oxygen levels	2025-01-12	249/7228	0.343614	0.55477	0.483086	LOC108003664	1
GO:0009798	BP axis specification	2025-01-12	251/7228	0.34587	0.556442	0.484543	LOC108003664	1
GO:0006417	BP regulation of translation	2025-01-12	252/7228	0.346995	0.556442	0.484543	LOC108003664	1
GO:0007472	BP wing disc morphogenesis	2025-01-12	252/7228	0.346995	0.556442	0.484543	LOC108001512	1
GO:0048729	BP tissue morphogenesis	2025-02-12	735/7228	0.348796	0.556645	0.484719	LOC108001512/LOC108003664	2
GO:0030001	BP metal ion transport	2025-01-12	256/7228	0.351478	0.556645	0.484719	LOC108001512	1
GO:0043434	BP response to peptide hormone	2025-01-12	256/7228	0.351478	0.556645	0.484719	LOC108003664	1
GO:0050804	BP modulation of chemical synaptic transmission	2025-01-12	256/7228	0.351478	0.556645	0.484719	LOC108003664	1
GO:0001933	BP negative regulation of protein phosphorylation	2025-01-12	257/7228	0.352594	0.556645	0.484719	LOC107998068	1
GO:0030707	BP ovarian follicle cell development	2025-01-12	257/7228	0.352594	0.556645	0.484719	LOC108003664	1
GO:0099177	BP regulation of trans-synaptic signaling	2025-01-12	257/7228	0.352594	0.556645	0.484719	LOC108003664	1
GO:0044441	CC ciliary part	2025-01-12	265/7228	0.36146	0.56938	0.495808	LOC107998068	1
GO:0098662	BP inorganic cation transmembrane transport	2025-01-12	266/7228	0.362561	0.569853	0.49622	LOC108002112	1
GO:0051321	BP meiotic cell cycle	2025-01-12	267/7228	0.363659	0.569992	0.496341	LOC108003664	1
GO:0030155	BP regulation of cell adhesion	2025-01-12	268/7228	0.364756	0.569992	0.496341	LOC107995171	1
GO:0048699	BP generation of neurons	2025-03-12	1291/7228	0.365226	0.569992	0.496341	LOC108003664/LOC107999943/LOC108004320	3
GO:0005635	CC nuclear envelope	2025-01-12	269/7228	0.365852	0.569992	0.496341	LOC107998068	1
GO:0008324	MF cation transmembrane transporter activity	2025-01-12	270/7228	0.366945	0.570448	0.496738	LOC108002112	1
GO:0007626	BP locomotory behavior	2025-01-12	271/7228	0.368037	0.570854	0.497092	LOC108004320	1
GO:0009653	BP anatomical structure morphogenesis	2025-04-12	1848/7228	0.36881	0.570854	0.497092	LOC108001512/LOC108003664/LOC107999943/LOC108004320	4
GO:0016567	BP protein ubiquitination	2025-01-12	274/7228	0.371302	0.572223	0.498284	LOC107995171	1
GO:0033267	CC axon part	2025-01-12	274/7228	0.371302	0.572223	0.498284	LOC108003664	1
GO:0042127	BP regulation of cell proliferation	2025-02-12	773/7228	0.372868	0.573396	0.499305	LOC108003664/LOC107995171	2
GO:0040017	BP positive regulation of locomotion	2025-01-12	279/7228	0.376709	0.576811	0.502279	LOC108003664	1
GO:0042326	BP negative regulation of phosphorylation	2025-01-12	279/7228	0.376709	0.576811	0.502279	LOC107998068	1
GO:0009617	BP response to bacterium	2025-01-12	282/7228	0.379933	0.578412	0.503673	LOC108003664	1
GO:0009952	BP anterior/posterior pattern specification	2025-01-12	282/7228	0.379933	0.578412	0.503673	LOC108003664	1
GO:0043005	CC neuron projection	2025-02-12	785/7228	0.380425	0.578412	0.503673	LOC108003664/LOC107998068	2
GO:0045666	BP positive regulation of neuron differentiation	2025-01-12	283/7228	0.381004	0.578412	0.503673	LOC108003664	1
GO:0007163	BP establishment or maintenance of cell polarity	2025-01-12	284/7228	0.382074	0.578801	0.504013	LOC108003664	1
GO:0051094	BP positive regulation of developmental process	2025-02-12	791/7228	0.384193	0.579568	0.50468	LOC108003664/LOC107995171	2
GO:0035120	BP post-embryonic appendage morphogenesis	2025-01-12	286/7228	0.384208	0.579568	0.50468	LOC108001512	1
GO:1901652	BP response to peptide	2025-01-12	287/7228	0.385272	0.579945	0.505008	LOC108003664	1
GO:0031346	BP positive regulation of cell projection organization	2025-01-12	290/7228	0.388456	0.583503	0.508107	LOC108003664	1
GO:0035114	BP imaginal disc-derived appendage morphogenesis	2025-01-12	291/7228	0.389513	0.58386	0.508418	LOC108001512	1
GO:0002066	BP columnar/cuboidal epithelial cell development	2025-01-12	297/7228	0.395825	0.590714	0.514386	LOC108003664	1
GO:0048737	BP imaginal disc-derived appendage development	2025-01-12	297/7228	0.395825	0.590714	0.514386	LOC108001512	1
GO:0032446	BP protein modification by small protein conjugation	2025-01-12	298/7228	0.396871	0.590714	0.514386	LOC107995171	1
GO:0005654	CC nucleoplasm	2025-04-12	1914/7228	0.397405	0.590714	0.514386	LOC108003664/LOC108004320/LOC107998068/LOC107995171	4
GO:0022008	BP neurogenesis	2025-03-12	1361/7228	0.399957	0.592591	0.51602	LOC108003664/LOC107999943/LOC108004320	3
GO:0071417	BP cellular response to organonitrogen compound	2025-01-12	304/7228	0.403112	0.592591	0.51602	LOC108003664	1
GO:0002684	BP positive regulation of immune system process	2025-01-12	305/7228	0.404147	0.592591	0.51602	LOC107995171	1
GO:0006412	BP translation	2025-01-12	305/7228	0.404147	0.592591	0.51602	LOC108003664	1
GO:0032989	BP cellular component morphogenesis	2025-02-12	826/7228	0.406041	0.592591	0.51602	LOC107999943/LOC108004320	2
GO:0034654	BP nucleobase-containing compound biosynthetic process	2025-02-12	826/7228	0.406041	0.592591	0.51602	LOC108001724/LOC107995171	2
GO:0000280	BP nuclear division	2025-01-12	308/7228	0.40724	0.592591	0.51602	LOC108003664	1
GO:0048749	BP compound eye development	2025-01-12	309/7228	0.408268	0.592591	0.51602	LOC107995171	1
GO:0048666	BP neuron development	2025-02-12	831/7228	0.409141	0.592591	0.51602	LOC107999943/LOC108004320	2
GO:0098655	BP cation transmembrane transport	2025-01-12	310/7228	0.409294	0.592591	0.51602	LOC108002112	1
GO:0044463	CC cell projection part	2025-02-12	832/7228	0.40976	0.592591	0.51602	LOC108003664/LOC107998068	2
GO:0120038	CC plasma membrane bounded cell projection part	2025-02-12	832/7228	0.40976	0.592591	0.51602	LOC108003664/LOC107998068	2
GO:0009888	BP tissue development	2025-03-12	1381/7228	0.409861	0.592591	0.51602	LOC108001512/LOC108003664/LOC108004320	3
GO:0043408	BP regulation of MAPK cascade	2025-01-12	311/7228	0.410319	0.592591	0.51602	LOC107998068	1
GO:0098660	BP inorganic ion transmembrane transport	2025-01-12	312/7228	0.411342	0.592866	0.516259	LOC108002112	1
GO:0034248	BP regulation of cellular amide metabolic process	2025-01-12	314/7228	0.413383	0.593405	0.516729	LOC108003664	1
GO:0060541	BP respiratory system development	2025-01-12	314/7228	0.413383	0.593405	0.516729	LOC108004320	1
GO:0003712	MF transcription coregulator activity	2025-01-12	317/7228	0.416433	0.59658	0.519494	LOC107995171	1
GO:0005813	CC centrosome	2025-01-12	320/7228	0.419468	0.597493	0.520289	LOC108003664	1
GO:0050776	BP regulation of immune response	2025-01-12	320/7228	0.419468	0.597493	0.520289	LOC107995171	1
GO:0042221	BP response to chemical	2025-04-12	1965/7228	0.419588	0.597493	0.520289	LOC108001512/LOC108003664/LOC107999943/LOC108004320	4
GO:0043043	BP peptide biosynthetic process	2025-01-12	321/7228	0.420476	0.597563	0.52035	LOC108003664	1
GO:0048285	BP organelle fission	2025-01-12	326/7228	0.425494	0.60349	0.525511	LOC108003664	1
GO:0050769	BP positive regulation of neurogenesis	2025-01-12	328/7228	0.427491	0.605116	0.526927	LOC108003664	1
GO:0048608	BP reproductive structure development	2025-01-12	329/7228	0.428486	0.605322	0.527106	LOC108001512	1
GO:0045321	BP leukocyte activation	2025-01-12	332/7228	0.431464	0.607119	0.528671	LOC107995171	1
GO:0061458	BP reproductive system development	2025-01-12	332/7228	0.431464	0.607119	0.528671	LOC108001512	1
GO:0035220	BP wing disc development	2025-01-12	333/7228	0.432453	0.607311	0.528838	LOC108001512	1
GO:0051240	BP positive regulation of multicellular organismal process	2025-02-12	871/7228	0.433732	0.607686	0.529165	LOC108003664/LOC107995171	2
GO:0030097	BP hemopoiesis	2025-01-12	335/7228	0.434427	0.607686	0.529165	LOC107995171	1
GO:0010563	BP negative regulation of phosphorus metabolic process	2025-01-12	337/7228	0.436395	0.608049	0.529481	LOC107998068	1
GO:0045936	BP negative regulation of phosphate metabolic process	2025-01-12	337/7228	0.436395	0.608049	0.529481	LOC107998068	1
GO:0006397	BP mRNA processing	2025-01-12	338/7228	0.437376	0.608223	0.529632	LOC108003664	1
GO:0002065	BP columnar/cuboidal epithelial cell differentiation	2025-01-12	340/7228	0.439334	0.608223	0.529632	LOC108003664	1
GO:0007560	BP imaginal disc morphogenesis	2025-01-12	340/7228	0.439334	0.608223	0.529632	LOC108001512	1
GO:0010467	BP gene expression	2025-03-12	1442/7228	0.439937	0.608223	0.529632	LOC108003664/LOC108001724/LOC107995171	3
GO:0005929	CC cilium	2025-01-12	343/7228	0.44226	0.60907	0.53037	LOC107998068	1
GO:1902532	BP negative regulation of intracellular signal transduction	2025-01-12	343/7228	0.44226	0.60907	0.53037	LOC107998068	1
GO:0048563	BP post-embryonic animal organ morphogenesis	2025-01-12	345/7228	0.444203	0.610564	0.531671	LOC108001512	1
GO:0032870	BP cellular response to hormone stimulus	2025-01-12	350/7228	0.449032	0.613928	0.534601	LOC108003664	1
GO:1901699	BP cellular response to nitrogen compound	2025-01-12	350/7228	0.449032	0.613928	0.534601	LOC108003664	1
GO:0010608	BP posttranscriptional regulation of gene expression	2025-01-12	351/7228	0.449993	0.613928	0.534601	LOC108003664	1
GO:0018130	BP heterocycle biosynthetic process	2025-02-12	898/7228	0.450099	0.613928	0.534601	LOC108001724/LOC107995171	2
GO:0035107	BP appendage morphogenesis	2025-01-12	354/7228	0.452868	0.616524	0.536861	LOC108001512	1
GO:0008285	BP negative regulation of cell proliferation	2025-01-12	358/7228	0.456679	0.619096	0.5391	LOC108003664	1
GO:0030334	BP regulation of cell migration	2025-01-12	358/7228	0.456679	0.619096	0.5391	LOC108003664	1
GO:0015318	MF inorganic molecular entity transmembrane transporter activity	2025-01-12	359/7228	0.457628	0.619096	0.5391	LOC108002112	1
GO:0019438	BP aromatic compound biosynthetic process	2025-02-12	913/7228	0.459105	0.619096	0.5391	LOC108001724/LOC107995171	2
GO:0035295	BP tube development	2025-02-12	913/7228	0.459105	0.619096	0.5391	LOC108001512/LOC108004320	2
GO:0031400	BP negative regulation of protein modification process	2025-01-12	363/7228	0.461409	0.621027	0.540782	LOC107998068	1
GO:0120036	BP plasma membrane bounded cell projection organization	2025-02-12	922/7228	0.464477	0.623976	0.54335	LOC107999943/LOC108004320	2
GO:0010975	BP regulation of neuron projection development	2025-01-12	369/7228	0.467035	0.625505	0.544681	LOC108003664	1
GO:0001775	BP cell activation	2025-01-12	370/7228	0.467968	0.625505	0.544681	LOC107995171	1
GO:0050793	BP regulation of developmental process	2025-03-12	1500/7228	0.46825	0.625505	0.544681	LOC108003664/LOC107998068/LOC107995171	3
GO:0030030	BP cell projection organization	2025-02-12	930/7228	0.469231	0.625642	0.544801	LOC107999943/LOC108004320	2
GO:0051962	BP positive regulation of nervous system development	2025-01-12	373/7228	0.470756	0.626502	0.545549	LOC108003664	1
GO:0048736	BP appendage development	2025-01-12	374/7228	0.471683	0.626564	0.545603	LOC108001512	1
GO:0016788	MF hydrolase activity, acting on ester bonds	2025-01-12	376/7228	0.473531	0.627848	0.546721	LOC107998068	1
GO:0048534	BP hematopoietic or lymphoid organ development	2025-01-12	378/7228	0.475374	0.629119	0.547828	LOC107995171	1
GO:2000145	BP regulation of cell motility	2025-01-12	381/7228	0.478126	0.631588	0.549978	LOC108003664	1
GO:0006518	BP peptide metabolic process	2025-01-12	382/7228	0.479041	0.631625	0.55001	LOC108003664	1
GO:0048707	BP instar larval or pupal morphogenesis	2025-01-12	386/7228	0.482685	0.635253	0.553169	LOC108001512	1
GO:0015075	MF ion transmembrane transporter activity	2025-01-12	390/7228	0.486305	0.63766	0.555266	LOC108002112	1
GO:0043604	BP amide biosynthetic process	2025-01-12	390/7228	0.486305	0.63766	0.555266	LOC108003664	1
GO:0040011	BP locomotion	2025-02-12	961/7228	0.487469	0.637674	0.555278	LOC107999943/LOC108004320	2
GO:0010720	BP positive regulation of cell development	2025-01-12	392/7228	0.488107	0.637674	0.555278	LOC108003664	1
GO:0002064	BP epithelial cell development	2025-01-12	393/7228	0.489005	0.637677	0.555281	LOC108003664	1
GO:0002520	BP immune system development	2025-01-12	394/7228	0.489903	0.637679	0.555283	LOC107995171	1
GO:0097458	CC neuron part	2025-02-12	973/7228	0.494446	0.641249	0.558391	LOC108003664/LOC107998068	2
GO:1901362	BP organic cyclic compound biosynthetic process	2025-02-12	973/7228	0.494446	0.641249	0.558391	LOC108001724/LOC107995171	2
GO:0030182	BP neuron differentiation	2025-02-12	979/7228	0.497917	0.642025	0.559067	LOC107999943/LOC108004320	2
GO:0000003	BP reproduction	2025-03-12	1566/7228	0.499992	0.642025	0.559067	LOC108001512/LOC108003664/LOC108004350	3
GO:0007552	BP metamorphosis	2025-01-12	406/7228	0.500556	0.642025	0.559067	LOC108001512	1
GO:0045596	BP negative regulation of cell differentiation	2025-01-12	406/7228	0.500556	0.642025	0.559067	LOC107995171	1
GO:0005815	CC microtubule organizing center	2025-01-12	408/7228	0.502312	0.642025	0.559067	LOC108003664	1
GO:0071310	BP cellular response to organic substance	2025-02-12	987/7228	0.502525	0.642025	0.559067	LOC108001512/LOC108003664	2
GO:0090304	BP nucleic acid metabolic process	2025-03-12	1574/7228	0.503798	0.642025	0.559067	LOC108003664/LOC108001724/LOC107995171	3
GO:0043207	BP response to external biotic stimulus	2025-01-12	410/7228	0.504062	0.642025	0.559067	LOC108003664	1
GO:0048471	CC perinuclear region of cytoplasm	2025-01-12	410/7228	0.504062	0.642025	0.559067	LOC108003664	1
GO:0051707	BP response to other organism	2025-01-12	410/7228	0.504062	0.642025	0.559067	LOC108003664	1
GO:0009886	BP post-embryonic animal morphogenesis	2025-01-12	412/7228	0.505806	0.643096	0.56	LOC108001512	1
GO:0080135	BP regulation of cellular response to stress	2025-01-12	417/7228	0.510142	0.647454	0.563794	LOC107998068	1
GO:0045595	BP regulation of cell differentiation	2025-02-12	1002/7228	0.511108	0.647525	0.563856	LOC108003664/LOC107995171	2
GO:0043025	CC neuronal cell body	2025-01-12	420/7228	0.512727	0.648423	0.564638	LOC108003664	1
GO:0009607	BP response to biotic stimulus	2025-01-12	423/7228	0.5153	0.649369	0.565462	LOC108003664	1
GO:1902533	BP positive regulation of intracellular signal transduction	2025-01-12	423/7228	0.5153	0.649369	0.565462	LOC107998068	1
GO:0003006	BP developmental process involved in reproduction	2025-02-12	1012/7228	0.516787	0.650093	0.566092	LOC108001512/LOC108003664	2
GO:0071702	BP organic substance transport	2025-02-12	1015/7228	0.518484	0.651077	0.566949	LOC108003664/LOC108002112	2
GO:0044459	CC plasma membrane part	2025-02-12	1017/7228	0.519613	0.651216	0.56707	LOC107998068/LOC107992695	2
GO:0033554	BP cellular response to stress	2025-02-12	1019/7228	0.520741	0.651216	0.56707	LOC108001512/LOC108003664	2
GO:0006928	BP movement of cell or subcellular component	2025-02-12	1021/7228	0.521868	0.651216	0.56707	LOC107999943/LOC108004320	2
GO:0016604	CC nuclear body	2025-01-12	432/7228	0.522943	0.651216	0.56707	LOC108004320	1
GO:0033993	BP response to lipid	2025-01-12	433/7228	0.523785	0.651216	0.56707	LOC108003664	1
GO:0051239	BP regulation of multicellular organismal process	2025-03-12	1617/7228	0.524082	0.651216	0.56707	LOC108003664/LOC107998068/LOC107995171	3
GO:0044456	CC synapse part	2025-01-12	438/7228	0.527977	0.654912	0.570288	LOC108003664	1
GO:0070647	BP protein modification by small protein conjugation or removal	2025-01-12	442/7228	0.531305	0.657895	0.572886	LOC107995171	1
GO:0030424	CC axon	2025-01-12	445/7228	0.533788	0.658226	0.573174	LOC108003664	1
GO:0034220	BP ion transmembrane transport	2025-01-12	446/7228	0.534613	0.658226	0.573174	LOC108002112	1
GO:0051270	BP regulation of cellular component movement	2025-01-12	446/7228	0.534613	0.658226	0.573174	LOC108003664	1
GO:0008134	MF transcription factor binding	2025-01-12	447/7228	0.535436	0.658226	0.573174	LOC107995171	1
GO:0010646	BP regulation of cell communication	2025-03-12	1643/7228	0.536195	0.658226	0.573174	LOC108003664/LOC107998068/LOC107995171	3
GO:0048569	BP post-embryonic animal organ development	2025-01-12	456/7228	0.542787	0.665009	0.57908	LOC108001512	1
GO:0023051	BP regulation of signaling	2025-03-12	1659/7228	0.543588	0.665009	0.57908	LOC108003664/LOC107998068/LOC107995171	3
GO:0002165	BP instar larval or pupal development	2025-01-12	462/7228	0.547629	0.668635	0.582238	LOC108001512	1
GO:0044297	CC cell body	2025-01-12	463/7228	0.548431	0.668635	0.582238	LOC108003664	1
GO:0022857	MF transmembrane transporter activity	2025-01-12	469/7228	0.553217	0.673318	0.586316	LOC108002112	1
GO:0120035	BP regulation of plasma membrane bounded cell projection organization	2025-01-12	479/7228	0.561092	0.681736	0.593647	LOC108003664	1
GO:0045664	BP regulation of neuron differentiation	2025-01-12	481/7228	0.562651	0.682466	0.594283	LOC108003664	1
GO:0031344	BP regulation of cell projection organization	2025-01-12	485/7228	0.565755	0.685064	0.596545	LOC108003664	1
GO:0016071	BP mRNA metabolic process	2025-01-12	498/7228	0.575704	0.694747	0.604977	LOC108003664	1
GO:1901701	BP cellular response to oxygen-containing compound	2025-01-12	498/7228	0.575704	0.694747	0.604977	LOC108003664	1
GO:0120025	CC plasma membrane bounded cell projection	2025-02-12	1131/7228	0.581546	0.700611	0.610082	LOC108003664/LOC107998068	2
GO:0005887	CC integral component of plasma membrane	2025-01-12	512/7228	0.586183	0.704485	0.613456	LOC107992695	1
GO:0042995	CC cell projection	2025-02-12	1141/7228	0.586741	0.704485	0.613456	LOC108003664/LOC107998068	2
GO:0043603	BP cellular amide metabolic process	2025-01-12	518/7228	0.590602	0.707927	0.616453	LOC108003664	1
GO:0040012	BP regulation of locomotion	2025-01-12	522/7228	0.593523	0.710233	0.618461	LOC108003664	1
GO:0001654	BP eye development	2025-01-12	524/7228	0.594977	0.710778	0.618935	LOC107995171	1
GO:0098590	CC plasma membrane region	2025-01-12	531/7228	0.600027	0.71561	0.623143	LOC107998068	1
GO:0009725	BP response to hormone	2025-01-12	534/7228	0.602173	0.716969	0.624327	LOC108003664	1
GO:0060562	BP epithelial tube morphogenesis	2025-01-12	539/7228	0.605727	0.719636	0.626649	LOC108001512	1
GO:0045202	CC synapse	2025-01-12	540/7228	0.606435	0.719636	0.626649	LOC108003664	1
GO:0031226	CC intrinsic component of plasma membrane	2025-01-12	542/7228	0.607846	0.72011	0.627062	LOC107992695	1
GO:0030855	BP epithelial cell differentiation	2025-01-12	544/7228	0.609252	0.720577	0.627469	LOC108003664	1
GO:0070887	BP cellular response to chemical stimulus	2025-02-12	1190/7228	0.611616	0.722173	0.628859	LOC108001512/LOC108003664	2
GO:0046872	MF metal ion binding	2025-01-12	550/7228	0.613444	0.723133	0.629694	LOC107992695	1
GO:0044249	BP cellular biosynthetic process	2025-03-12	1823/7228	0.616315	0.725316	0.631596	LOC108003664/LOC108001724/LOC107995171	3
GO:0055085	BP transmembrane transport	2025-01-12	564/7228	0.623065	0.73161	0.637077	LOC108002112	1
GO:0051093	BP negative regulation of developmental process	2025-01-12	566/7228	0.624422	0.73161	0.637077	LOC107995171	1
GO:0005215	MF transporter activity	2025-01-12	567/7228	0.625098	0.73161	0.637077	LOC108002112	1
GO:0010243	BP response to organonitrogen compound	2025-01-12	568/7228	0.625774	0.73161	0.637077	LOC108003664	1
GO:0032504	BP multicellular organism reproduction	2025-02-12	1229/7228	0.630718	0.736182	0.641057	LOC108003664/LOC108004350	2
GO:1901576	BP organic substance biosynthetic process	2025-03-12	1860/7228	0.631869	0.736319	0.641177	LOC108003664/LOC108001724/LOC107995171	3
GO:0048477	BP oogenesis	2025-01-12	579/7228	0.63313	0.736582	0.641406	LOC108003664	1
GO:0050767	BP regulation of neurogenesis	2025-01-12	583/7228	0.635772	0.738008	0.642647	LOC108003664	1
GO:0044267	BP cellular protein metabolic process	2025-03-12	1871/7228	0.636428	0.738008	0.642647	LOC108003664/LOC107998068/LOC107995171	3
GO:0036477	CC somatodendritic compartment	2025-01-12	586/7228	0.637742	0.738328	0.642926	LOC108003664	1
GO:0044877	MF protein-containing complex binding	2025-01-12	590/7228	0.640353	0.740118	0.644485	LOC108003664	1
GO:0009058	BP biosynthetic process	2025-03-12	1883/7228	0.641366	0.740118	0.644485	LOC108003664/LOC108001724/LOC107995171	3
GO:0043169	MF cation binding	2025-01-12	595/7228	0.643593	0.741486	0.645676	LOC107992695	1
GO:0071495	BP cellular response to endogenous stimulus	2025-01-12	597/7228	0.644882	0.74177	0.645923	LOC108003664	1
GO:0032268	BP regulation of cellular protein metabolic process	2025-02-12	1263/7228	0.64686	0.742846	0.64686	LOC108003664/LOC107998068	2
GO:1901698	BP response to nitrogen compound	2025-01-12	615/7228	0.656287	0.752178	0.654986	LOC108003664	1
GO:0051241	BP negative regulation of multicellular organismal process	2025-01-12	617/7228	0.657534	0.752178	0.654986	LOC107995171	1
GO:0003723	MF RNA binding	2025-01-12	618/7228	0.658155	0.752178	0.654986	LOC108003664	1
GO:0006396	BP RNA processing	2025-01-12	632/7228	0.66675	0.760779	0.662476	LOC108003664	1
GO:0001932	BP regulation of protein phosphorylation	2025-01-12	636/7228	0.669169	0.762318	0.663816	LOC107998068	1
GO:1990904	CC ribonucleoprotein complex	2025-01-12	647/7228	0.675739	0.767177	0.668048	LOC108003664	1
GO:0015630	CC microtubule cytoskeleton	2025-01-12	649/7228	0.676921	0.767177	0.668048	LOC108003664	1
GO:0080134	BP regulation of response to stress	2025-01-12	652/7228	0.678686	0.767177	0.668048	LOC107998068	1
GO:0006139	BP nucleobase-containing compound metabolic process	2025-03-12	1979/7228	0.679522	0.767177	0.668048	LOC108003664/LOC108001724/LOC107995171	3
GO:0007292	BP female gamete generation	2025-01-12	654/7228	0.679857	0.767177	0.668048	LOC108003664	1
GO:0051246	BP regulation of protein metabolic process	2025-02-12	1336/7228	0.6799	0.767177	0.668048	LOC108003664/LOC107998068	2
GO:0044087	BP regulation of cellular component biogenesis	2025-01-12	659/7228	0.682769	0.769196	0.669805	LOC107995171	1
GO:0051276	BP chromosome organization	2025-01-12	666/7228	0.686806	0.771347	0.671679	LOC108003664	1
GO:0010033	BP response to organic substance	2025-02-12	1352/7228	0.686846	0.771347	0.671679	LOC108001512/LOC108003664	2
GO:0035239	BP tube morphogenesis	2025-01-12	670/7228	0.689091	0.77265	0.672813	LOC108001512	1
GO:0051960	BP regulation of nervous system development	2025-01-12	675/7228	0.691926	0.774609	0.674519	LOC108003664	1
GO:0007423	BP sensory organ development	2025-01-12	691/7228	0.700839	0.781516	0.680533	LOC107995171	1
GO:0060284	BP regulation of cell development	2025-01-12	691/7228	0.700839	0.781516	0.680533	LOC108003664	1
GO:0044451	CC nucleoplasm part	2025-01-12	692/7228	0.701389	0.781516	0.680533	LOC108004320	1
GO:0042325	BP regulation of phosphorylation	2025-01-12	702/7228	0.70683	0.786284	0.684685	LOC107998068	1
GO:0031967	CC organelle envelope	2025-01-12	706/7228	0.708981	0.786284	0.684685	LOC107998068	1
GO:0031975	CC envelope	2025-01-12	706/7228	0.708981	0.786284	0.684685	LOC107998068	1
GO:0006464	BP cellular protein modification process	2025-02-12	1419/7228	0.71478	0.789654	0.68762	LOC107998068/LOC107995171	2
GO:0036211	BP protein modification process	2025-02-12	1419/7228	0.71478	0.789654	0.68762	LOC107998068/LOC107995171	2
GO:0009968	BP negative regulation of signal transduction	2025-01-12	718/7228	0.715347	0.789654	0.68762	LOC107998068	1
GO:0009792	BP embryo development ending in birth or egg hatching	2025-01-12	725/7228	0.719001	0.792459	0.690063	LOC108001512	1
GO:0009966	BP regulation of signal transduction	2025-02-12	1445/7228	0.725122	0.797971	0.694862	LOC107998068/LOC107995171	2
GO:0007281	BP germ cell development	2025-01-12	742/7228	0.727698	0.799569	0.696254	LOC108003664	1
GO:0009967	BP positive regulation of signal transduction	2025-01-12	752/7228	0.732697	0.803822	0.699957	LOC107998068	1
GO:0009719	BP response to endogenous stimulus	2025-01-12	764/7228	0.738586	0.809035	0.704497	LOC108003664	1
GO:0009791	BP post-embryonic development	2025-01-12	770/7228	0.741485	0.80972	0.705093	LOC108001512	1
GO:0048646	BP anatomical structure formation involved in morphogenesis	2025-01-12	770/7228	0.741485	0.80972	0.705093	LOC108003664	1
GO:0044430	CC cytoskeletal part	2025-01-12	773/7228	0.742924	0.809823	0.705183	LOC108003664	1
GO:0007610	BP behavior	2025-01-12	777/7228	0.744831	0.809823	0.705183	LOC108004320	1
GO:0051130	BP positive regulation of cellular component organization	2025-01-12	779/7228	0.745779	0.809823	0.705183	LOC108003664	1
GO:0022402	BP cell cycle process	2025-01-12	783/7228	0.747666	0.809823	0.705183	LOC108003664	1
GO:0022414	BP reproductive process	2025-02-12	1509/7228	0.749412	0.809823	0.705183	LOC108001512/LOC108003664	2
GO:0010648	BP negative regulation of cell communication	2025-01-12	787/7228	0.749541	0.809823	0.705183	LOC107998068	1
GO:0023057	BP negative regulation of signaling	2025-01-12	787/7228	0.749541	0.809823	0.705183	LOC107998068	1
GO:0098588	CC bounding membrane of organelle	2025-01-12	798/7228	0.75463	0.812115	0.707179	LOC107998068	1
GO:0019220	BP regulation of phosphate metabolic process	2025-01-12	801/7228	0.756002	0.812115	0.707179	LOC107998068	1
GO:0051174	BP regulation of phosphorus metabolic process	2025-01-12	801/7228	0.756002	0.812115	0.707179	LOC107998068	1
GO:0032270	BP positive regulation of cellular protein metabolic process	2025-01-12	802/7228	0.756457	0.812115	0.707179	LOC108003664	1
GO:0042981	BP regulation of apoptotic process	2025-01-12	804/7228	0.757366	0.812115	0.707179	LOC107998068	1
GO:0051128	BP regulation of cellular component organization	2025-02-12	1555/7228	0.765859	0.819872	0.713934	LOC108003664/LOC107995171	2
GO:0043412	BP macromolecule modification	2025-02-12	1558/7228	0.766903	0.819872	0.713934	LOC107998068/LOC107995171	2
GO:1902531	BP regulation of intracellular signal transduction	2025-01-12	830/7228	0.768901	0.820776	0.714721	LOC107998068	1
GO:0043067	BP regulation of programmed cell death	2025-01-12	834/7228	0.77063	0.82139	0.715256	LOC107998068	1
GO:0048585	BP negative regulation of response to stimulus	2025-01-12	840/7228	0.773202	0.8229	0.71657	LOC107998068	1
GO:1901700	BP response to oxygen-containing compound	2025-01-12	843/7228	0.774478	0.823027	0.716681	LOC108003664	1
GO:0007049	BP cell cycle	2025-01-12	851/7228	0.777848	0.825377	0.718727	LOC108003664	1
GO:0051247	BP positive regulation of protein metabolic process	2025-01-12	855/7228	0.779516	0.825916	0.719197	LOC108003664	1
GO:0071705	BP nitrogen compound transport	2025-01-12	861/7228	0.781996	0.826953	0.720099	LOC108003664	1
GO:0010647	BP positive regulation of cell communication	2025-01-12	863/7228	0.782817	0.826953	0.720099	LOC107998068	1
GO:0023056	BP positive regulation of signaling	2025-01-12	866/7228	0.784044	0.827021	0.720159	LOC107998068	1
GO:0022412	BP cellular process involved in reproduction in multicellular organism	2025-01-12	871/7228	0.786073	0.827935	0.720955	LOC108003664	1
GO:0009628	BP response to abiotic stimulus	2025-01-12	874/7228	0.787283	0.827984	0.720997	LOC108003664	1
GO:0031399	BP regulation of protein modification process	2025-01-12	885/7228	0.791664	0.831364	0.72394	LOC107998068	1
GO:1901566	BP organonitrogen compound biosynthetic process	2025-01-12	911/7228	0.801692	0.840655	0.732031	LOC108003664	1
GO:0005886	CC plasma membrane	2025-02-12	1670/7228	0.803405	0.841212	0.732516	LOC107998068/LOC107992695	2
GO:0005856	CC cytoskeleton	2025-01-12	924/7228	0.806538	0.843253	0.734293	LOC108003664	1
GO:0002376	BP immune system process	2025-01-12	941/7228	0.812712	0.848462	0.738829	LOC107995171	1
GO:0010941	BP regulation of cell death	2025-01-12	947/7228	0.814848	0.849446	0.739686	LOC107998068	1
GO:0140096	MF catalytic activity, acting on a protein	2025-01-12	958/7228	0.818705	0.852219	0.742101	LOC107998068	1
GO:0006950	BP response to stress	2025-02-12	1728/7228	0.820481	0.852822	0.742626	LOC108001512/LOC108003664	2
GO:0009887	BP animal organ morphogenesis	2025-01-12	971/7228	0.823168	0.854367	0.743971	LOC108001512	1
GO:0048584	BP positive regulation of response to stimulus	2025-01-12	989/7228	0.829182	0.858204	0.747313	LOC107998068	1
GO:0070727	BP cellular macromolecule localization	2025-01-12	991/7228	0.829839	0.858204	0.747313	LOC108003664	1
GO:0071944	CC cell periphery	2025-02-12	1764/7228	0.830481	0.858204	0.747313	LOC107998068/LOC107992695	2
GO:0007276	BP gamete generation	2025-01-12	1023/7228	0.840033	0.866213	0.754287	LOC108003664	1
GO:0048583	BP regulation of response to stimulus	2025-02-12	1806/7228	0.841586	0.866213	0.754287	LOC107998068/LOC107995171	2
GO:0016021	CC integral component of membrane	2025-01-12	1029/7228	0.841881	0.866213	0.754287	LOC107992695	1
GO:0031224	CC intrinsic component of membrane	2025-01-12	1077/7228	0.855976	0.879327	0.765706	LOC107992695	1
GO:0006796	BP phosphate-containing compound metabolic process	2025-01-12	1081/7228	0.857097	0.879327	0.765706	LOC107998068	1
GO:0006793	BP phosphorus metabolic process	2025-01-12	1095/7228	0.860957	0.882016	0.768048	LOC107998068	1
GO:0043167	MF ion binding	2025-01-12	1103/7228	0.86312	0.882962	0.768871	LOC107992695	1
GO:0044425	CC membrane part	2025-02-12	1929/7228	0.870806	0.889547	0.774605	LOC107998068/LOC107992695	2
GO:0019953	BP sexual reproduction	2025-01-12	1154/7228	0.876199	0.893773	0.778285	LOC108003664	1
GO:0016787	MF hydrolase activity	2025-01-12	1169/7228	0.879821	0.896184	0.780385	LOC107998068	1
GO:0048609	BP multicellular organismal reproductive process	2025-01-12	1196/7228	0.886098	0.901288	0.78483	LOC108003664	1
GO:0044703	BP multi-organism reproductive process	2025-01-12	1217/7228	0.890771	0.904749	0.787843	LOC108003664	1
GO:0031090	CC organelle membrane	2025-01-12	1251/7228	0.897965	0.910756	0.793074	LOC107998068	1
GO:0032879	BP regulation of localization	2025-01-12	1295/7228	0.90663	0.918237	0.799588	LOC108003664	1
GO:0033036	BP macromolecule localization	2025-01-12	1359/7228	0.918034	0.928466	0.808496	LOC108003664	1
GO:0051641	BP cellular localization	2025-01-12	1534/7228	0.94302	0.952383	0.829323	LOC108003664	1
GO:0051704	BP multi-organism process	2025-01-12	1602/7228	0.950677	0.958757	0.834872	LOC108003664	1
GO:0022607	BP cellular component assembly	2025-01-12	1640/7228	0.954533	0.960415	0.836317	LOC108003664	1
GO:0007165	BP signal transduction	2025-01-12	1645/7228	0.95502	0.960415	0.836317	LOC107998068	1
GO:0044085	BP cellular component biogenesis	2025-01-12	1822/7228	0.969454	0.973556	0.847759	LOC108003664	1
GO:0023052	BP signaling	2025-01-12	1853/7228	0.971493	0.974229	0.848346	LOC107998068	1
GO:0012505	CC endomembrane system	2025-01-12	1889/7228	0.973704	0.975073	0.84908	LOC107998068	1
GO:0007154	BP cell communication	2025-01-12	1948/7228	0.97699	0.97699	0.850749	LOC107998068	1

## Sheet: LC50_vs_LC20.DEG_all.GoEnrich
ID	Description	GeneRatio	BgRatio	pvalue	p.adjust	qvalue	geneID	Count
GO:0005615	CC extracellular space	2025-07-25	342/7228	0.000114559	0.144459	0.1271	LOC108004350/LOC107994262/LOC107998857/LOC107999943/LOC108004050/LOC107995298/LOC107993965	7
GO:0005576	CC extracellular region	2025-09-25	700/7228	0.000349248	0.213602	0.187935	LOC108004350/LOC107994262/LOC107998857/LOC108004046/LOC107999943/LOC108004050/LOC107995298/LOC107993965/LOC108000069	9
GO:0042834	MF peptidoglycan binding	2025-02-25	7228-10-01	0.000508173	0.213602	0.187935	LOC108004046/LOC108004050	2
GO:0044421	CC extracellular region part	2025-07-25	474/7228	0.000849739	0.257895	0.226905	LOC108004350/LOC107994262/LOC107998857/LOC107999943/LOC108004050/LOC107995298/LOC107993965	7
GO:0031128	BP developmental induction	2025-02-25	17/7228	0.00151318	0.257895	0.226905	LOC107999865/LOC107994321	2
GO:0021761	BP limbic system development	2025-03-25	73/7228	0.00193807	0.257895	0.226905	LOC108004320/LOC107998068/LOC107994321	3
GO:0004459	MF L-lactate dehydrogenase activity	2025-01-25	7228-01-01	0.00345877	0.257895	0.226905	LOC107999802	1
GO:0019841	MF retinol binding	2025-01-25	7228-01-01	0.00345877	0.257895	0.226905	LOC107995298	1
GO:0035776	BP pronephric proximal tubule development	2025-01-25	7228-01-01	0.00345877	0.257895	0.226905	LOC108004320	1
GO:1990401	BP embryonic lung development	2025-01-25	7228-01-01	0.00345877	0.257895	0.226905	LOC107994321	1
GO:0006869	BP lipid transport	2025-03-25	105/7228	0.00543089	0.257895	0.226905	LOC108004050/LOC107995298/LOC107993965	3
GO:0005667	CC transcription factor complex	2025-04-25	219/7228	0.00628793	0.257895	0.226905	LOC108001512/LOC107999865/LOC107995171/LOC107994321	4
GO:0005616	CC larval serum protein complex	2025-01-25	7228-02-01	0.00690606	0.257895	0.226905	LOC107999943	1
GO:0006113	BP fermentation	2025-01-25	7228-02-01	0.00690606	0.257895	0.226905	LOC107999802	1
GO:0008745	MF N-acetylmuramoyl-L-alanine amidase activity	2025-01-25	7228-02-01	0.00690606	0.257895	0.226905	LOC108004046	1
GO:0019244	BP lactate biosynthetic process from pyruvate	2025-01-25	7228-02-01	0.00690606	0.257895	0.226905	LOC107999802	1
GO:0019659	BP glucose catabolic process to lactate	2025-01-25	7228-02-01	0.00690606	0.257895	0.226905	LOC107999802	1
GO:0019660	BP glycolytic fermentation	2025-01-25	7228-02-01	0.00690606	0.257895	0.226905	LOC107999802	1
GO:0019661	BP glucose catabolic process to lactate via pyruvate	2025-01-25	7228-02-01	0.00690606	0.257895	0.226905	LOC107999802	1
GO:0019666	BP nitrogenous compound fermentation	2025-01-25	7228-02-01	0.00690606	0.257895	0.226905	LOC107999802	1
GO:0021759	BP globus pallidus development	2025-01-25	7228-02-01	0.00690606	0.257895	0.226905	LOC107994321	1
GO:0072034	BP renal vesicle induction	2025-01-25	7228-02-01	0.00690606	0.257895	0.226905	LOC107999865	1
GO:0003700	MF DNA-binding transcription factor activity	2025-06-25	528/7228	0.00789519	0.257895	0.226905	LOC108001512/LOC108001724/LOC108004320/LOC107999865/LOC107995171/LOC107994321	6
GO:0015918	BP sterol transport	2025-02-25	40/7228	0.00826647	0.257895	0.226905	LOC108004050/LOC107993965	2
GO:0044798	CC nuclear transcription factor complex	2025-03-25	126/7228	0.00899038	0.257895	0.226905	LOC108001512/LOC107999865/LOC107995171	3
GO:0072080	BP nephron tubule development	2025-02-25	42/7228	0.00908648	0.257895	0.226905	LOC108004320/LOC107999865	2
GO:0001649	BP osteoblast differentiation	2025-02-25	44/7228	0.00994148	0.257895	0.226905	LOC107999865/LOC107995171	2
GO:0000270	BP peptidoglycan metabolic process	2025-01-25	7228-03-01	0.0103419	0.257895	0.226905	LOC108004046	1
GO:0002016	BP regulation of blood volume by renin-angiotensin	2025-01-25	7228-03-01	0.0103419	0.257895	0.226905	LOC107994321	1
GO:0004457	MF lactate dehydrogenase activity	2025-01-25	7228-03-01	0.0103419	0.257895	0.226905	LOC107999802	1
GO:0004771	MF sterol esterase activity	2025-01-25	7228-03-01	0.0103419	0.257895	0.226905	LOC107993965	1
GO:0009253	BP peptidoglycan catabolic process	2025-01-25	7228-03-01	0.0103419	0.257895	0.226905	LOC108004046	1
GO:0016513	CC core-binding factor complex	2025-01-25	7228-03-01	0.0103419	0.257895	0.226905	LOC107995171	1
GO:0030882	MF lipid antigen binding	2025-01-25	7228-03-01	0.0103419	0.257895	0.226905	LOC108004050	1
GO:0043376	BP regulation of CD8-positive, alpha-beta T cell differentiation	2025-01-25	7228-03-01	0.0103419	0.257895	0.226905	LOC107995171	1
GO:0043378	BP positive regulation of CD8-positive, alpha-beta T cell differentiation	2025-01-25	7228-03-01	0.0103419	0.257895	0.226905	LOC107995171	1
GO:0046012	BP positive regulation of oskar mRNA translation	2025-01-25	7228-03-01	0.0103419	0.257895	0.226905	LOC108003664	1
GO:0047619	MF acylcarnitine hydrolase activity	2025-01-25	7228-03-01	0.0103419	0.257895	0.226905	LOC107993965	1
GO:0060018	BP astrocyte fate commitment	2025-01-25	7228-03-01	0.0103419	0.257895	0.226905	LOC107999865	1
GO:0060486	BP Clara cell differentiation	2025-01-25	7228-03-01	0.0103419	0.257895	0.226905	LOC107994321	1
GO:0060510	BP type II pneumocyte differentiation	2025-01-25	7228-03-01	0.0103419	0.257895	0.226905	LOC107994321	1
GO:0070891	MF lipoteichoic acid binding	2025-01-25	7228-03-01	0.0103419	0.257895	0.226905	LOC108004050	1
GO:0072174	BP metanephric tubule formation	2025-01-25	7228-03-01	0.0103419	0.257895	0.226905	LOC107999865	1
GO:0072289	BP metanephric nephron tubule formation	2025-01-25	7228-03-01	0.0103419	0.257895	0.226905	LOC107999865	1
GO:0090122	BP cholesterol ester hydrolysis involved in cholesterol transport	2025-01-25	7228-03-01	0.0103419	0.257895	0.226905	LOC107993965	1
GO:0090320	BP regulation of chylomicron remnant clearance	2025-01-25	7228-03-01	0.0103419	0.257895	0.226905	LOC107993965	1
GO:2001187	BP positive regulation of CD8-positive, alpha-beta T cell activation	2025-01-25	7228-03-01	0.0103419	0.257895	0.226905	LOC107995171	1
GO:0001047	MF core promoter binding	2025-02-25	46/7228	0.010831	0.257895	0.226905	LOC107999865/LOC107994321	2
GO:0048709	BP oligodendrocyte differentiation	2025-02-25	46/7228	0.010831	0.257895	0.226905	LOC107999865/LOC107994321	2
GO:0010876	BP lipid localization	2025-03-25	144/7228	0.0129214	0.257895	0.226905	LOC108004050/LOC107995298/LOC107993965	3
GO:0002664	BP regulation of T cell tolerance induction	2025-01-25	7228-04-01	0.0137663	0.257895	0.226905	LOC107998068	1
GO:0002667	BP regulation of T cell anergy	2025-01-25	7228-04-01	0.0137663	0.257895	0.226905	LOC107998068	1
GO:0002911	BP regulation of lymphocyte anergy	2025-01-25	7228-04-01	0.0137663	0.257895	0.226905	LOC107998068	1
GO:0019249	BP lactate biosynthetic process	2025-01-25	7228-04-01	0.0137663	0.257895	0.226905	LOC107999802	1
GO:0021979	BP hypothalamus cell differentiation	2025-01-25	7228-04-01	0.0137663	0.257895	0.226905	LOC108004320	1
GO:0034378	BP chylomicron assembly	2025-01-25	7228-04-01	0.0137663	0.257895	0.226905	LOC107993965	1
GO:0035686	CC sperm fibrous sheath	2025-01-25	7228-04-01	0.0137663	0.257895	0.226905	LOC107999802	1
GO:0039020	BP pronephric nephron tubule development	2025-01-25	7228-04-01	0.0137663	0.257895	0.226905	LOC108004320	1
GO:0060430	BP lung saccule development	2025-01-25	7228-04-01	0.0137663	0.257895	0.226905	LOC107994321	1
GO:0072173	BP metanephric tubule morphogenesis	2025-01-25	7228-04-01	0.0137663	0.257895	0.226905	LOC107999865	1
GO:0072197	BP ureter morphogenesis	2025-01-25	7228-04-01	0.0137663	0.257895	0.226905	LOC107999865	1
GO:0072282	BP metanephric nephron tubule morphogenesis	2025-01-25	7228-04-01	0.0137663	0.257895	0.226905	LOC107999865	1
GO:0090037	BP positive regulation of protein kinase C signaling	2025-01-25	7228-04-01	0.0137663	0.257895	0.226905	LOC107998068	1
GO:0090119	BP vesicle-mediated cholesterol transport	2025-01-25	7228-04-01	0.0137663	0.257895	0.226905	LOC107993965	1
GO:1900365	BP positive regulation of mRNA polyadenylation	2025-01-25	7228-04-01	0.0137663	0.257895	0.226905	LOC108003664	1
GO:0007623	BP circadian rhythm	2025-03-25	148/7228	0.0139095	0.257895	0.226905	LOC108004350/LOC107998068/LOC107994321	3
GO:1902652	BP secondary alcohol metabolic process	2025-02-25	53/7228	0.0142092	0.257895	0.226905	LOC107993950/LOC107993965	2
GO:0021766	BP hippocampus development	2025-02-25	55/7228	0.0152482	0.257895	0.226905	LOC107998068/LOC107994321	2
GO:0000981	MF DNA-binding transcription factor activity, RNA polymerase II-specific	2025-05-25	438/7228	0.0154737	0.257895	0.226905	LOC108001724/LOC108004320/LOC107999865/LOC107995171/LOC107994321	5
GO:0005539	MF glycosaminoglycan binding	2025-02-25	56/7228	0.0157797	0.257895	0.226905	LOC108004046/LOC108004050	2
GO:0072009	BP nephron epithelium development	2025-02-25	56/7228	0.0157797	0.257895	0.226905	LOC108004320/LOC107999865	2
GO:0016125	BP sterol metabolic process	2025-02-25	58/7228	0.0168664	0.257895	0.226905	LOC107993950/LOC107993965	2
GO:0002643	BP regulation of tolerance induction	2025-01-25	7228-05-01	0.0171794	0.257895	0.226905	LOC107998068	1
GO:0010025	BP wax biosynthetic process	2025-01-25	7228-05-01	0.0171794	0.257895	0.226905	LOC107994047	1
GO:0010166	BP wax metabolic process	2025-01-25	7228-05-01	0.0171794	0.257895	0.226905	LOC107994047	1
GO:0015677	BP copper ion import	2025-01-25	7228-05-01	0.0171794	0.257895	0.226905	LOC108001512	1
GO:0019626	BP short-chain fatty acid catabolic process	2025-01-25	7228-05-01	0.0171794	0.257895	0.226905	LOC107993965	1
GO:0021798	BP forebrain dorsal/ventral pattern formation	2025-01-25	7228-05-01	0.0171794	0.257895	0.226905	LOC107994321	1
GO:0042381	BP hemolymph coagulation	2025-01-25	7228-05-01	0.0171794	0.257895	0.226905	LOC108004050	1
GO:0060221	BP retinal rod cell differentiation	2025-01-25	7228-05-01	0.0171794	0.257895	0.226905	LOC107999865	1
GO:0061783	MF peptidoglycan muralytic activity	2025-01-25	7228-05-01	0.0171794	0.257895	0.226905	LOC108004046	1
GO:0080019	MF fatty-acyl-CoA reductase (alcohol-forming) activity	2025-01-25	7228-05-01	0.0171794	0.257895	0.226905	LOC107994047	1
GO:2000766	BP negative regulation of cytoplasmic translation	2025-01-25	7228-05-01	0.0171794	0.257895	0.226905	LOC108003664	1
GO:2001185	BP regulation of CD8-positive, alpha-beta T cell activation	2025-01-25	7228-05-01	0.0171794	0.257895	0.226905	LOC107995171	1
GO:0098742	BP cell-cell adhesion via plasma-membrane adhesion molecules	2025-02-25	61/7228	0.0185549	0.264824	0.233002	LOC107999890/LOC107992695	2
GO:1901568	BP fatty acid derivative metabolic process	2025-02-25	61/7228	0.0185549	0.264824	0.233002	LOC107993965/LOC107994047	2
GO:0043565	MF sequence-specific DNA binding	2025-05-25	461/7228	0.0189554	0.264824	0.233002	LOC108001512/LOC108001724/LOC108004320/LOC107999865/LOC107994321	5
GO:0015850	BP organic hydroxy compound transport	2025-02-25	62/7228	0.0191331	0.264824	0.233002	LOC108004050/LOC107993965	2
GO:0021536	BP diencephalon development	2025-02-25	64/7228	0.0203123	0.264824	0.233002	LOC108004320/LOC107994321	2
GO:0016290	MF palmitoyl-CoA hydrolase activity	2025-01-25	7228-06-01	0.0205811	0.264824	0.233002	LOC107993965	1
GO:0039019	BP pronephric nephron development	2025-01-25	7228-06-01	0.0205811	0.264824	0.233002	LOC108004320	1
GO:0042622	CC photoreceptor outer segment membrane	2025-01-25	7228-06-01	0.0205811	0.264824	0.233002	LOC107998068	1
GO:0047875	MF ecdysone oxidase activity	2025-01-25	7228-06-01	0.0205811	0.264824	0.233002	LOC107993950	1
GO:0051770	BP positive regulation of nitric-oxide synthase biosynthetic process	2025-01-25	7228-06-01	0.0205811	0.264824	0.233002	LOC108003664	1
GO:0051791	BP medium-chain fatty acid metabolic process	2025-01-25	7228-06-01	0.0205811	0.264824	0.233002	LOC107993965	1
GO:0072014	BP proximal tubule development	2025-01-25	7228-06-01	0.0205811	0.264824	0.233002	LOC108004320	1
GO:0072170	BP metanephric tubule development	2025-01-25	7228-06-01	0.0205811	0.264824	0.233002	LOC107999865	1
GO:0072234	BP metanephric nephron tubule development	2025-01-25	7228-06-01	0.0205811	0.264824	0.233002	LOC107999865	1
GO:0000977	MF RNA polymerase II regulatory region sequence-specific DNA binding	2025-04-25	323/7228	0.023554	0.285034	0.250783	LOC108001724/LOC108004320/LOC107999865/LOC107994321	4
GO:0034514	BP mitochondrial unfolded protein response	2025-01-25	7228-07-01	0.0239715	0.285034	0.250783	LOC108001512	1
GO:0035925	MF mRNA 3'-UTR AU-rich region binding	2025-01-25	7228-07-01	0.0239715	0.285034	0.250783	LOC108003664	1
GO:0050855	BP regulation of B cell receptor signaling pathway	2025-01-25	7228-07-01	0.0239715	0.285034	0.250783	LOC107995171	1
GO:0051769	BP regulation of nitric-oxide synthase biosynthetic process	2025-01-25	7228-07-01	0.0239715	0.285034	0.250783	LOC108003664	1
GO:0072006	BP nephron development	2025-02-25	70/7228	0.0240276	0.285034	0.250783	LOC108004320/LOC107999865	2
GO:0048511	BP rhythmic process	2025-03-25	182/7228	0.02404	0.285034	0.250783	LOC108004350/LOC107998068/LOC107994321	3
GO:0001012	MF RNA polymerase II regulatory region DNA binding	2025-04-25	327/7228	0.0245185	0.285034	0.250783	LOC108001724/LOC108004320/LOC107999865/LOC107994321	4
GO:0006637	BP acyl-CoA metabolic process	2025-02-25	71/7228	0.0246722	0.285034	0.250783	LOC107993965/LOC107994047	2
GO:0035383	BP thioester metabolic process	2025-02-25	71/7228	0.0246722	0.285034	0.250783	LOC107993965/LOC107994047	2
GO:0072073	BP kidney epithelium development	2025-02-25	72/7228	0.0253239	0.285034	0.250783	LOC108004320/LOC107999865	2
GO:0008584	BP male gonad development	2025-02-25	73/7228	0.0259827	0.285034	0.250783	LOC107999865/LOC107994321	2
GO:0046546	BP development of primary male sexual characteristics	2025-02-25	74/7228	0.0266484	0.285034	0.250783	LOC107999865/LOC107994321	2
GO:0001161	MF intronic transcription regulatory region sequence-specific DNA binding	2025-01-25	7228-08-01	0.0273506	0.285034	0.250783	LOC107994321	1
GO:0004806	MF triglyceride lipase activity	2025-01-25	7228-08-01	0.0273506	0.285034	0.250783	LOC107993965	1
GO:0010984	BP regulation of lipoprotein particle clearance	2025-01-25	7228-08-01	0.0273506	0.285034	0.250783	LOC107993965	1
GO:0034379	BP very-low-density lipoprotein particle assembly	2025-01-25	7228-08-01	0.0273506	0.285034	0.250783	LOC107993965	1
GO:0044213	MF intronic transcription regulatory region DNA binding	2025-01-25	7228-08-01	0.0273506	0.285034	0.250783	LOC107994321	1
GO:0045589	BP regulation of regulatory T cell differentiation	2025-01-25	7228-08-01	0.0273506	0.285034	0.250783	LOC107995171	1
GO:0046459	BP short-chain fatty acid metabolic process	2025-01-25	7228-08-01	0.0273506	0.285034	0.250783	LOC107993965	1
GO:0061140	BP lung secretory cell differentiation	2025-01-25	7228-08-01	0.0273506	0.285034	0.250783	LOC107994321	1
GO:0072207	BP metanephric epithelium development	2025-01-25	7228-08-01	0.0273506	0.285034	0.250783	LOC107999865	1
GO:0072243	BP metanephric nephron epithelium development	2025-01-25	7228-08-01	0.0273506	0.285034	0.250783	LOC107999865	1
GO:0016614	MF oxidoreductase activity, acting on CH-OH group of donors	2025-02-25	79/7228	0.0300805	0.290096	0.255237	LOC107999802/LOC107993950	2
GO:0016899	MF oxidoreductase activity, acting on the CH-OH group of donors, oxygen as acceptor	2025-01-25	7228-09-01	0.0307185	0.290096	0.255237	LOC107993950	1
GO:0031442	BP positive regulation of mRNA 3'-end processing	2025-01-25	7228-09-01	0.0307185	0.290096	0.255237	LOC108003664	1
GO:0033327	BP Leydig cell differentiation	2025-01-25	7228-09-01	0.0307185	0.290096	0.255237	LOC107994321	1
GO:0045662	BP negative regulation of myoblast differentiation	2025-01-25	7228-09-01	0.0307185	0.290096	0.255237	LOC107999865	1
GO:0047617	MF acyl-CoA hydrolase activity	2025-01-25	7228-09-01	0.0307185	0.290096	0.255237	LOC107993965	1
GO:0060009	BP Sertoli cell development	2025-01-25	7228-09-01	0.0307185	0.290096	0.255237	LOC107999865	1
GO:0072079	BP nephron tubule formation	2025-01-25	7228-09-01	0.0307185	0.290096	0.255237	LOC107999865	1
GO:0090038	BP negative regulation of protein kinase C signaling	2025-01-25	7228-09-01	0.0307185	0.290096	0.255237	LOC107998068	1
GO:0000976	MF transcription regulatory region sequence-specific DNA binding	2025-04-25	352/7228	0.0310983	0.290096	0.255237	LOC108001724/LOC108004320/LOC107999865/LOC107994321	4
GO:0001530	MF lipopolysaccharide binding	2025-01-25	7228-10-01	0.0340752	0.290096	0.255237	LOC108004050	1
GO:0006825	BP copper ion transport	2025-01-25	7228-10-01	0.0340752	0.290096	0.255237	LOC108001512	1
GO:0016201	BP synaptic target inhibition	2025-01-25	7228-10-01	0.0340752	0.290096	0.255237	LOC107999943	1
GO:0016289	MF CoA hydrolase activity	2025-01-25	7228-10-01	0.0340752	0.290096	0.255237	LOC107993965	1
GO:0033690	BP positive regulation of osteoblast proliferation	2025-01-25	7228-10-01	0.0340752	0.290096	0.255237	LOC107999865	1
GO:0046011	BP regulation of oskar mRNA translation	2025-01-25	7228-10-01	0.0340752	0.290096	0.255237	LOC108003664	1
GO:0072189	BP ureter development	2025-01-25	7228-10-01	0.0340752	0.290096	0.255237	LOC107999865	1
GO:0072273	BP metanephric nephron morphogenesis	2025-01-25	7228-10-01	0.0340752	0.290096	0.255237	LOC107999865	1
GO:1990124	CC messenger ribonucleoprotein complex	2025-01-25	7228-10-01	0.0340752	0.290096	0.255237	LOC108003664	1
GO:0001503	BP ossification	2025-02-25	86/7228	0.035165	0.290096	0.255237	LOC107999865/LOC107995171	2
GO:0033865	BP nucleoside bisphosphate metabolic process	2025-02-25	86/7228	0.035165	0.290096	0.255237	LOC107993965/LOC107994047	2
GO:0033875	BP ribonucleoside bisphosphate metabolic process	2025-02-25	86/7228	0.035165	0.290096	0.255237	LOC107993965/LOC107994047	2
GO:0034032	BP purine nucleoside bisphosphate metabolic process	2025-02-25	86/7228	0.035165	0.290096	0.255237	LOC107993965/LOC107994047	2
GO:0140110	MF transcription regulator activity	2025-06-25	740/7228	0.0366638	0.290096	0.255237	LOC108001512/LOC108001724/LOC108004320/LOC107999865/LOC107995171/LOC107994321	6
GO:0006732	BP coenzyme metabolic process	2025-03-25	216/7228	0.0373102	0.290096	0.255237	LOC107999802/LOC107993965/LOC107994047	3
GO:0003081	BP regulation of systemic arterial blood pressure by renin-angiotensin	2025-01-25	7228-11-01	0.0374207	0.290096	0.255237	LOC107994321	1
GO:0005351	MF carbohydrate:proton symporter activity	2025-01-25	7228-11-01	0.0374207	0.290096	0.255237	LOC108002112	1
GO:0005355	MF glucose transmembrane transporter activity	2025-01-25	7228-11-01	0.0374207	0.290096	0.255237	LOC108002112	1
GO:0007130	BP synaptonemal complex assembly	2025-01-25	7228-11-01	0.0374207	0.290096	0.255237	LOC108003664	1
GO:0007445	BP determination of imaginal disc primordium	2025-01-25	7228-11-01	0.0374207	0.290096	0.255237	LOC108004320	1
GO:0015149	MF hexose transmembrane transporter activity	2025-01-25	7228-11-01	0.0374207	0.290096	0.255237	LOC108002112	1
GO:0032367	BP intracellular cholesterol transport	2025-01-25	7228-11-01	0.0374207	0.290096	0.255237	LOC107993965	1
GO:0034377	BP plasma lipoprotein particle assembly	2025-01-25	7228-11-01	0.0374207	0.290096	0.255237	LOC107993965	1
GO:0035225	BP determination of genital disc primordium	2025-01-25	7228-11-01	0.0374207	0.290096	0.255237	LOC108004320	1
GO:0042538	BP hyperosmotic salinity response	2025-01-25	7228-11-01	0.0374207	0.290096	0.255237	LOC107994321	1
GO:0043371	BP negative regulation of CD4-positive, alpha-beta T cell differentiation	2025-01-25	7228-11-01	0.0374207	0.290096	0.255237	LOC107995171	1
GO:0044320	BP cellular response to leptin stimulus	2025-01-25	7228-11-01	0.0374207	0.290096	0.255237	LOC107994321	1
GO:0045616	BP regulation of keratinocyte differentiation	2025-01-25	7228-11-01	0.0374207	0.290096	0.255237	LOC107995171	1
GO:2000810	BP regulation of bicellular tight junction assembly	2025-01-25	7228-11-01	0.0374207	0.290096	0.255237	LOC107995171	1
GO:1990837	MF sequence-specific double-stranded DNA binding	2025-04-25	381/7228	0.0399475	0.290096	0.255237	LOC108001724/LOC108004320/LOC107999865/LOC107994321	4
GO:0005402	MF carbohydrate:cation symporter activity	2025-01-25	7228-12-01	0.0407552	0.290096	0.255237	LOC108002112	1
GO:0006089	BP lactate metabolic process	2025-01-25	7228-12-01	0.0407552	0.290096	0.255237	LOC107999802	1
GO:0008069	BP dorsal/ventral axis specification, ovarian follicular epithelium	2025-01-25	7228-12-01	0.0407552	0.290096	0.255237	LOC108003664	1
GO:0015145	MF monosaccharide transmembrane transporter activity	2025-01-25	7228-12-01	0.0407552	0.290096	0.255237	LOC108002112	1
GO:0032366	BP intracellular sterol transport	2025-01-25	7228-12-01	0.0407552	0.290096	0.255237	LOC107993965	1
GO:0043083	CC synaptic cleft	2025-01-25	7228-12-01	0.0407552	0.290096	0.255237	LOC107994262	1
GO:0044321	BP response to leptin	2025-01-25	7228-12-01	0.0407552	0.290096	0.255237	LOC107994321	1
GO:0046461	BP neutral lipid catabolic process	2025-01-25	7228-12-01	0.0407552	0.290096	0.255237	LOC107993965	1
GO:0046464	BP acylglycerol catabolic process	2025-01-25	7228-12-01	0.0407552	0.290096	0.255237	LOC107993965	1
GO:0090189	BP regulation of branching involved in ureteric bud morphogenesis	2025-01-25	7228-12-01	0.0407552	0.290096	0.255237	LOC107999865	1
GO:0090190	BP positive regulation of branching involved in ureteric bud morphogenesis	2025-01-25	7228-12-01	0.0407552	0.290096	0.255237	LOC107999865	1
GO:0061326	BP renal tubule development	2025-02-25	95/7228	0.0421568	0.290096	0.255237	LOC108004320/LOC107999865	2
GO:0003677	MF DNA binding	2025-06-25	772/7228	0.0438619	0.290096	0.255237	LOC108001512/LOC108001724/LOC108004320/LOC107999865/LOC107995171/LOC107994321	6
GO:0003338	BP metanephros morphogenesis	2025-01-25	13/7228	0.0440785	0.290096	0.255237	LOC107999865	1
GO:0005501	MF retinoid binding	2025-01-25	13/7228	0.0440785	0.290096	0.255237	LOC107995298	1
GO:0010719	BP negative regulation of epithelial to mesenchymal transition	2025-01-25	13/7228	0.0440785	0.290096	0.255237	LOC107994321	1
GO:0021892	BP cerebral cortex GABAergic interneuron differentiation	2025-01-25	13/7228	0.0440785	0.290096	0.255237	LOC107994321	1
GO:0033688	BP regulation of osteoblast proliferation	2025-01-25	13/7228	0.0440785	0.290096	0.255237	LOC107999865	1
GO:0046533	BP negative regulation of photoreceptor cell differentiation	2025-01-25	13/7228	0.0440785	0.290096	0.255237	LOC107999865	1
GO:0046639	BP negative regulation of alpha-beta T cell differentiation	2025-01-25	13/7228	0.0440785	0.290096	0.255237	LOC107995171	1
GO:0048484	BP enteric nervous system development	2025-01-25	13/7228	0.0440785	0.290096	0.255237	LOC107999865	1
GO:0060008	BP Sertoli cell differentiation	2025-01-25	13/7228	0.0440785	0.290096	0.255237	LOC107999865	1
GO:0061213	BP positive regulation of mesonephros development	2025-01-25	13/7228	0.0440785	0.290096	0.255237	LOC107999865	1
GO:0061217	BP regulation of mesonephros development	2025-01-25	13/7228	0.0440785	0.290096	0.255237	LOC107999865	1
GO:0071827	BP plasma lipoprotein particle organization	2025-01-25	13/7228	0.0440785	0.290096	0.255237	LOC107993965	1
GO:0090036	BP regulation of protein kinase C signaling	2025-01-25	13/7228	0.0440785	0.290096	0.255237	LOC107998068	1
GO:2000515	BP negative regulation of CD4-positive, alpha-beta T cell activation	2025-01-25	13/7228	0.0440785	0.290096	0.255237	LOC107995171	1
GO:2000113	BP negative regulation of cellular macromolecule biosynthetic process	2025-06-25	774/7228	0.0443402	0.290096	0.255237	LOC108001512/LOC108003664/LOC108004320/LOC107999865/LOC107995171/LOC107994321	6
GO:0030324	BP lung development	2025-02-25	98/7228	0.0445955	0.290096	0.255237	LOC108004320/LOC107994321	2
GO:0048469	BP cell maturation	2025-03-25	232/7228	0.0446339	0.290096	0.255237	LOC108003664/LOC107999865/LOC107995171	3
GO:0030323	BP respiratory tube development	2025-02-25	100/7228	0.0462503	0.290096	0.255237	LOC108004320/LOC107994321	2
GO:1901617	BP organic hydroxy compound biosynthetic process	2025-02-25	100/7228	0.0462503	0.290096	0.255237	LOC107999802/LOC107993965	2
GO:0003823	MF antigen binding	2025-01-25	14/7228	0.0473908	0.290096	0.255237	LOC108004050	1
GO:0006692	BP prostanoid metabolic process	2025-01-25	14/7228	0.0473908	0.290096	0.255237	LOC107993965	1
GO:0006693	BP prostaglandin metabolic process	2025-01-25	14/7228	0.0473908	0.290096	0.255237	LOC107993965	1
GO:0007418	BP ventral midline development	2025-01-25	14/7228	0.0473908	0.290096	0.255237	LOC108004320	1
GO:0015144	MF carbohydrate transmembrane transporter activity	2025-01-25	14/7228	0.0473908	0.290096	0.255237	LOC108002112	1
GO:0016348	BP imaginal disc-derived leg joint morphogenesis	2025-01-25	14/7228	0.0473908	0.290096	0.255237	LOC108001512	1
GO:0021877	BP forebrain neuron fate commitment	2025-01-25	14/7228	0.0473908	0.290096	0.255237	LOC107994321	1
GO:0030878	BP thyroid gland development	2025-01-25	14/7228	0.0473908	0.290096	0.255237	LOC107994321	1
GO:0035336	BP long-chain fatty-acyl-CoA metabolic process	2025-01-25	14/7228	0.0473908	0.290096	0.255237	LOC107994047	1
GO:0044331	BP cell-cell adhesion mediated by cadherin	2025-01-25	14/7228	0.0473908	0.290096	0.255237	LOC107992695	1
GO:0046638	BP positive regulation of alpha-beta T cell differentiation	2025-01-25	14/7228	0.0473908	0.290096	0.255237	LOC107995171	1
GO:0051119	MF sugar transmembrane transporter activity	2025-01-25	14/7228	0.0473908	0.290096	0.255237	LOC108002112	1
GO:0072210	BP metanephric nephron development	2025-01-25	14/7228	0.0473908	0.290096	0.255237	LOC107999865	1
GO:0030900	BP forebrain development	2025-03-25	242/7228	0.049555	0.292153	0.257047	LOC108004320/LOC107998068/LOC107994321	3

## Sheet: LC50_vs_LC20.DEG_all.GoEnrich.a
ID	Description	GeneRatio	BgRatio	pvalue	p.adjust	qvalue	geneID	Count
GO:0005615	CC extracellular space	2025-07-25	342/7228	0.000114559	0.144459	0.1271	LOC108004350/LOC107994262/LOC107998857/LOC107999943/LOC108004050/LOC107995298/LOC107993965	7
GO:0005576	CC extracellular region	2025-09-25	700/7228	0.000349248	0.213602	0.187935	LOC108004350/LOC107994262/LOC107998857/LOC108004046/LOC107999943/LOC108004050/LOC107995298/LOC107993965/LOC108000069	9
GO:0042834	MF peptidoglycan binding	2025-02-25	7228-10-01	0.000508173	0.213602	0.187935	LOC108004046/LOC108004050	2
GO:0044421	CC extracellular region part	2025-07-25	474/7228	0.000849739	0.257895	0.226905	LOC108004350/LOC107994262/LOC107998857/LOC107999943/LOC108004050/LOC107995298/LOC107993965	7
GO:0031128	BP developmental induction	2025-02-25	17/7228	0.00151318	0.257895	0.226905	LOC107999865/LOC107994321	2
GO:0021761	BP limbic system development	2025-03-25	73/7228	0.00193807	0.257895	0.226905	LOC108004320/LOC107998068/LOC107994321	3
GO:0004459	MF L-lactate dehydrogenase activity	2025-01-25	7228-01-01	0.00345877	0.257895	0.226905	LOC107999802	1
GO:0019841	MF retinol binding	2025-01-25	7228-01-01	0.00345877	0.257895	0.226905	LOC107995298	1
GO:0035776	BP pronephric proximal tubule development	2025-01-25	7228-01-01	0.00345877	0.257895	0.226905	LOC108004320	1
GO:1990401	BP embryonic lung development	2025-01-25	7228-01-01	0.00345877	0.257895	0.226905	LOC107994321	1
GO:0006869	BP lipid transport	2025-03-25	105/7228	0.00543089	0.257895	0.226905	LOC108004050/LOC107995298/LOC107993965	3
GO:0005667	CC transcription factor complex	2025-04-25	219/7228	0.00628793	0.257895	0.226905	LOC108001512/LOC107999865/LOC107995171/LOC107994321	4
GO:0005616	CC larval serum protein complex	2025-01-25	7228-02-01	0.00690606	0.257895	0.226905	LOC107999943	1
GO:0006113	BP fermentation	2025-01-25	7228-02-01	0.00690606	0.257895	0.226905	LOC107999802	1
GO:0008745	MF N-acetylmuramoyl-L-alanine amidase activity	2025-01-25	7228-02-01	0.00690606	0.257895	0.226905	LOC108004046	1
GO:0019244	BP lactate biosynthetic process from pyruvate	2025-01-25	7228-02-01	0.00690606	0.257895	0.226905	LOC107999802	1
GO:0019659	BP glucose catabolic process to lactate	2025-01-25	7228-02-01	0.00690606	0.257895	0.226905	LOC107999802	1
GO:0019660	BP glycolytic fermentation	2025-01-25	7228-02-01	0.00690606	0.257895	0.226905	LOC107999802	1
GO:0019661	BP glucose catabolic process to lactate via pyruvate	2025-01-25	7228-02-01	0.00690606	0.257895	0.226905	LOC107999802	1
GO:0019666	BP nitrogenous compound fermentation	2025-01-25	7228-02-01	0.00690606	0.257895	0.226905	LOC107999802	1
GO:0021759	BP globus pallidus development	2025-01-25	7228-02-01	0.00690606	0.257895	0.226905	LOC107994321	1
GO:0072034	BP renal vesicle induction	2025-01-25	7228-02-01	0.00690606	0.257895	0.226905	LOC107999865	1
GO:0003700	MF DNA-binding transcription factor activity	2025-06-25	528/7228	0.00789519	0.257895	0.226905	LOC108001512/LOC108001724/LOC108004320/LOC107999865/LOC107995171/LOC107994321	6
GO:0015918	BP sterol transport	2025-02-25	40/7228	0.00826647	0.257895	0.226905	LOC108004050/LOC107993965	2
GO:0044798	CC nuclear transcription factor complex	2025-03-25	126/7228	0.00899038	0.257895	0.226905	LOC108001512/LOC107999865/LOC107995171	3
GO:0072080	BP nephron tubule development	2025-02-25	42/7228	0.00908648	0.257895	0.226905	LOC108004320/LOC107999865	2
GO:0001649	BP osteoblast differentiation	2025-02-25	44/7228	0.00994148	0.257895	0.226905	LOC107999865/LOC107995171	2
GO:0000270	BP peptidoglycan metabolic process	2025-01-25	7228-03-01	0.0103419	0.257895	0.226905	LOC108004046	1
GO:0002016	BP regulation of blood volume by renin-angiotensin	2025-01-25	7228-03-01	0.0103419	0.257895	0.226905	LOC107994321	1
GO:0004457	MF lactate dehydrogenase activity	2025-01-25	7228-03-01	0.0103419	0.257895	0.226905	LOC107999802	1
GO:0004771	MF sterol esterase activity	2025-01-25	7228-03-01	0.0103419	0.257895	0.226905	LOC107993965	1
GO:0009253	BP peptidoglycan catabolic process	2025-01-25	7228-03-01	0.0103419	0.257895	0.226905	LOC108004046	1
GO:0016513	CC core-binding factor complex	2025-01-25	7228-03-01	0.0103419	0.257895	0.226905	LOC107995171	1
GO:0030882	MF lipid antigen binding	2025-01-25	7228-03-01	0.0103419	0.257895	0.226905	LOC108004050	1
GO:0043376	BP regulation of CD8-positive, alpha-beta T cell differentiation	2025-01-25	7228-03-01	0.0103419	0.257895	0.226905	LOC107995171	1
GO:0043378	BP positive regulation of CD8-positive, alpha-beta T cell differentiation	2025-01-25	7228-03-01	0.0103419	0.257895	0.226905	LOC107995171	1
GO:0046012	BP positive regulation of oskar mRNA translation	2025-01-25	7228-03-01	0.0103419	0.257895	0.226905	LOC108003664	1
GO:0047619	MF acylcarnitine hydrolase activity	2025-01-25	7228-03-01	0.0103419	0.257895	0.226905	LOC107993965	1
GO:0060018	BP astrocyte fate commitment	2025-01-25	7228-03-01	0.0103419	0.257895	0.226905	LOC107999865	1
GO:0060486	BP Clara cell differentiation	2025-01-25	7228-03-01	0.0103419	0.257895	0.226905	LOC107994321	1
GO:0060510	BP type II pneumocyte differentiation	2025-01-25	7228-03-01	0.0103419	0.257895	0.226905	LOC107994321	1
GO:0070891	MF lipoteichoic acid binding	2025-01-25	7228-03-01	0.0103419	0.257895	0.226905	LOC108004050	1
GO:0072174	BP metanephric tubule formation	2025-01-25	7228-03-01	0.0103419	0.257895	0.226905	LOC107999865	1
GO:0072289	BP metanephric nephron tubule formation	2025-01-25	7228-03-01	0.0103419	0.257895	0.226905	LOC107999865	1
GO:0090122	BP cholesterol ester hydrolysis involved in cholesterol transport	2025-01-25	7228-03-01	0.0103419	0.257895	0.226905	LOC107993965	1
GO:0090320	BP regulation of chylomicron remnant clearance	2025-01-25	7228-03-01	0.0103419	0.257895	0.226905	LOC107993965	1
GO:2001187	BP positive regulation of CD8-positive, alpha-beta T cell activation	2025-01-25	7228-03-01	0.0103419	0.257895	0.226905	LOC107995171	1
GO:0001047	MF core promoter binding	2025-02-25	46/7228	0.010831	0.257895	0.226905	LOC107999865/LOC107994321	2
GO:0048709	BP oligodendrocyte differentiation	2025-02-25	46/7228	0.010831	0.257895	0.226905	LOC107999865/LOC107994321	2
GO:0010876	BP lipid localization	2025-03-25	144/7228	0.0129214	0.257895	0.226905	LOC108004050/LOC107995298/LOC107993965	3
GO:0002664	BP regulation of T cell tolerance induction	2025-01-25	7228-04-01	0.0137663	0.257895	0.226905	LOC107998068	1
GO:0002667	BP regulation of T cell anergy	2025-01-25	7228-04-01	0.0137663	0.257895	0.226905	LOC107998068	1
GO:0002911	BP regulation of lymphocyte anergy	2025-01-25	7228-04-01	0.0137663	0.257895	0.226905	LOC107998068	1
GO:0019249	BP lactate biosynthetic process	2025-01-25	7228-04-01	0.0137663	0.257895	0.226905	LOC107999802	1
GO:0021979	BP hypothalamus cell differentiation	2025-01-25	7228-04-01	0.0137663	0.257895	0.226905	LOC108004320	1
GO:0034378	BP chylomicron assembly	2025-01-25	7228-04-01	0.0137663	0.257895	0.226905	LOC107993965	1
GO:0035686	CC sperm fibrous sheath	2025-01-25	7228-04-01	0.0137663	0.257895	0.226905	LOC107999802	1
GO:0039020	BP pronephric nephron tubule development	2025-01-25	7228-04-01	0.0137663	0.257895	0.226905	LOC108004320	1
GO:0060430	BP lung saccule development	2025-01-25	7228-04-01	0.0137663	0.257895	0.226905	LOC107994321	1
GO:0072173	BP metanephric tubule morphogenesis	2025-01-25	7228-04-01	0.0137663	0.257895	0.226905	LOC107999865	1
GO:0072197	BP ureter morphogenesis	2025-01-25	7228-04-01	0.0137663	0.257895	0.226905	LOC107999865	1
GO:0072282	BP metanephric nephron tubule morphogenesis	2025-01-25	7228-04-01	0.0137663	0.257895	0.226905	LOC107999865	1
GO:0090037	BP positive regulation of protein kinase C signaling	2025-01-25	7228-04-01	0.0137663	0.257895	0.226905	LOC107998068	1
GO:0090119	BP vesicle-mediated cholesterol transport	2025-01-25	7228-04-01	0.0137663	0.257895	0.226905	LOC107993965	1
GO:1900365	BP positive regulation of mRNA polyadenylation	2025-01-25	7228-04-01	0.0137663	0.257895	0.226905	LOC108003664	1
GO:0007623	BP circadian rhythm	2025-03-25	148/7228	0.0139095	0.257895	0.226905	LOC108004350/LOC107998068/LOC107994321	3
GO:1902652	BP secondary alcohol metabolic process	2025-02-25	53/7228	0.0142092	0.257895	0.226905	LOC107993950/LOC107993965	2
GO:0021766	BP hippocampus development	2025-02-25	55/7228	0.0152482	0.257895	0.226905	LOC107998068/LOC107994321	2
GO:0000981	MF DNA-binding transcription factor activity, RNA polymerase II-specific	2025-05-25	438/7228	0.0154737	0.257895	0.226905	LOC108001724/LOC108004320/LOC107999865/LOC107995171/LOC107994321	5
GO:0005539	MF glycosaminoglycan binding	2025-02-25	56/7228	0.0157797	0.257895	0.226905	LOC108004046/LOC108004050	2
GO:0072009	BP nephron epithelium development	2025-02-25	56/7228	0.0157797	0.257895	0.226905	LOC108004320/LOC107999865	2
GO:0016125	BP sterol metabolic process	2025-02-25	58/7228	0.0168664	0.257895	0.226905	LOC107993950/LOC107993965	2
GO:0002643	BP regulation of tolerance induction	2025-01-25	7228-05-01	0.0171794	0.257895	0.226905	LOC107998068	1
GO:0010025	BP wax biosynthetic process	2025-01-25	7228-05-01	0.0171794	0.257895	0.226905	LOC107994047	1
GO:0010166	BP wax metabolic process	2025-01-25	7228-05-01	0.0171794	0.257895	0.226905	LOC107994047	1
GO:0015677	BP copper ion import	2025-01-25	7228-05-01	0.0171794	0.257895	0.226905	LOC108001512	1
GO:0019626	BP short-chain fatty acid catabolic process	2025-01-25	7228-05-01	0.0171794	0.257895	0.226905	LOC107993965	1
GO:0021798	BP forebrain dorsal/ventral pattern formation	2025-01-25	7228-05-01	0.0171794	0.257895	0.226905	LOC107994321	1
GO:0042381	BP hemolymph coagulation	2025-01-25	7228-05-01	0.0171794	0.257895	0.226905	LOC108004050	1
GO:0060221	BP retinal rod cell differentiation	2025-01-25	7228-05-01	0.0171794	0.257895	0.226905	LOC107999865	1
GO:0061783	MF peptidoglycan muralytic activity	2025-01-25	7228-05-01	0.0171794	0.257895	0.226905	LOC108004046	1
GO:0080019	MF fatty-acyl-CoA reductase (alcohol-forming) activity	2025-01-25	7228-05-01	0.0171794	0.257895	0.226905	LOC107994047	1
GO:2000766	BP negative regulation of cytoplasmic translation	2025-01-25	7228-05-01	0.0171794	0.257895	0.226905	LOC108003664	1
GO:2001185	BP regulation of CD8-positive, alpha-beta T cell activation	2025-01-25	7228-05-01	0.0171794	0.257895	0.226905	LOC107995171	1
GO:0098742	BP cell-cell adhesion via plasma-membrane adhesion molecules	2025-02-25	61/7228	0.0185549	0.264824	0.233002	LOC107999890/LOC107992695	2
GO:1901568	BP fatty acid derivative metabolic process	2025-02-25	61/7228	0.0185549	0.264824	0.233002	LOC107993965/LOC107994047	2
GO:0043565	MF sequence-specific DNA binding	2025-05-25	461/7228	0.0189554	0.264824	0.233002	LOC108001512/LOC108001724/LOC108004320/LOC107999865/LOC107994321	5
GO:0015850	BP organic hydroxy compound transport	2025-02-25	62/7228	0.0191331	0.264824	0.233002	LOC108004050/LOC107993965	2
GO:0021536	BP diencephalon development	2025-02-25	64/7228	0.0203123	0.264824	0.233002	LOC108004320/LOC107994321	2
GO:0016290	MF palmitoyl-CoA hydrolase activity	2025-01-25	7228-06-01	0.0205811	0.264824	0.233002	LOC107993965	1
GO:0039019	BP pronephric nephron development	2025-01-25	7228-06-01	0.0205811	0.264824	0.233002	LOC108004320	1
GO:0042622	CC photoreceptor outer segment membrane	2025-01-25	7228-06-01	0.0205811	0.264824	0.233002	LOC107998068	1
GO:0047875	MF ecdysone oxidase activity	2025-01-25	7228-06-01	0.0205811	0.264824	0.233002	LOC107993950	1
GO:0051770	BP positive regulation of nitric-oxide synthase biosynthetic process	2025-01-25	7228-06-01	0.0205811	0.264824	0.233002	LOC108003664	1
GO:0051791	BP medium-chain fatty acid metabolic process	2025-01-25	7228-06-01	0.0205811	0.264824	0.233002	LOC107993965	1
GO:0072014	BP proximal tubule development	2025-01-25	7228-06-01	0.0205811	0.264824	0.233002	LOC108004320	1
GO:0072170	BP metanephric tubule development	2025-01-25	7228-06-01	0.0205811	0.264824	0.233002	LOC107999865	1
GO:0072234	BP metanephric nephron tubule development	2025-01-25	7228-06-01	0.0205811	0.264824	0.233002	LOC107999865	1
GO:0000977	MF RNA polymerase II regulatory region sequence-specific DNA binding	2025-04-25	323/7228	0.023554	0.285034	0.250783	LOC108001724/LOC108004320/LOC107999865/LOC107994321	4
GO:0034514	BP mitochondrial unfolded protein response	2025-01-25	7228-07-01	0.0239715	0.285034	0.250783	LOC108001512	1
GO:0035925	MF mRNA 3'-UTR AU-rich region binding	2025-01-25	7228-07-01	0.0239715	0.285034	0.250783	LOC108003664	1
GO:0050855	BP regulation of B cell receptor signaling pathway	2025-01-25	7228-07-01	0.0239715	0.285034	0.250783	LOC107995171	1
GO:0051769	BP regulation of nitric-oxide synthase biosynthetic process	2025-01-25	7228-07-01	0.0239715	0.285034	0.250783	LOC108003664	1
GO:0072006	BP nephron development	2025-02-25	70/7228	0.0240276	0.285034	0.250783	LOC108004320/LOC107999865	2
GO:0048511	BP rhythmic process	2025-03-25	182/7228	0.02404	0.285034	0.250783	LOC108004350/LOC107998068/LOC107994321	3
GO:0001012	MF RNA polymerase II regulatory region DNA binding	2025-04-25	327/7228	0.0245185	0.285034	0.250783	LOC108001724/LOC108004320/LOC107999865/LOC107994321	4
GO:0006637	BP acyl-CoA metabolic process	2025-02-25	71/7228	0.0246722	0.285034	0.250783	LOC107993965/LOC107994047	2
GO:0035383	BP thioester metabolic process	2025-02-25	71/7228	0.0246722	0.285034	0.250783	LOC107993965/LOC107994047	2
GO:0072073	BP kidney epithelium development	2025-02-25	72/7228	0.0253239	0.285034	0.250783	LOC108004320/LOC107999865	2
GO:0008584	BP male gonad development	2025-02-25	73/7228	0.0259827	0.285034	0.250783	LOC107999865/LOC107994321	2
GO:0046546	BP development of primary male sexual characteristics	2025-02-25	74/7228	0.0266484	0.285034	0.250783	LOC107999865/LOC107994321	2
GO:0001161	MF intronic transcription regulatory region sequence-specific DNA binding	2025-01-25	7228-08-01	0.0273506	0.285034	0.250783	LOC107994321	1
GO:0004806	MF triglyceride lipase activity	2025-01-25	7228-08-01	0.0273506	0.285034	0.250783	LOC107993965	1
GO:0010984	BP regulation of lipoprotein particle clearance	2025-01-25	7228-08-01	0.0273506	0.285034	0.250783	LOC107993965	1
GO:0034379	BP very-low-density lipoprotein particle assembly	2025-01-25	7228-08-01	0.0273506	0.285034	0.250783	LOC107993965	1
GO:0044213	MF intronic transcription regulatory region DNA binding	2025-01-25	7228-08-01	0.0273506	0.285034	0.250783	LOC107994321	1
GO:0045589	BP regulation of regulatory T cell differentiation	2025-01-25	7228-08-01	0.0273506	0.285034	0.250783	LOC107995171	1
GO:0046459	BP short-chain fatty acid metabolic process	2025-01-25	7228-08-01	0.0273506	0.285034	0.250783	LOC107993965	1
GO:0061140	BP lung secretory cell differentiation	2025-01-25	7228-08-01	0.0273506	0.285034	0.250783	LOC107994321	1
GO:0072207	BP metanephric epithelium development	2025-01-25	7228-08-01	0.0273506	0.285034	0.250783	LOC107999865	1
GO:0072243	BP metanephric nephron epithelium development	2025-01-25	7228-08-01	0.0273506	0.285034	0.250783	LOC107999865	1
GO:0016614	MF oxidoreductase activity, acting on CH-OH group of donors	2025-02-25	79/7228	0.0300805	0.290096	0.255237	LOC107999802/LOC107993950	2
GO:0016899	MF oxidoreductase activity, acting on the CH-OH group of donors, oxygen as acceptor	2025-01-25	7228-09-01	0.0307185	0.290096	0.255237	LOC107993950	1
GO:0031442	BP positive regulation of mRNA 3'-end processing	2025-01-25	7228-09-01	0.0307185	0.290096	0.255237	LOC108003664	1
GO:0033327	BP Leydig cell differentiation	2025-01-25	7228-09-01	0.0307185	0.290096	0.255237	LOC107994321	1
GO:0045662	BP negative regulation of myoblast differentiation	2025-01-25	7228-09-01	0.0307185	0.290096	0.255237	LOC107999865	1
GO:0047617	MF acyl-CoA hydrolase activity	2025-01-25	7228-09-01	0.0307185	0.290096	0.255237	LOC107993965	1
GO:0060009	BP Sertoli cell development	2025-01-25	7228-09-01	0.0307185	0.290096	0.255237	LOC107999865	1
GO:0072079	BP nephron tubule formation	2025-01-25	7228-09-01	0.0307185	0.290096	0.255237	LOC107999865	1
GO:0090038	BP negative regulation of protein kinase C signaling	2025-01-25	7228-09-01	0.0307185	0.290096	0.255237	LOC107998068	1
GO:0000976	MF transcription regulatory region sequence-specific DNA binding	2025-04-25	352/7228	0.0310983	0.290096	0.255237	LOC108001724/LOC108004320/LOC107999865/LOC107994321	4
GO:0001530	MF lipopolysaccharide binding	2025-01-25	7228-10-01	0.0340752	0.290096	0.255237	LOC108004050	1
GO:0006825	BP copper ion transport	2025-01-25	7228-10-01	0.0340752	0.290096	0.255237	LOC108001512	1
GO:0016201	BP synaptic target inhibition	2025-01-25	7228-10-01	0.0340752	0.290096	0.255237	LOC107999943	1
GO:0016289	MF CoA hydrolase activity	2025-01-25	7228-10-01	0.0340752	0.290096	0.255237	LOC107993965	1
GO:0033690	BP positive regulation of osteoblast proliferation	2025-01-25	7228-10-01	0.0340752	0.290096	0.255237	LOC107999865	1
GO:0046011	BP regulation of oskar mRNA translation	2025-01-25	7228-10-01	0.0340752	0.290096	0.255237	LOC108003664	1
GO:0072189	BP ureter development	2025-01-25	7228-10-01	0.0340752	0.290096	0.255237	LOC107999865	1
GO:0072273	BP metanephric nephron morphogenesis	2025-01-25	7228-10-01	0.0340752	0.290096	0.255237	LOC107999865	1
GO:1990124	CC messenger ribonucleoprotein complex	2025-01-25	7228-10-01	0.0340752	0.290096	0.255237	LOC108003664	1
GO:0001503	BP ossification	2025-02-25	86/7228	0.035165	0.290096	0.255237	LOC107999865/LOC107995171	2
GO:0033865	BP nucleoside bisphosphate metabolic process	2025-02-25	86/7228	0.035165	0.290096	0.255237	LOC107993965/LOC107994047	2
GO:0033875	BP ribonucleoside bisphosphate metabolic process	2025-02-25	86/7228	0.035165	0.290096	0.255237	LOC107993965/LOC107994047	2
GO:0034032	BP purine nucleoside bisphosphate metabolic process	2025-02-25	86/7228	0.035165	0.290096	0.255237	LOC107993965/LOC107994047	2
GO:0140110	MF transcription regulator activity	2025-06-25	740/7228	0.0366638	0.290096	0.255237	LOC108001512/LOC108001724/LOC108004320/LOC107999865/LOC107995171/LOC107994321	6
GO:0006732	BP coenzyme metabolic process	2025-03-25	216/7228	0.0373102	0.290096	0.255237	LOC107999802/LOC107993965/LOC107994047	3
GO:0003081	BP regulation of systemic arterial blood pressure by renin-angiotensin	2025-01-25	7228-11-01	0.0374207	0.290096	0.255237	LOC107994321	1
GO:0005351	MF carbohydrate:proton symporter activity	2025-01-25	7228-11-01	0.0374207	0.290096	0.255237	LOC108002112	1
GO:0005355	MF glucose transmembrane transporter activity	2025-01-25	7228-11-01	0.0374207	0.290096	0.255237	LOC108002112	1
GO:0007130	BP synaptonemal complex assembly	2025-01-25	7228-11-01	0.0374207	0.290096	0.255237	LOC108003664	1
GO:0007445	BP determination of imaginal disc primordium	2025-01-25	7228-11-01	0.0374207	0.290096	0.255237	LOC108004320	1
GO:0015149	MF hexose transmembrane transporter activity	2025-01-25	7228-11-01	0.0374207	0.290096	0.255237	LOC108002112	1
GO:0032367	BP intracellular cholesterol transport	2025-01-25	7228-11-01	0.0374207	0.290096	0.255237	LOC107993965	1
GO:0034377	BP plasma lipoprotein particle assembly	2025-01-25	7228-11-01	0.0374207	0.290096	0.255237	LOC107993965	1
GO:0035225	BP determination of genital disc primordium	2025-01-25	7228-11-01	0.0374207	0.290096	0.255237	LOC108004320	1
GO:0042538	BP hyperosmotic salinity response	2025-01-25	7228-11-01	0.0374207	0.290096	0.255237	LOC107994321	1
GO:0043371	BP negative regulation of CD4-positive, alpha-beta T cell differentiation	2025-01-25	7228-11-01	0.0374207	0.290096	0.255237	LOC107995171	1
GO:0044320	BP cellular response to leptin stimulus	2025-01-25	7228-11-01	0.0374207	0.290096	0.255237	LOC107994321	1
GO:0045616	BP regulation of keratinocyte differentiation	2025-01-25	7228-11-01	0.0374207	0.290096	0.255237	LOC107995171	1
GO:2000810	BP regulation of bicellular tight junction assembly	2025-01-25	7228-11-01	0.0374207	0.290096	0.255237	LOC107995171	1
GO:1990837	MF sequence-specific double-stranded DNA binding	2025-04-25	381/7228	0.0399475	0.290096	0.255237	LOC108001724/LOC108004320/LOC107999865/LOC107994321	4
GO:0005402	MF carbohydrate:cation symporter activity	2025-01-25	7228-12-01	0.0407552	0.290096	0.255237	LOC108002112	1
GO:0006089	BP lactate metabolic process	2025-01-25	7228-12-01	0.0407552	0.290096	0.255237	LOC107999802	1
GO:0008069	BP dorsal/ventral axis specification, ovarian follicular epithelium	2025-01-25	7228-12-01	0.0407552	0.290096	0.255237	LOC108003664	1
GO:0015145	MF monosaccharide transmembrane transporter activity	2025-01-25	7228-12-01	0.0407552	0.290096	0.255237	LOC108002112	1
GO:0032366	BP intracellular sterol transport	2025-01-25	7228-12-01	0.0407552	0.290096	0.255237	LOC107993965	1
GO:0043083	CC synaptic cleft	2025-01-25	7228-12-01	0.0407552	0.290096	0.255237	LOC107994262	1
GO:0044321	BP response to leptin	2025-01-25	7228-12-01	0.0407552	0.290096	0.255237	LOC107994321	1
GO:0046461	BP neutral lipid catabolic process	2025-01-25	7228-12-01	0.0407552	0.290096	0.255237	LOC107993965	1
GO:0046464	BP acylglycerol catabolic process	2025-01-25	7228-12-01	0.0407552	0.290096	0.255237	LOC107993965	1
GO:0090189	BP regulation of branching involved in ureteric bud morphogenesis	2025-01-25	7228-12-01	0.0407552	0.290096	0.255237	LOC107999865	1
GO:0090190	BP positive regulation of branching involved in ureteric bud morphogenesis	2025-01-25	7228-12-01	0.0407552	0.290096	0.255237	LOC107999865	1
GO:0061326	BP renal tubule development	2025-02-25	95/7228	0.0421568	0.290096	0.255237	LOC108004320/LOC107999865	2
GO:0003677	MF DNA binding	2025-06-25	772/7228	0.0438619	0.290096	0.255237	LOC108001512/LOC108001724/LOC108004320/LOC107999865/LOC107995171/LOC107994321	6
GO:0003338	BP metanephros morphogenesis	2025-01-25	13/7228	0.0440785	0.290096	0.255237	LOC107999865	1
GO:0005501	MF retinoid binding	2025-01-25	13/7228	0.0440785	0.290096	0.255237	LOC107995298	1
GO:0010719	BP negative regulation of epithelial to mesenchymal transition	2025-01-25	13/7228	0.0440785	0.290096	0.255237	LOC107994321	1
GO:0021892	BP cerebral cortex GABAergic interneuron differentiation	2025-01-25	13/7228	0.0440785	0.290096	0.255237	LOC107994321	1
GO:0033688	BP regulation of osteoblast proliferation	2025-01-25	13/7228	0.0440785	0.290096	0.255237	LOC107999865	1
GO:0046533	BP negative regulation of photoreceptor cell differentiation	2025-01-25	13/7228	0.0440785	0.290096	0.255237	LOC107999865	1
GO:0046639	BP negative regulation of alpha-beta T cell differentiation	2025-01-25	13/7228	0.0440785	0.290096	0.255237	LOC107995171	1
GO:0048484	BP enteric nervous system development	2025-01-25	13/7228	0.0440785	0.290096	0.255237	LOC107999865	1
GO:0060008	BP Sertoli cell differentiation	2025-01-25	13/7228	0.0440785	0.290096	0.255237	LOC107999865	1
GO:0061213	BP positive regulation of mesonephros development	2025-01-25	13/7228	0.0440785	0.290096	0.255237	LOC107999865	1
GO:0061217	BP regulation of mesonephros development	2025-01-25	13/7228	0.0440785	0.290096	0.255237	LOC107999865	1
GO:0071827	BP plasma lipoprotein particle organization	2025-01-25	13/7228	0.0440785	0.290096	0.255237	LOC107993965	1
GO:0090036	BP regulation of protein kinase C signaling	2025-01-25	13/7228	0.0440785	0.290096	0.255237	LOC107998068	1
GO:2000515	BP negative regulation of CD4-positive, alpha-beta T cell activation	2025-01-25	13/7228	0.0440785	0.290096	0.255237	LOC107995171	1
GO:2000113	BP negative regulation of cellular macromolecule biosynthetic process	2025-06-25	774/7228	0.0443402	0.290096	0.255237	LOC108001512/LOC108003664/LOC108004320/LOC107999865/LOC107995171/LOC107994321	6
GO:0030324	BP lung development	2025-02-25	98/7228	0.0445955	0.290096	0.255237	LOC108004320/LOC107994321	2
GO:0048469	BP cell maturation	2025-03-25	232/7228	0.0446339	0.290096	0.255237	LOC108003664/LOC107999865/LOC107995171	3
GO:0030323	BP respiratory tube development	2025-02-25	100/7228	0.0462503	0.290096	0.255237	LOC108004320/LOC107994321	2
GO:1901617	BP organic hydroxy compound biosynthetic process	2025-02-25	100/7228	0.0462503	0.290096	0.255237	LOC107999802/LOC107993965	2
GO:0003823	MF antigen binding	2025-01-25	14/7228	0.0473908	0.290096	0.255237	LOC108004050	1
GO:0006692	BP prostanoid metabolic process	2025-01-25	14/7228	0.0473908	0.290096	0.255237	LOC107993965	1
GO:0006693	BP prostaglandin metabolic process	2025-01-25	14/7228	0.0473908	0.290096	0.255237	LOC107993965	1
GO:0007418	BP ventral midline development	2025-01-25	14/7228	0.0473908	0.290096	0.255237	LOC108004320	1
GO:0015144	MF carbohydrate transmembrane transporter activity	2025-01-25	14/7228	0.0473908	0.290096	0.255237	LOC108002112	1
GO:0016348	BP imaginal disc-derived leg joint morphogenesis	2025-01-25	14/7228	0.0473908	0.290096	0.255237	LOC108001512	1
GO:0021877	BP forebrain neuron fate commitment	2025-01-25	14/7228	0.0473908	0.290096	0.255237	LOC107994321	1
GO:0030878	BP thyroid gland development	2025-01-25	14/7228	0.0473908	0.290096	0.255237	LOC107994321	1
GO:0035336	BP long-chain fatty-acyl-CoA metabolic process	2025-01-25	14/7228	0.0473908	0.290096	0.255237	LOC107994047	1
GO:0044331	BP cell-cell adhesion mediated by cadherin	2025-01-25	14/7228	0.0473908	0.290096	0.255237	LOC107992695	1
GO:0046638	BP positive regulation of alpha-beta T cell differentiation	2025-01-25	14/7228	0.0473908	0.290096	0.255237	LOC107995171	1
GO:0051119	MF sugar transmembrane transporter activity	2025-01-25	14/7228	0.0473908	0.290096	0.255237	LOC108002112	1
GO:0072210	BP metanephric nephron development	2025-01-25	14/7228	0.0473908	0.290096	0.255237	LOC107999865	1
GO:0030900	BP forebrain development	2025-03-25	242/7228	0.049555	0.292153	0.257047	LOC108004320/LOC107998068/LOC107994321	3
GO:0010558	BP negative regulation of macromolecule biosynthetic process	2025-06-25	798/7228	0.0503465	0.292153	0.257047	LOC108001512/LOC108003664/LOC108004320/LOC107999865/LOC107995171/LOC107994321	6
GO:0017091	MF AU-rich element binding	2025-01-25	15/7228	0.050692	0.292153	0.257047	LOC108003664	1
GO:0019840	MF isoprenoid binding	2025-01-25	15/7228	0.050692	0.292153	0.257047	LOC107995298	1
GO:0021781	BP glial cell fate commitment	2025-01-25	15/7228	0.050692	0.292153	0.257047	LOC107999865	1
GO:0021854	BP hypothalamus development	2025-01-25	15/7228	0.050692	0.292153	0.257047	LOC108004320	1
GO:0043370	BP regulation of CD4-positive, alpha-beta T cell differentiation	2025-01-25	15/7228	0.050692	0.292153	0.257047	LOC107995171	1
GO:0046323	BP glucose import	2025-01-25	15/7228	0.050692	0.292153	0.257047	LOC108002112	1
GO:0065005	BP protein-lipid complex assembly	2025-01-25	15/7228	0.050692	0.292153	0.257047	LOC107993965	1
GO:0097154	BP GABAergic neuron differentiation	2025-01-25	15/7228	0.050692	0.292153	0.257047	LOC107994321	1
GO:1900363	BP regulation of mRNA polyadenylation	2025-01-25	15/7228	0.050692	0.292153	0.257047	LOC108003664	1
GO:1904659	BP glucose transmembrane transport	2025-01-25	15/7228	0.050692	0.292153	0.257047	LOC108002112	1
GO:0008202	BP steroid metabolic process	2025-02-25	106/7228	0.0513494	0.292153	0.257047	LOC107993950/LOC107993965	2
GO:1901615	BP organic hydroxy compound metabolic process	2025-03-25	248/7228	0.0526327	0.292153	0.257047	LOC107999802/LOC107993950/LOC107993965	3
GO:0044212	MF transcription regulatory region DNA binding	2025-04-25	417/7228	0.0527864	0.292153	0.257047	LOC108001724/LOC108004320/LOC107999865/LOC107994321	4
GO:0042752	BP regulation of circadian rhythm	2025-02-25	108/7228	0.0530929	0.292153	0.257047	LOC107998068/LOC107994321	2
GO:0001067	MF regulatory region nucleic acid binding	2025-04-25	420/7228	0.0539495	0.292153	0.257047	LOC108001724/LOC108004320/LOC107999865/LOC107994321	4
GO:0032496	BP response to lipopolysaccharide	2025-02-25	109/7228	0.0539726	0.292153	0.257047	LOC108003664/LOC107994321	2
GO:0000900	MF translation repressor activity, mRNA regulatory element binding	2025-01-25	16/7228	0.0539823	0.292153	0.257047	LOC108003664	1
GO:0001990	BP regulation of systemic arterial blood pressure by hormone	2025-01-25	16/7228	0.0539823	0.292153	0.257047	LOC107994321	1
GO:0008205	BP ecdysone metabolic process	2025-01-25	16/7228	0.0539823	0.292153	0.257047	LOC107993950	1
GO:0032365	BP intracellular lipid transport	2025-01-25	16/7228	0.0539823	0.292153	0.257047	LOC107993965	1
GO:0046635	BP positive regulation of alpha-beta T cell activation	2025-01-25	16/7228	0.0539823	0.292153	0.257047	LOC107995171	1
GO:0048857	BP neural nucleus development	2025-01-25	16/7228	0.0539823	0.292153	0.257047	LOC107994321	1
GO:0060487	BP lung epithelial cell differentiation	2025-01-25	16/7228	0.0539823	0.292153	0.257047	LOC107994321	1
GO:0072687	CC meiotic spindle	2025-01-25	16/7228	0.0539823	0.292153	0.257047	LOC108003664	1
GO:1900744	BP regulation of p38MAPK cascade	2025-01-25	16/7228	0.0539823	0.292153	0.257047	LOC107998068	1
GO:0045165	BP cell fate commitment	2025-04-25	423/7228	0.0551269	0.294722	0.259307	LOC108003664/LOC108004320/LOC107999865/LOC107994321	4
GO:0031327	BP negative regulation of cellular biosynthetic process	2025-06-25	822/7228	0.056852	0.294722	0.259307	LOC108001512/LOC108003664/LOC108004320/LOC107999865/LOC107995171/LOC107994321	6
GO:0097159	MF organic cyclic compound binding	2025-10-25	1742/7228	0.0570837	0.294722	0.259307	LOC107999802/LOC108001512/LOC108003664/LOC108001724/LOC108004320/LOC108004050/LOC107995298/LOC107999865/LOC107995171/LOC107994321	10
GO:0000979	MF RNA polymerase II core promoter sequence-specific DNA binding	2025-01-25	17/7228	0.0572616	0.294722	0.259307	LOC107999865	1
GO:0003044	BP regulation of systemic arterial blood pressure mediated by a chemical signal	2025-01-25	17/7228	0.0572616	0.294722	0.259307	LOC107994321	1
GO:0006007	BP glucose catabolic process	2025-01-25	17/7228	0.0572616	0.294722	0.259307	LOC107999802	1
GO:0006695	BP cholesterol biosynthetic process	2025-01-25	17/7228	0.0572616	0.294722	0.259307	LOC107993965	1
GO:0046636	BP negative regulation of alpha-beta T cell activation	2025-01-25	17/7228	0.0572616	0.294722	0.259307	LOC107995171	1
GO:0060219	BP camera-type eye photoreceptor cell differentiation	2025-01-25	17/7228	0.0572616	0.294722	0.259307	LOC107999865	1
GO:0060479	BP lung cell differentiation	2025-01-25	17/7228	0.0572616	0.294722	0.259307	LOC107994321	1
GO:0071825	BP protein-lipid complex subunit organization	2025-01-25	17/7228	0.0572616	0.294722	0.259307	LOC107993965	1
GO:2000514	BP regulation of CD4-positive, alpha-beta T cell activation	2025-01-25	17/7228	0.0572616	0.294722	0.259307	LOC107995171	1
GO:0045944	BP positive regulation of transcription by RNA polymerase II	2025-05-25	620/7228	0.0576608	0.29557	0.260053	LOC108001724/LOC108004320/LOC107999865/LOC107995171/LOC107994321	5
GO:0003690	MF double-stranded DNA binding	2025-04-25	435/7228	0.0599795	0.30289	0.266494	LOC108001724/LOC108004320/LOC107999865/LOC107994321	4
GO:0002237	BP response to molecule of bacterial origin	2025-02-25	116/7228	0.0602761	0.30289	0.266494	LOC108003664/LOC107994321	2
GO:0008645	BP hexose transmembrane transport	2025-01-25	18/7228	0.06053	0.30289	0.266494	LOC108002112	1
GO:0021895	BP cerebral cortex neuron differentiation	2025-01-25	18/7228	0.06053	0.30289	0.266494	LOC107994321	1
GO:0060441	BP epithelial tube branching involved in lung morphogenesis	2025-01-25	18/7228	0.06053	0.30289	0.266494	LOC107994321	1
GO:0070193	BP synaptonemal complex organization	2025-01-25	18/7228	0.06053	0.30289	0.266494	LOC108003664	1
GO:0009890	BP negative regulation of biosynthetic process	2025-06-25	840/7228	0.0620638	0.309338	0.272166	LOC108001512/LOC108003664/LOC108004320/LOC107999865/LOC107995171/LOC107994321	6
GO:0046982	MF protein heterodimerization activity	2025-03-25	268/7228	0.0635545	0.310564	0.273245	LOC108004320/LOC107999865/LOC107995171	3
GO:0005504	MF fatty acid binding	2025-01-25	19/7228	0.0637875	0.310564	0.273245	LOC107995298	1
GO:0015749	BP monosaccharide transmembrane transport	2025-01-25	19/7228	0.0637875	0.310564	0.273245	LOC108002112	1
GO:0050685	BP positive regulation of mRNA processing	2025-01-25	19/7228	0.0637875	0.310564	0.273245	LOC108003664	1
GO:0050886	BP endocrine process	2025-01-25	19/7228	0.0637875	0.310564	0.273245	LOC107994321	1
GO:2000765	BP regulation of cytoplasmic translation	2025-01-25	19/7228	0.0637875	0.310564	0.273245	LOC108003664	1
GO:0045892	BP negative regulation of transcription, DNA-templated	2025-05-25	643/7228	0.0655622	0.315411	0.27751	LOC108001512/LOC108004320/LOC107999865/LOC107995171/LOC107994321	5
GO:0015295	MF solute:proton symporter activity	2025-01-25	20/7228	0.0670342	0.315411	0.27751	LOC108002112	1
GO:0017025	MF TBP-class protein binding	2025-01-25	20/7228	0.0670342	0.315411	0.27751	LOC107994321	1
GO:0045581	BP negative regulation of T cell differentiation	2025-01-25	20/7228	0.0670342	0.315411	0.27751	LOC107995171	1
GO:0050854	BP regulation of antigen receptor-mediated signaling pathway	2025-01-25	20/7228	0.0670342	0.315411	0.27751	LOC107995171	1
GO:0060216	BP definitive hemopoiesis	2025-01-25	20/7228	0.0670342	0.315411	0.27751	LOC107995171	1
GO:0090079	MF translation regulator activity, nucleic acid binding	2025-01-25	20/7228	0.0670342	0.315411	0.27751	LOC108003664	1
GO:0090184	BP positive regulation of kidney development	2025-01-25	20/7228	0.0670342	0.315411	0.27751	LOC107999865	1
GO:1905332	BP positive regulation of morphogenesis of an epithelium	2025-01-25	20/7228	0.0670342	0.315411	0.27751	LOC107999865	1
GO:0021543	BP pallium development	2025-02-25	124/7228	0.0677779	0.317725	0.279546	LOC107998068/LOC107994321	2
GO:0006690	BP icosanoid metabolic process	2025-01-25	21/7228	0.0702701	0.319403	0.281022	LOC107993965	1
GO:0016339	BP calcium-dependent cell-cell adhesion via plasma membrane cell adhesion molecules	2025-01-25	21/7228	0.0702701	0.319403	0.281022	LOC107992695	1
GO:0034219	BP carbohydrate transmembrane transport	2025-01-25	21/7228	0.0702701	0.319403	0.281022	LOC108002112	1
GO:0045604	BP regulation of epidermal cell differentiation	2025-01-25	21/7228	0.0702701	0.319403	0.281022	LOC107995171	1
GO:0045620	BP negative regulation of lymphocyte differentiation	2025-01-25	21/7228	0.0702701	0.319403	0.281022	LOC107995171	1
GO:0045661	BP regulation of myoblast differentiation	2025-01-25	21/7228	0.0702701	0.319403	0.281022	LOC107999865	1
GO:0051898	BP negative regulation of protein kinase B signaling	2025-01-25	21/7228	0.0702701	0.319403	0.281022	LOC107998068	1
GO:0060428	BP lung epithelium development	2025-01-25	21/7228	0.0702701	0.319403	0.281022	LOC107994321	1
GO:1903507	BP negative regulation of nucleic acid-templated transcription	2025-05-25	657/7228	0.0706671	0.319403	0.281022	LOC108001512/LOC108004320/LOC107999865/LOC107995171/LOC107994321	5
GO:0061138	BP morphogenesis of a branching epithelium	2025-02-25	127/7228	0.0706688	0.319403	0.281022	LOC107999865/LOC107994321	2
GO:1902679	BP negative regulation of RNA biosynthetic process	2025-05-25	658/7228	0.0710403	0.319935	0.28149	LOC108001512/LOC108004320/LOC107999865/LOC107995171/LOC107994321	5
GO:0006027	BP glycosaminoglycan catabolic process	2025-01-25	22/7228	0.0734952	0.324511	0.285517	LOC108004046	1
GO:0016790	MF thiolester hydrolase activity	2025-01-25	22/7228	0.0734952	0.324511	0.285517	LOC107993965	1
GO:0021871	BP forebrain regionalization	2025-01-25	22/7228	0.0734952	0.324511	0.285517	LOC107994321	1
GO:0046503	BP glycerolipid catabolic process	2025-01-25	22/7228	0.0734952	0.324511	0.285517	LOC107993965	1
GO:0048286	BP lung alveolus development	2025-01-25	22/7228	0.0734952	0.324511	0.285517	LOC107994321	1
GO:0010001	BP glial cell differentiation	2025-02-25	130/7228	0.0736005	0.324511	0.285517	LOC107999865/LOC107994321	2
GO:0051254	BP positive regulation of RNA metabolic process	2025-06-25	884/7228	0.0760213	0.33127	0.291463	LOC108003664/LOC108001724/LOC108004320/LOC107999865/LOC107995171/LOC107994321	6
GO:0016620	MF oxidoreductase activity, acting on the aldehyde or oxo group of donors, NAD or NADP as acceptor	2025-01-25	23/7228	0.0767095	0.33127	0.291463	LOC107994047	1
GO:0032934	MF sterol binding	2025-01-25	23/7228	0.0767095	0.33127	0.291463	LOC108004050	1
GO:0035914	BP skeletal muscle cell differentiation	2025-01-25	23/7228	0.0767095	0.33127	0.291463	LOC107999865	1
GO:0046637	BP regulation of alpha-beta T cell differentiation	2025-01-25	23/7228	0.0767095	0.33127	0.291463	LOC107995171	1
GO:0050919	BP negative chemotaxis	2025-01-25	23/7228	0.0767095	0.33127	0.291463	LOC107999943	1
GO:0000122	BP negative regulation of transcription by RNA polymerase II	2025-04-25	476/7228	0.0782682	0.336847	0.29637	LOC108001512/LOC108004320/LOC107995171/LOC107994321	4
GO:0006096	BP glycolytic process	2025-01-25	24/7228	0.0799132	0.338156	0.297522	LOC107999802	1
GO:0006757	BP ATP generation from ADP	2025-01-25	24/7228	0.0799132	0.338156	0.297522	LOC107999802	1
GO:0007157	BP heterophilic cell-cell adhesion via plasma membrane cell adhesion molecules	2025-01-25	24/7228	0.0799132	0.338156	0.297522	LOC107999890	1
GO:0008643	BP carbohydrate transport	2025-01-25	24/7228	0.0799132	0.338156	0.297522	LOC108002112	1
GO:0016334	BP establishment or maintenance of polarity of follicular epithelium	2025-01-25	24/7228	0.0799132	0.338156	0.297522	LOC108003664	1
GO:0001763	BP morphogenesis of a branching structure	2025-02-25	137/7228	0.0805933	0.339893	0.299051	LOC107999865/LOC107994321	2
GO:0030371	MF translation repressor activity	2025-01-25	25/7228	0.0831061	0.345864	0.304304	LOC108003664	1
GO:0042753	BP positive regulation of circadian rhythm	2025-01-25	25/7228	0.0831061	0.345864	0.304304	LOC107994321	1
GO:0042866	BP pyruvate biosynthetic process	2025-01-25	25/7228	0.0831061	0.345864	0.304304	LOC107999802	1
GO:0090183	BP regulation of kidney development	2025-01-25	25/7228	0.0831061	0.345864	0.304304	LOC107999865	1
GO:0021700	BP developmental maturation	2025-03-25	301/7228	0.0837118	0.346684	0.305025	LOC108003664/LOC107999865/LOC107995171	3
GO:0009150	BP purine ribonucleotide metabolic process	2025-03-25	302/7228	0.0843623	0.346684	0.305025	LOC107999802/LOC107993965/LOC107994047	3
GO:0098609	BP cell-cell adhesion	2025-02-25	142/7228	0.0857129	0.346684	0.305025	LOC107999890/LOC107992695	2
GO:0001755	BP neural crest cell migration	2025-01-25	26/7228	0.0862885	0.346684	0.305025	LOC107999865	1
GO:0007294	BP germarium-derived oocyte fate determination	2025-01-25	26/7228	0.0862885	0.346684	0.305025	LOC108003664	1
GO:0035285	BP appendage segmentation	2025-01-25	26/7228	0.0862885	0.346684	0.305025	LOC108001512	1
GO:0036011	BP imaginal disc-derived leg segmentation	2025-01-25	26/7228	0.0862885	0.346684	0.305025	LOC108001512	1
GO:0048708	BP astrocyte differentiation	2025-01-25	26/7228	0.0862885	0.346684	0.305025	LOC107999865	1
GO:0060688	BP regulation of morphogenesis of a branching structure	2025-01-25	26/7228	0.0862885	0.346684	0.305025	LOC107999865	1
GO:1902653	BP secondary alcohol biosynthetic process	2025-01-25	26/7228	0.0862885	0.346684	0.305025	LOC107993965	1
GO:0006163	BP purine nucleotide metabolic process	2025-03-25	305/7228	0.0863273	0.346684	0.305025	LOC107999802/LOC107993965/LOC107994047	3
GO:0009888	BP tissue development	2025-08-25	1381/7228	0.087838	0.351631	0.309378	LOC108001512/LOC108003664/LOC107993950/LOC108004320/LOC108004050/LOC107993965/LOC107999865/LOC107994321	8
GO:0016126	BP sterol biosynthetic process	2025-01-25	27/7228	0.0894602	0.354746	0.312119	LOC107993965	1
GO:0048793	BP pronephros development	2025-01-25	27/7228	0.0894602	0.354746	0.312119	LOC108004320	1
GO:0060612	BP adipose tissue development	2025-01-25	27/7228	0.0894602	0.354746	0.312119	LOC107999865	1
GO:0009259	BP ribonucleotide metabolic process	2025-03-25	312/7228	0.0909902	0.357387	0.314442	LOC107999802/LOC107993965/LOC107994047	3
GO:0006734	BP NADH metabolic process	2025-01-25	28/7228	0.0926214	0.357387	0.314442	LOC107999802	1
GO:0007129	BP synapsis	2025-01-25	28/7228	0.0926214	0.357387	0.314442	LOC108003664	1
GO:0033293	MF monocarboxylic acid binding	2025-01-25	28/7228	0.0926214	0.357387	0.314442	LOC107995298	1
GO:0045455	BP ecdysteroid metabolic process	2025-01-25	28/7228	0.0926214	0.357387	0.314442	LOC107993950	1
GO:0045582	BP positive regulation of T cell differentiation	2025-01-25	28/7228	0.0926214	0.357387	0.314442	LOC107995171	1
GO:0045824	BP negative regulation of innate immune response	2025-01-25	28/7228	0.0926214	0.357387	0.314442	LOC108004046	1
GO:0046661	BP male sex differentiation	2025-02-25	149/7228	0.0930451	0.357387	0.314442	LOC107999865/LOC107994321	2
GO:0051253	BP negative regulation of RNA metabolic process	2025-05-25	716/7228	0.0946234	0.357387	0.314442	LOC108001512/LOC108004320/LOC107999865/LOC107995171/LOC107994321	5
GO:0001917	CC photoreceptor inner segment	2025-01-25	29/7228	0.095772	0.357387	0.314442	LOC107998068	1
GO:0009649	BP entrainment of circadian clock	2025-01-25	29/7228	0.095772	0.357387	0.314442	LOC107998068	1
GO:0009651	BP response to salt stress	2025-01-25	29/7228	0.095772	0.357387	0.314442	LOC107994321	1
GO:0030706	BP germarium-derived oocyte differentiation	2025-01-25	29/7228	0.095772	0.357387	0.314442	LOC108003664	1
GO:0033559	BP unsaturated fatty acid metabolic process	2025-01-25	29/7228	0.095772	0.357387	0.314442	LOC107993965	1
GO:0071542	BP dopaminergic neuron differentiation	2025-01-25	29/7228	0.095772	0.357387	0.314442	LOC108004320	1
GO:1902036	BP regulation of hematopoietic stem cell differentiation	2025-01-25	29/7228	0.095772	0.357387	0.314442	LOC107995171	1
GO:0006066	BP alcohol metabolic process	2025-02-25	152/7228	0.0962436	0.357387	0.314442	LOC107993950/LOC107993965	2
GO:0051186	BP cofactor metabolic process	2025-03-25	320/7228	0.0964503	0.357387	0.314442	LOC107999802/LOC107993965/LOC107994047	3
GO:0072521	BP purine-containing compound metabolic process	2025-03-25	320/7228	0.0964503	0.357387	0.314442	LOC107999802/LOC107993965/LOC107994047	3
GO:0019693	BP ribose phosphate metabolic process	2025-03-25	322/7228	0.0978367	0.357387	0.314442	LOC107999802/LOC107993965/LOC107994047	3
GO:0007411	BP axon guidance	2025-03-25	323/7228	0.0985331	0.357387	0.314442	LOC107999943/LOC108004320/LOC107994321	3
GO:0003170	BP heart valve development	2025-01-25	30/7228	0.0989121	0.357387	0.314442	LOC107999865	1
GO:0006972	BP hyperosmotic response	2025-01-25	30/7228	0.0989121	0.357387	0.314442	LOC107994321	1
GO:0016903	MF oxidoreductase activity, acting on the aldehyde or oxo group of donors	2025-01-25	30/7228	0.0989121	0.357387	0.314442	LOC107994047	1
GO:0021795	BP cerebral cortex cell migration	2025-01-25	30/7228	0.0989121	0.357387	0.314442	LOC107994321	1
GO:0033146	BP regulation of intracellular estrogen receptor signaling pathway	2025-01-25	30/7228	0.0989121	0.357387	0.314442	LOC107995171	1
GO:0046634	BP regulation of alpha-beta T cell activation	2025-01-25	30/7228	0.0989121	0.357387	0.314442	LOC107995171	1
GO:0048483	BP autonomic nervous system development	2025-01-25	30/7228	0.0989121	0.357387	0.314442	LOC107999865	1
GO:0051287	MF NAD binding	2025-01-25	30/7228	0.0989121	0.357387	0.314442	LOC107999802	1
GO:0060425	BP lung morphogenesis	2025-01-25	30/7228	0.0989121	0.357387	0.314442	LOC107994321	1
GO:0097006	BP regulation of plasma lipoprotein particle levels	2025-01-25	30/7228	0.0989121	0.357387	0.314442	LOC107993965	1
GO:0001822	BP kidney development	2025-02-25	155/7228	0.0994743	0.358392	0.315326	LOC108004320/LOC107999865	2
GO:0020037	MF heme binding	2025-01-25	31/7228	0.102042	0.360348	0.317047	LOC107995298	1
GO:0031440	BP regulation of mRNA 3'-end processing	2025-01-25	31/7228	0.102042	0.360348	0.317047	LOC108003664	1
GO:0045451	BP pole plasm oskar mRNA localization	2025-01-25	31/7228	0.102042	0.360348	0.317047	LOC108003664	1
GO:0046031	BP ADP metabolic process	2025-01-25	31/7228	0.102042	0.360348	0.317047	LOC107999802	1
GO:0007498	BP mesoderm development	2025-02-25	158/7228	0.102736	0.360348	0.317047	LOC107993950/LOC108004050	2
GO:0048608	BP reproductive structure development	2025-03-25	329/7228	0.102756	0.360348	0.317047	LOC108001512/LOC107999865/LOC107994321	3
GO:0097485	BP neuron projection guidance	2025-03-25	331/7228	0.10418	0.360348	0.317047	LOC107999943/LOC108004320/LOC107994321	3
GO:0061458	BP reproductive system development	2025-03-25	332/7228	0.104895	0.360348	0.317047	LOC108001512/LOC107999865/LOC107994321	3
GO:0001046	MF core promoter sequence-specific DNA binding	2025-01-25	32/7228	0.105161	0.360348	0.317047	LOC107999865	1
GO:0019320	BP hexose catabolic process	2025-01-25	32/7228	0.105161	0.360348	0.317047	LOC107999802	1
GO:0021983	BP pituitary gland development	2025-01-25	32/7228	0.105161	0.360348	0.317047	LOC107994321	1
GO:0035337	BP fatty-acyl-CoA metabolic process	2025-01-25	32/7228	0.105161	0.360348	0.317047	LOC107994047	1
GO:0043178	MF alcohol binding	2025-01-25	32/7228	0.105161	0.360348	0.317047	LOC107995298	1
GO:0045652	BP regulation of megakaryocyte differentiation	2025-01-25	32/7228	0.105161	0.360348	0.317047	LOC107995171	1
GO:0045682	BP regulation of epidermis development	2025-01-25	32/7228	0.105161	0.360348	0.317047	LOC107995171	1
GO:0046906	MF tetrapyrrole binding	2025-01-25	32/7228	0.105161	0.360348	0.317047	LOC107995298	1
GO:0050868	BP negative regulation of T cell activation	2025-01-25	32/7228	0.105161	0.360348	0.317047	LOC107995171	1
GO:0072078	BP nephron tubule morphogenesis	2025-01-25	32/7228	0.105161	0.360348	0.317047	LOC107999865	1
GO:0021537	BP telencephalon development	2025-02-25	161/7228	0.106029	0.361186	0.317784	LOC107998068/LOC107994321	2
GO:0051172	BP negative regulation of nitrogen compound metabolic process	2025-07-25	1202/7228	0.107859	0.361186	0.317784	LOC108001512/LOC108003664/LOC108004320/LOC107998068/LOC107999865/LOC107995171/LOC107994321	7
GO:0005496	MF steroid binding	2025-01-25	33/7228	0.10827	0.361186	0.317784	LOC108004050	1
GO:0006165	BP nucleoside diphosphate phosphorylation	2025-01-25	33/7228	0.10827	0.361186	0.317784	LOC107999802	1
GO:0006378	BP mRNA polyadenylation	2025-01-25	33/7228	0.10827	0.361186	0.317784	LOC108003664	1
GO:0007628	BP adult walking behavior	2025-01-25	33/7228	0.10827	0.361186	0.317784	LOC108004320	1
GO:0030301	BP cholesterol transport	2025-01-25	33/7228	0.10827	0.361186	0.317784	LOC107993965	1
GO:0043631	BP RNA polyadenylation	2025-01-25	33/7228	0.10827	0.361186	0.317784	LOC108003664	1
GO:0060170	CC ciliary membrane	2025-01-25	33/7228	0.10827	0.361186	0.317784	LOC107998068	1
GO:0072088	BP nephron epithelium morphogenesis	2025-01-25	33/7228	0.10827	0.361186	0.317784	LOC107999865	1
GO:0014015	BP positive regulation of gliogenesis	2025-01-25	34/7228	0.111368	0.364767	0.320935	LOC107999865	1
GO:0030512	BP negative regulation of transforming growth factor beta receptor signaling pathway	2025-01-25	34/7228	0.111368	0.364767	0.320935	LOC107994321	1
GO:0030716	BP oocyte fate determination	2025-01-25	34/7228	0.111368	0.364767	0.320935	LOC108003664	1
GO:0045621	BP positive regulation of lymphocyte differentiation	2025-01-25	34/7228	0.111368	0.364767	0.320935	LOC107995171	1
GO:0070373	BP negative regulation of ERK1 and ERK2 cascade	2025-01-25	34/7228	0.111368	0.364767	0.320935	LOC107998068	1
GO:0072028	BP nephron morphogenesis	2025-01-25	34/7228	0.111368	0.364767	0.320935	LOC107999865	1
GO:1903038	BP negative regulation of leukocyte cell-cell adhesion	2025-01-25	34/7228	0.111368	0.364767	0.320935	LOC107995171	1
GO:0030855	BP epithelial cell differentiation	2025-04-25	544/7228	0.114204	0.366318	0.3223	LOC108003664/LOC107993965/LOC107999865/LOC107994321	4
GO:0006805	BP xenobiotic metabolic process	2025-01-25	35/7228	0.114456	0.366318	0.3223	LOC107993965	1
GO:0019359	BP nicotinamide nucleotide biosynthetic process	2025-01-25	35/7228	0.114456	0.366318	0.3223	LOC107999802	1
GO:0019363	BP pyridine nucleotide biosynthetic process	2025-01-25	35/7228	0.114456	0.366318	0.3223	LOC107999802	1
GO:0035206	BP regulation of hemocyte proliferation	2025-01-25	35/7228	0.114456	0.366318	0.3223	LOC107995171	1
GO:0046939	BP nucleotide phosphorylation	2025-01-25	35/7228	0.114456	0.366318	0.3223	LOC107999802	1
GO:0090207	BP regulation of triglyceride metabolic process	2025-01-25	35/7228	0.114456	0.366318	0.3223	LOC107993965	1
GO:0090659	BP walking behavior	2025-01-25	35/7228	0.114456	0.366318	0.3223	LOC108004320	1
GO:1903845	BP negative regulation of cellular response to transforming growth factor beta stimulus	2025-01-25	35/7228	0.114456	0.366318	0.3223	LOC107994321	1
GO:1901363	MF heterocyclic compound binding	2025-09-25	1713/7228	0.115052	0.366388	0.322362	LOC107999802/LOC108001512/LOC108003664/LOC108001724/LOC108004320/LOC107995298/LOC107999865/LOC107995171/LOC107994321	9
GO:0010557	BP positive regulation of macromolecule biosynthetic process	2025-06-25	986/7228	0.115059	0.366388	0.322362	LOC108003664/LOC108001724/LOC108004320/LOC107999865/LOC107995171/LOC107994321	6
GO:0045935	BP positive regulation of nucleobase-containing compound metabolic process	2025-06-25	989/7228	0.116347	0.369556	0.325149	LOC108003664/LOC108001724/LOC108004320/LOC107999865/LOC107995171/LOC107994321	6
GO:0043627	BP response to estrogen	2025-01-25	36/7228	0.117534	0.372388	0.327641	LOC107999802	1
GO:0002683	BP negative regulation of immune system process	2025-02-25	172/7228	0.118346	0.372814	0.328016	LOC108004046/LOC107995171	2
GO:0045087	BP innate immune response	2025-02-25	172/7228	0.118346	0.372814	0.328016	LOC108004046/LOC108004050	2
GO:0001750	CC photoreceptor outer segment	2025-01-25	37/7228	0.120602	0.372814	0.328016	LOC107998068	1
GO:0007310	BP oocyte dorsal/ventral axis specification	2025-01-25	37/7228	0.120602	0.372814	0.328016	LOC108003664	1
GO:0007398	BP ectoderm development	2025-01-25	37/7228	0.120602	0.372814	0.328016	LOC108004320	1
GO:0014032	BP neural crest cell development	2025-01-25	37/7228	0.120602	0.372814	0.328016	LOC107999865	1
GO:0045143	BP homologous chromosome segregation	2025-01-25	37/7228	0.120602	0.372814	0.328016	LOC108003664	1
GO:1901532	BP regulation of hematopoietic progenitor cell differentiation	2025-01-25	37/7228	0.120602	0.372814	0.328016	LOC107995171	1
GO:1902106	BP negative regulation of leukocyte differentiation	2025-01-25	37/7228	0.120602	0.372814	0.328016	LOC107995171	1
GO:0042063	BP gliogenesis	2025-02-25	174/7228	0.120625	0.372814	0.328016	LOC107999865/LOC107994321	2
GO:0003073	BP regulation of systemic arterial blood pressure	2025-01-25	38/7228	0.123659	0.375944	0.330769	LOC107994321	1
GO:0006026	BP aminoglycan catabolic process	2025-01-25	38/7228	0.123659	0.375944	0.330769	LOC108004046	1
GO:0007316	BP pole plasm RNA localization	2025-01-25	38/7228	0.123659	0.375944	0.330769	LOC108003664	1
GO:0008203	BP cholesterol metabolic process	2025-01-25	38/7228	0.123659	0.375944	0.330769	LOC107993965	1
GO:0019094	BP pole plasm mRNA localization	2025-01-25	38/7228	0.123659	0.375944	0.330769	LOC108003664	1
GO:0022029	BP telencephalon cell migration	2025-01-25	38/7228	0.123659	0.375944	0.330769	LOC107994321	1
GO:0001657	BP ureteric bud development	2025-01-25	39/7228	0.126706	0.375944	0.330769	LOC108004320	1
GO:0014031	BP mesenchymal cell development	2025-01-25	39/7228	0.126706	0.375944	0.330769	LOC107999865	1
GO:0019674	BP NAD metabolic process	2025-01-25	39/7228	0.126706	0.375944	0.330769	LOC107999802	1
GO:0021885	BP forebrain cell migration	2025-01-25	39/7228	0.126706	0.375944	0.330769	LOC107994321	1
GO:0043022	MF ribosome binding	2025-01-25	39/7228	0.126706	0.375944	0.330769	LOC108003664	1
GO:0045182	MF translation regulator activity	2025-01-25	39/7228	0.126706	0.375944	0.330769	LOC108003664	1
GO:0046365	BP monosaccharide catabolic process	2025-01-25	39/7228	0.126706	0.375944	0.330769	LOC107999802	1
GO:0046532	BP regulation of photoreceptor cell differentiation	2025-01-25	39/7228	0.126706	0.375944	0.330769	LOC107999865	1
GO:0072163	BP mesonephric epithelium development	2025-01-25	39/7228	0.126706	0.375944	0.330769	LOC108004320	1
GO:0072164	BP mesonephric tubule development	2025-01-25	39/7228	0.126706	0.375944	0.330769	LOC108004320	1
GO:0072525	BP pyridine-containing compound biosynthetic process	2025-01-25	39/7228	0.126706	0.375944	0.330769	LOC107999802	1
GO:0045893	BP positive regulation of transcription, DNA-templated	2025-05-25	786/7228	0.128024	0.377842	0.33244	LOC108001724/LOC108004320/LOC107999865/LOC107995171/LOC107994321	5
GO:0009636	BP response to toxic substance	2025-03-25	364/7228	0.128812	0.377842	0.33244	LOC107999802/LOC107993965/LOC107994321	3
GO:0001823	BP mesonephros development	2025-01-25	40/7228	0.129743	0.377842	0.33244	LOC108004320	1
GO:0004722	MF protein serine/threonine phosphatase activity	2025-01-25	40/7228	0.129743	0.377842	0.33244	LOC107998068	1
GO:0007419	BP ventral cord development	2025-01-25	40/7228	0.129743	0.377842	0.33244	LOC108004320	1
GO:0019842	MF vitamin binding	2025-01-25	40/7228	0.129743	0.377842	0.33244	LOC107995298	1
GO:0021879	BP forebrain neuron differentiation	2025-01-25	40/7228	0.129743	0.377842	0.33244	LOC107994321	1
GO:0051250	BP negative regulation of lymphocyte activation	2025-01-25	40/7228	0.129743	0.377842	0.33244	LOC107995171	1
GO:0016491	MF oxidoreductase activity	2025-03-25	366/7228	0.13037	0.378794	0.333277	LOC107999802/LOC107993950/LOC107994047	3
GO:0010629	BP negative regulation of gene expression	2025-06-25	1024/7228	0.131945	0.380506	0.334783	LOC108001512/LOC108003664/LOC108004320/LOC107999865/LOC107995171/LOC107994321	6
GO:0001656	BP metanephros development	2025-01-25	41/7228	0.13277	0.380506	0.334783	LOC107999865	1
GO:0007494	BP midgut development	2025-01-25	41/7228	0.13277	0.380506	0.334783	LOC108001512	1
GO:0009135	BP purine nucleoside diphosphate metabolic process	2025-01-25	41/7228	0.13277	0.380506	0.334783	LOC107999802	1
GO:0009179	BP purine ribonucleoside diphosphate metabolic process	2025-01-25	41/7228	0.13277	0.380506	0.334783	LOC107999802	1
GO:0010717	BP regulation of epithelial to mesenchymal transition	2025-01-25	41/7228	0.13277	0.380506	0.334783	LOC107994321	1
GO:0045934	BP negative regulation of nucleobase-containing compound metabolic process	2025-05-25	798/7228	0.134267	0.383802	0.337683	LOC108001512/LOC108004320/LOC107999865/LOC107995171/LOC107994321	5
GO:0001228	MF DNA-binding transcription activator activity, RNA polymerase II-specific	2025-02-25	186/7228	0.134528	0.383802	0.337683	LOC108001724/LOC107994321	2
GO:0008039	BP synaptic target recognition	2025-01-25	42/7228	0.135786	0.383916	0.337783	LOC107999943	1
GO:0009185	BP ribonucleoside diphosphate metabolic process	2025-01-25	42/7228	0.135786	0.383916	0.337783	LOC107999802	1
GO:0034243	BP regulation of transcription elongation from RNA polymerase II promoter	2025-01-25	42/7228	0.135786	0.383916	0.337783	LOC107994321	1
GO:0060042	BP retina morphogenesis in camera-type eye	2025-01-25	42/7228	0.135786	0.383916	0.337783	LOC107999865	1
GO:0048037	MF cofactor binding	2025-02-25	188/7228	0.136882	0.386148	0.339747	LOC107999802/LOC107995298	2
GO:0014033	BP neural crest cell differentiation	2025-01-25	43/7228	0.138793	0.388066	0.341435	LOC107999865	1
GO:0045880	BP positive regulation of smoothened signaling pathway	2025-01-25	43/7228	0.138793	0.388066	0.341435	LOC107995298	1
GO:0071230	BP cellular response to amino acid stimulus	2025-01-25	43/7228	0.138793	0.388066	0.341435	LOC108003664	1
GO:1901570	BP fatty acid derivative biosynthetic process	2025-01-25	43/7228	0.138793	0.388066	0.341435	LOC107994047	1
GO:0030111	BP regulation of Wnt signaling pathway	2025-02-25	191/7228	0.14043	0.391776	0.344699	LOC107995298/LOC107995171	2
GO:0060993	BP kidney morphogenesis	2025-01-25	44/7228	0.141789	0.392989	0.345766	LOC107999865	1
GO:1901888	BP regulation of cell junction assembly	2025-01-25	44/7228	0.141789	0.392989	0.345766	LOC107995171	1
GO:0010628	BP positive regulation of gene expression	2025-06-25	1045/7228	0.1418	0.392989	0.345766	LOC108003664/LOC108001724/LOC108004320/LOC107999865/LOC107995171/LOC107994321	6
GO:0009117	BP nucleotide metabolic process	2025-03-25	382/7228	0.143086	0.395157	0.347674	LOC107999802/LOC107993965/LOC107994047	3
GO:0031328	BP positive regulation of cellular biosynthetic process	2025-06-25	1049/7228	0.143719	0.395157	0.347674	LOC108003664/LOC108001724/LOC108004320/LOC107999865/LOC107995171/LOC107994321	6
GO:0006753	BP nucleoside phosphate metabolic process	2025-03-25	384/7228	0.144706	0.395157	0.347674	LOC107999802/LOC107993965/LOC107994047	3
GO:0005811	CC lipid droplet	2025-01-25	45/7228	0.144776	0.395157	0.347674	LOC107993965	1
GO:0035215	BP genital disc development	2025-01-25	45/7228	0.144776	0.395157	0.347674	LOC108004320	1
GO:0048168	BP regulation of neuronal synaptic plasticity	2025-01-25	45/7228	0.144776	0.395157	0.347674	LOC108003664	1
GO:0051897	BP positive regulation of protein kinase B signaling	2025-01-25	45/7228	0.144776	0.395157	0.347674	LOC107998068	1
GO:0019637	BP organophosphate metabolic process	2025-04-25	596/7228	0.146009	0.397662	0.349878	LOC107999802/LOC107993965/LOC107994047/LOC107994321	4
GO:0009953	BP dorsal/ventral pattern formation	2025-02-25	196/7228	0.146391	0.397842	0.350036	LOC108003664/LOC107994321	2
GO:0002695	BP negative regulation of leukocyte activation	2025-01-25	46/7228	0.147753	0.398964	0.351023	LOC107995171	1
GO:0016333	BP morphogenesis of follicular epithelium	2025-01-25	46/7228	0.147753	0.398964	0.351023	LOC108003664	1
GO:0021872	BP forebrain generation of neurons	2025-01-25	46/7228	0.147753	0.398964	0.351023	LOC107994321	1
GO:0009891	BP positive regulation of biosynthetic process	2025-06-25	1059/7228	0.148572	0.400319	0.352216	LOC108003664/LOC108001724/LOC108004320/LOC107999865/LOC107995171/LOC107994321	6
GO:0003407	BP neural retina development	2025-01-25	47/7228	0.150719	0.403716	0.355204	LOC107999865	1
GO:0060811	BP intracellular mRNA localization involved in anterior/posterior axis specification	2025-01-25	47/7228	0.150719	0.403716	0.355204	LOC108003664	1
GO:1903508	BP positive regulation of nucleic acid-templated transcription	2025-05-25	829/7228	0.151057	0.403716	0.355204	LOC108001724/LOC108004320/LOC107999865/LOC107995171/LOC107994321	5
GO:0000982	MF DNA-binding transcription factor activity, RNA polymerase II-specific	2025-02-25	200/7228	0.151199	0.403716	0.355204	LOC108001724/LOC108004320	2
GO:1902680	BP positive regulation of RNA biosynthetic process	2025-05-25	830/7228	0.151614	0.403716	0.355204	LOC108001724/LOC108004320/LOC107999865/LOC107995171/LOC107994321	5
GO:0031324	BP negative regulation of cellular metabolic process	2025-07-25	1309/7228	0.151954	0.403716	0.355204	LOC108001512/LOC108003664/LOC108004320/LOC107998068/LOC107999865/LOC107995171/LOC107994321	7
GO:0006935	BP chemotaxis	2025-03-25	393/7228	0.152074	0.403716	0.355204	LOC107999943/LOC108004320/LOC107994321	3
GO:0003676	MF nucleic acid binding	2025-07-25	1311/7228	0.152856	0.40494	0.356281	LOC108001512/LOC108003664/LOC108001724/LOC108004320/LOC107999865/LOC107995171/LOC107994321	7
GO:0005319	MF lipid transporter activity	2025-01-25	48/7228	0.153676	0.406258	0.357441	LOC107995298	1
GO:0006090	BP pyruvate metabolic process	2025-01-25	49/7228	0.156623	0.411461	0.362018	LOC107999802	1
GO:0009132	BP nucleoside diphosphate metabolic process	2025-01-25	49/7228	0.156623	0.411461	0.362018	LOC107999802	1
GO:1903313	BP positive regulation of mRNA metabolic process	2025-01-25	49/7228	0.156623	0.411461	0.362018	LOC108003664	1
GO:0001959	BP regulation of cytokine-mediated signaling pathway	2025-01-25	50/7228	0.15956	0.415712	0.365759	LOC107995171	1
GO:0015293	MF symporter activity	2025-01-25	50/7228	0.15956	0.415712	0.365759	LOC108002112	1
GO:0015294	MF solute:cation symporter activity	2025-01-25	50/7228	0.15956	0.415712	0.365759	LOC108002112	1
GO:0060810	BP intracellular mRNA localization involved in pattern specification process	2025-01-25	50/7228	0.15956	0.415712	0.365759	LOC108003664	1
GO:0007520	BP myoblast fusion	2025-01-25	51/7228	0.162487	0.422466	0.371701	LOC107999802	1
GO:0045596	BP negative regulation of cell differentiation	2025-03-25	406/7228	0.162937	0.422765	0.371964	LOC107999865/LOC107995171/LOC107994321	3
GO:0000768	BP syncytium formation by plasma membrane fusion	2025-01-25	52/7228	0.165404	0.426187	0.374975	LOC107999802	1
GO:0006754	BP ATP biosynthetic process	2025-01-25	52/7228	0.165404	0.426187	0.374975	LOC107999802	1
GO:0019233	BP sensory perception of pain	2025-01-25	52/7228	0.165404	0.426187	0.374975	LOC108000423	1
GO:0008406	BP gonad development	2025-02-25	212/7228	0.165817	0.426187	0.374975	LOC107999865/LOC107994321	2
GO:0001666	BP response to hypoxia	2025-02-25	213/7228	0.167048	0.426187	0.374975	LOC107999802/LOC108003664	2
GO:0045137	BP development of primary sexual characteristics	2025-02-25	214/7228	0.16828	0.426187	0.374975	LOC107999865/LOC107994321	2
GO:0000980	MF RNA polymerase II distal enhancer sequence-specific DNA binding	2025-01-25	53/7228	0.168312	0.426187	0.374975	LOC107994321	1
GO:0009166	BP nucleotide catabolic process	2025-01-25	53/7228	0.168312	0.426187	0.374975	LOC107999802	1
GO:0016298	MF lipase activity	2025-01-25	53/7228	0.168312	0.426187	0.374975	LOC107993965	1
GO:0045580	BP regulation of T cell differentiation	2025-01-25	53/7228	0.168312	0.426187	0.374975	LOC107995171	1
GO:0060759	BP regulation of response to cytokine stimulus	2025-01-25	53/7228	0.168312	0.426187	0.374975	LOC107995171	1
GO:1902107	BP positive regulation of leukocyte differentiation	2025-01-25	53/7228	0.168312	0.426187	0.374975	LOC107995171	1
GO:0006790	BP sulfur compound metabolic process	2025-02-25	216/7228	0.170749	0.427115	0.375792	LOC107993965/LOC107994047	2
GO:0003730	MF mRNA 3'-UTR binding	2025-01-25	54/7228	0.17121	0.427115	0.375792	LOC108003664	1
GO:0006949	BP syncytium formation	2025-01-25	54/7228	0.17121	0.427115	0.375792	LOC107999802	1
GO:0016811	MF hydrolase activity, acting on carbon-nitrogen (but not peptide) bonds, in linear amides	2025-01-25	54/7228	0.17121	0.427115	0.375792	LOC108004046	1
GO:0030203	BP glycosaminoglycan metabolic process	2025-01-25	54/7228	0.17121	0.427115	0.375792	LOC108004046	1
GO:0050870	BP positive regulation of T cell activation	2025-01-25	54/7228	0.17121	0.427115	0.375792	LOC107995171	1
GO:0072001	BP renal system development	2025-02-25	217/7228	0.171987	0.427115	0.375792	LOC108004320/LOC107999865	2
GO:0006638	BP neutral lipid metabolic process	2025-01-25	55/7228	0.174098	0.427115	0.375792	LOC107993965	1
GO:0006639	BP acylglycerol metabolic process	2025-01-25	55/7228	0.174098	0.427115	0.375792	LOC107993965	1
GO:0006694	BP steroid biosynthetic process	2025-01-25	55/7228	0.174098	0.427115	0.375792	LOC107993965	1
GO:0009206	BP purine ribonucleoside triphosphate biosynthetic process	2025-01-25	55/7228	0.174098	0.427115	0.375792	LOC107999802	1
GO:0032784	BP regulation of DNA-templated transcription, elongation	2025-01-25	55/7228	0.174098	0.427115	0.375792	LOC107994321	1
GO:0050866	BP negative regulation of cell activation	2025-01-25	55/7228	0.174098	0.427115	0.375792	LOC107995171	1
GO:0097731	CC 9+0 non-motile cilium	2025-01-25	55/7228	0.174098	0.427115	0.375792	LOC107998068	1
GO:0097733	CC photoreceptor cell cilium	2025-01-25	55/7228	0.174098	0.427115	0.375792	LOC107998068	1
GO:1901292	BP nucleoside phosphate catabolic process	2025-01-25	55/7228	0.174098	0.427115	0.375792	LOC107999802	1
GO:0000978	MF RNA polymerase II proximal promoter sequence-specific DNA binding	2025-02-25	219/7228	0.174466	0.427187	0.375855	LOC108004320/LOC107994321	2
GO:0007409	BP axonogenesis	2025-03-25	422/7228	0.17664	0.429167	0.377597	LOC107999943/LOC108004320/LOC107994321	3
GO:0006357	BP regulation of transcription by RNA polymerase II	2025-06-25	1114/7228	0.176676	0.429167	0.377597	LOC108001512/LOC108001724/LOC108004320/LOC107999865/LOC107995171/LOC107994321	6
GO:0036293	BP response to decreased oxygen levels	2025-02-25	221/7228	0.176952	0.429167	0.377597	LOC107999802/LOC108003664	2
GO:0007315	BP pole plasm assembly	2025-01-25	56/7228	0.176976	0.429167	0.377597	LOC108003664	1
GO:0009145	BP purine nucleoside triphosphate biosynthetic process	2025-01-25	56/7228	0.176976	0.429167	0.377597	LOC107999802	1
GO:0044282	BP small molecule catabolic process	2025-02-25	223/7228	0.179444	0.43115	0.379341	LOC107999802/LOC107993965	2
GO:0008217	BP regulation of blood pressure	2025-01-25	57/7228	0.179845	0.43115	0.379341	LOC107994321	1
GO:0009201	BP ribonucleoside triphosphate biosynthetic process	2025-01-25	57/7228	0.179845	0.43115	0.379341	LOC107999802	1
GO:0036126	CC sperm flagellum	2025-01-25	57/7228	0.179845	0.43115	0.379341	LOC107999802	1
GO:0071222	BP cellular response to lipopolysaccharide	2025-01-25	57/7228	0.179845	0.43115	0.379341	LOC108003664	1
GO:1903039	BP positive regulation of leukocyte cell-cell adhesion	2025-01-25	57/7228	0.179845	0.43115	0.379341	LOC107995171	1
GO:1901135	BP carbohydrate derivative metabolic process	2025-04-25	648/7228	0.181076	0.433277	0.381213	LOC107999802/LOC108004046/LOC107993965/LOC107994047	4
GO:0000987	MF proximal promoter sequence-specific DNA binding	2025-02-25	225/7228	0.181942	0.433972	0.381825	LOC108004320/LOC107994321	2
GO:0000041	BP transition metal ion transport	2025-01-25	58/7228	0.182704	0.433972	0.381825	LOC108001512	1
GO:0009062	BP fatty acid catabolic process	2025-01-25	58/7228	0.182704	0.433972	0.381825	LOC107993965	1
GO:0006366	BP transcription by RNA polymerase II	2025-03-25	429/7228	0.182743	0.433972	0.381825	LOC108001724/LOC107995171/LOC107994321	3
GO:0007492	BP endoderm development	2025-01-25	59/7228	0.185554	0.438994	0.386243	LOC107994321	1
GO:0046165	BP alcohol biosynthetic process	2025-01-25	59/7228	0.185554	0.438994	0.386243	LOC107993965	1
GO:0001655	BP urogenital system development	2025-02-25	230/7228	0.188212	0.442393	0.389234	LOC108004320/LOC107999865	2
GO:0033143	BP regulation of intracellular steroid hormone receptor signaling pathway	2025-01-25	60/7228	0.188394	0.442393	0.389234	LOC107995171	1
GO:0045178	CC basal part of cell	2025-01-25	60/7228	0.188394	0.442393	0.389234	LOC107995298	1
GO:0071219	BP cellular response to molecule of bacterial origin	2025-01-25	60/7228	0.188394	0.442393	0.389234	LOC108003664	1
GO:0055086	BP nucleobase-containing small molecule metabolic process	2025-03-25	436/7228	0.188908	0.442774	0.389569	LOC107999802/LOC107993965/LOC107994047	3
GO:0007389	BP pattern specification process	2025-04-25	660/7228	0.189578	0.443262	0.389998	LOC108001512/LOC108003664/LOC108004320/LOC107994321	4
GO:0006006	BP glucose metabolic process	2025-01-25	61/7228	0.191225	0.443262	0.389998	LOC107999802	1
GO:0034754	BP cellular hormone metabolic process	2025-01-25	61/7228	0.191225	0.443262	0.389998	LOC107993950	1
GO:0045619	BP regulation of lymphocyte differentiation	2025-01-25	61/7228	0.191225	0.443262	0.389998	LOC107995171	1
GO:0052689	MF carboxylic ester hydrolase activity	2025-01-25	61/7228	0.191225	0.443262	0.389998	LOC107993965	1
GO:0097729	CC 9+2 motile cilium	2025-01-25	61/7228	0.191225	0.443262	0.389998	LOC107999802	1
GO:0009880	BP embryonic pattern specification	2025-02-25	234/7228	0.193252	0.447139	0.393409	LOC108003664/LOC108004320	2
GO:0050777	BP negative regulation of immune response	2025-01-25	62/7228	0.194046	0.448154	0.394302	LOC108004046	1
GO:0032787	BP monocarboxylic acid metabolic process	2025-02-25	236/7228	0.19578	0.449706	0.395668	LOC107999802/LOC107993965	2
GO:0042330	BP taxis	2025-03-25	444/7228	0.196024	0.449706	0.395668	LOC107999943/LOC108004320/LOC107994321	3
GO:0010605	BP negative regulation of macromolecule metabolic process	2025-07-25	1401/7228	0.196253	0.449706	0.395668	LOC108001512/LOC108003664/LOC108004320/LOC107998068/LOC107999865/LOC107995171/LOC107994321	7
GO:0060429	BP epithelium development	2025-06-25	1150/7228	0.196292	0.449706	0.395668	LOC108001512/LOC108003664/LOC108004320/LOC107993965/LOC107999865/LOC107994321	6
GO:0015078	MF proton transmembrane transporter activity	2025-01-25	63/7228	0.196858	0.449706	0.395668	LOC108002112	1
GO:0017015	BP regulation of transforming growth factor beta receptor signaling pathway	2025-01-25	63/7228	0.196858	0.449706	0.395668	LOC107994321	1
GO:0008134	MF transcription factor binding	2025-03-25	447/7228	0.198712	0.451203	0.396985	LOC107999865/LOC107995171/LOC107994321	3
GO:0006970	BP response to osmotic stress	2025-01-25	64/7228	0.19966	0.451203	0.396985	LOC107994321	1
GO:0008135	MF translation factor activity, RNA binding	2025-01-25	64/7228	0.19966	0.451203	0.396985	LOC108003664	1
GO:0022408	BP negative regulation of cell-cell adhesion	2025-01-25	64/7228	0.19966	0.451203	0.396985	LOC107995171	1
GO:0048864	BP stem cell development	2025-01-25	64/7228	0.19966	0.451203	0.396985	LOC107999865	1
GO:1903844	BP regulation of cellular response to transforming growth factor beta stimulus	2025-01-25	64/7228	0.19966	0.451203	0.396985	LOC107994321	1
GO:0061564	BP axon development	2025-03-25	449/7228	0.200509	0.452311	0.39796	LOC107999943/LOC108004320/LOC107994321	3
GO:0009142	BP nucleoside triphosphate biosynthetic process	2025-01-25	65/7228	0.202453	0.452648	0.398256	LOC107999802	1
GO:0014902	BP myotube differentiation	2025-01-25	65/7228	0.202453	0.452648	0.398256	LOC107999802	1
GO:0016052	BP carbohydrate catabolic process	2025-01-25	65/7228	0.202453	0.452648	0.398256	LOC107999802	1
GO:0045444	BP fat cell differentiation	2025-01-25	65/7228	0.202453	0.452648	0.398256	LOC107999865	1
GO:0090101	BP negative regulation of transmembrane receptor protein serine/threonine kinase signaling pathway	2025-01-25	65/7228	0.202453	0.452648	0.398256	LOC107994321	1
GO:0008298	BP intracellular mRNA localization	2025-01-25	66/7228	0.205237	0.453246	0.398782	LOC108003664	1
GO:0009127	BP purine nucleoside monophosphate biosynthetic process	2025-01-25	66/7228	0.205237	0.453246	0.398782	LOC107999802	1
GO:0009168	BP purine ribonucleoside monophosphate biosynthetic process	2025-01-25	66/7228	0.205237	0.453246	0.398782	LOC107999802	1
GO:0014013	BP regulation of gliogenesis	2025-01-25	66/7228	0.205237	0.453246	0.398782	LOC107999865	1
GO:0030856	BP regulation of epithelial cell differentiation	2025-01-25	66/7228	0.205237	0.453246	0.398782	LOC107995171	1
GO:0046545	BP development of primary female sexual characteristics	2025-01-25	66/7228	0.205237	0.453246	0.398782	LOC107994321	1
GO:0071466	BP cellular response to xenobiotic stimulus	2025-01-25	66/7228	0.205237	0.453246	0.398782	LOC107993965	1
GO:0007417	BP central nervous system development	2025-04-25	684/7228	0.206991	0.45601	0.401214	LOC108004320/LOC107998068/LOC107999865/LOC107994321	4
GO:0150034	CC distal axon	2025-02-25	245/7228	0.207212	0.45601	0.401214	LOC108003664/LOC107994262	2
GO:0051591	BP response to cAMP	2025-01-25	67/7228	0.208011	0.456972	0.40206	LOC107999802	1
GO:0007028	BP cytoplasm organization	2025-01-25	68/7228	0.210776	0.462241	0.406696	LOC108003664	1
GO:0070482	BP response to oxygen levels	2025-02-25	249/7228	0.21232	0.463712	0.407991	LOC107999802/LOC108003664	2
GO:0016616	MF oxidoreductase activity, acting on the CH-OH group of donors, NAD or NADP as acceptor	2025-01-25	69/7228	0.213531	0.463712	0.407991	LOC107999802	1
GO:0031124	BP mRNA 3'-end processing	2025-01-25	69/7228	0.213531	0.463712	0.407991	LOC108003664	1
GO:0042180	BP cellular ketone metabolic process	2025-01-25	69/7228	0.213531	0.463712	0.407991	LOC107993950	1
GO:0051087	MF chaperone binding	2025-01-25	69/7228	0.213531	0.463712	0.407991	LOC108001512	1
GO:0002009	BP morphogenesis of an epithelium	2025-04-25	693/7228	0.213653	0.463712	0.407991	LOC108001512/LOC108003664/LOC107999865/LOC107994321	4
GO:0097367	MF carbohydrate derivative binding	2025-03-25	464/7228	0.214124	0.463821	0.408086	LOC107994262/LOC108004046/LOC108004050	3
GO:0046983	MF protein dimerization activity	2025-04-25	695/7228	0.215143	0.463821	0.408086	LOC108004320/LOC107999865/LOC107995171/LOC107994321	4
GO:0007480	BP imaginal disc-derived leg morphogenesis	2025-01-25	70/7228	0.216278	0.463821	0.408086	LOC108001512	1
GO:0030246	MF carbohydrate binding	2025-01-25	70/7228	0.216278	0.463821	0.408086	LOC108000151	1
GO:0048762	BP mesenchymal cell differentiation	2025-01-25	70/7228	0.216278	0.463821	0.408086	LOC107999865	1
GO:0072329	BP monocarboxylic acid catabolic process	2025-01-25	70/7228	0.216278	0.463821	0.408086	LOC107993965	1
GO:0090263	BP positive regulation of canonical Wnt signaling pathway	2025-01-25	70/7228	0.216278	0.463821	0.408086	LOC107995298	1
GO:0001158	MF enhancer sequence-specific DNA binding	2025-01-25	71/7228	0.219015	0.466517	0.410459	LOC107994321	1
GO:0051896	BP regulation of protein kinase B signaling	2025-01-25	71/7228	0.219015	0.466517	0.410459	LOC107998068	1
GO:1903707	BP negative regulation of hemopoiesis	2025-01-25	71/7228	0.219015	0.466517	0.410459	LOC107995171	1
GO:2000736	BP regulation of stem cell differentiation	2025-01-25	71/7228	0.219015	0.466517	0.410459	LOC107995171	1
GO:0007478	BP leg disc morphogenesis	2025-01-25	72/7228	0.221743	0.470738	0.414172	LOC108001512	1
GO:0071216	BP cellular response to biotic stimulus	2025-01-25	72/7228	0.221743	0.470738	0.414172	LOC108003664	1
GO:0006959	BP humoral immune response	2025-01-25	73/7228	0.224462	0.473322	0.416446	LOC108004050	1
GO:0009156	BP ribonucleoside monophosphate biosynthetic process	2025-01-25	73/7228	0.224462	0.473322	0.416446	LOC107999802	1
GO:0016810	MF hydrolase activity, acting on carbon-nitrogen (but not peptide) bonds	2025-01-25	73/7228	0.224462	0.473322	0.416446	LOC108004046	1
GO:0061333	BP renal tubule morphogenesis	2025-01-25	73/7228	0.224462	0.473322	0.416446	LOC107999865	1
GO:0008289	MF lipid binding	2025-02-25	260/7228	0.226439	0.476694	0.419412	LOC108004050/LOC107995298	2
GO:0070192	BP chromosome organization involved in meiotic cell cycle	2025-01-25	74/7228	0.227172	0.47744	0.420069	LOC108003664	1
GO:0042542	BP response to hydrogen peroxide	2025-01-25	75/7228	0.229873	0.482312	0.424355	LOC107999802	1
GO:0007314	BP oocyte anterior/posterior axis specification	2025-01-25	76/7228	0.232564	0.485405	0.427077	LOC108003664	1
GO:0009124	BP nucleoside monophosphate biosynthetic process	2025-01-25	76/7228	0.232564	0.485405	0.427077	LOC107999802	1
GO:0009605	BP response to external stimulus	2025-06-25	1213/7228	0.232706	0.485405	0.427077	LOC107999802/LOC108003664/LOC107999943/LOC108004320/LOC107998068/LOC107994321	6
GO:0044441	CC ciliary part	2025-02-25	265/7228	0.232887	0.485405	0.427077	LOC107999802/LOC107998068	2
GO:0090288	BP negative regulation of cellular response to growth factor stimulus	2025-01-25	77/7228	0.235247	0.488709	0.429984	LOC107994321	1
GO:1903708	BP positive regulation of hemopoiesis	2025-01-25	77/7228	0.235247	0.488709	0.429984	LOC107995171	1
GO:0006022	BP aminoglycan metabolic process	2025-01-25	78/7228	0.23792	0.489704	0.430859	LOC108004046	1
GO:0008358	BP maternal determination of anterior/posterior axis, embryo	2025-01-25	78/7228	0.23792	0.489704	0.430859	LOC108003664	1
GO:0019362	BP pyridine nucleotide metabolic process	2025-01-25	78/7228	0.23792	0.489704	0.430859	LOC107999802	1
GO:0031348	BP negative regulation of defense response	2025-01-25	78/7228	0.23792	0.489704	0.430859	LOC108004046	1
GO:0046496	BP nicotinamide nucleotide metabolic process	2025-01-25	78/7228	0.23792	0.489704	0.430859	LOC107999802	1
GO:0007155	BP cell adhesion	2025-02-25	269/7228	0.238056	0.489704	0.430859	LOC107999890/LOC107992695	2
GO:0035282	BP segmentation	2025-02-25	270/7228	0.239349	0.490229	0.431321	LOC108001512/LOC108003664	2
GO:1901362	BP organic cyclic compound biosynthetic process	2025-05-25	973/7228	0.239996	0.490229	0.431321	LOC107999802/LOC108001724/LOC107993965/LOC107995171/LOC107994321	5
GO:0007519	BP skeletal muscle tissue development	2025-01-25	79/7228	0.240585	0.490229	0.431321	LOC107999865	1
GO:0046683	BP response to organophosphorus	2025-01-25	79/7228	0.240585	0.490229	0.431321	LOC107999802	1
GO:0051251	BP positive regulation of lymphocyte activation	2025-01-25	79/7228	0.240585	0.490229	0.431321	LOC107995171	1
GO:0007626	BP locomotory behavior	2025-02-25	271/7228	0.240644	0.490229	0.431321	LOC108004320/LOC107994321	2
GO:0046677	BP response to antibiotic	2025-02-25	273/7228	0.243234	0.492165	0.433025	LOC107999802/LOC107994321	2
GO:0009950	BP dorsal/ventral axis specification	2025-01-25	80/7228	0.243241	0.492165	0.433025	LOC108003664	1
GO:0048593	BP camera-type eye morphogenesis	2025-01-25	80/7228	0.243241	0.492165	0.433025	LOC107999865	1
GO:0022610	BP biological adhesion	2025-02-25	274/7228	0.244529	0.492165	0.433025	LOC107999890/LOC107992695	2
GO:0033267	CC axon part	2025-02-25	274/7228	0.244529	0.492165	0.433025	LOC108003664/LOC107994262	2
GO:0048729	BP tissue morphogenesis	2025-04-25	735/7228	0.245588	0.492165	0.433025	LOC108001512/LOC108003664/LOC107999865/LOC107994321	4
GO:0022409	BP positive regulation of cell-cell adhesion	2025-01-25	81/7228	0.245887	0.492165	0.433025	LOC107995171	1
GO:0035326	MF enhancer binding	2025-01-25	81/7228	0.245887	0.492165	0.433025	LOC107994321	1
GO:0046434	BP organophosphate catabolic process	2025-01-25	81/7228	0.245887	0.492165	0.433025	LOC107999802	1
GO:0046660	BP female sex differentiation	2025-01-25	81/7228	0.245887	0.492165	0.433025	LOC107994321	1
GO:1903037	BP regulation of leukocyte cell-cell adhesion	2025-01-25	81/7228	0.245887	0.492165	0.433025	LOC107995171	1
GO:0007293	BP germarium-derived egg chamber formation	2025-01-25	82/7228	0.248525	0.495087	0.435596	LOC108003664	1
GO:0034404	BP nucleobase-containing small molecule biosynthetic process	2025-01-25	82/7228	0.248525	0.495087	0.435596	LOC107999802	1
GO:1902600	BP proton transmembrane transport	2025-01-25	82/7228	0.248525	0.495087	0.435596	LOC108002112	1
GO:0043200	BP response to amino acid	2025-01-25	83/7228	0.251154	0.499289	0.439293	LOC108003664	1
GO:0055114	BP oxidation-reduction process	2025-03-25	504/7228	0.251426	0.499289	0.439293	LOC107999802/LOC107993950/LOC107994047	3
GO:0019318	BP hexose metabolic process	2025-01-25	84/7228	0.253774	0.50237	0.442003	LOC107999802	1
GO:0031406	MF carboxylic acid binding	2025-01-25	84/7228	0.253774	0.50237	0.442003	LOC107995298	1
GO:0009617	BP response to bacterium	2025-02-25	282/7228	0.254909	0.503825	0.443283	LOC108003664/LOC107994321	2
GO:0021987	BP cerebral cortex development	2025-01-25	86/7228	0.258988	0.507907	0.446875	LOC107994321	1
GO:0030098	BP lymphocyte differentiation	2025-01-25	86/7228	0.258988	0.507907	0.446875	LOC107995171	1
GO:0034620	BP cellular response to unfolded protein	2025-01-25	86/7228	0.258988	0.507907	0.446875	LOC108001512	1
GO:0043177	MF organic acid binding	2025-01-25	86/7228	0.258988	0.507907	0.446875	LOC107995298	1
GO:0072524	BP pyridine-containing compound metabolic process	2025-01-25	86/7228	0.258988	0.507907	0.446875	LOC107999802	1
GO:0070372	BP regulation of ERK1 and ERK2 cascade	2025-01-25	87/7228	0.261582	0.512054	0.450524	LOC107998068	1
GO:0006351	BP transcription, DNA-templated	2025-03-25	517/7228	0.263802	0.512054	0.450524	LOC108001724/LOC107995171/LOC107994321	3
GO:0007420	BP brain development	2025-03-25	517/7228	0.263802	0.512054	0.450524	LOC108004320/LOC107998068/LOC107994321	3
GO:0010817	BP regulation of hormone levels	2025-02-25	289/7228	0.264008	0.512054	0.450524	LOC107993950/LOC107999865	2
GO:0008045	BP motor neuron axon guidance	2025-01-25	88/7228	0.264167	0.512054	0.450524	LOC107999943	1
GO:0035218	BP leg disc development	2025-01-25	88/7228	0.264167	0.512054	0.450524	LOC108001512	1
GO:0050817	BP coagulation	2025-01-25	88/7228	0.264167	0.512054	0.450524	LOC108004050	1
GO:0043603	BP cellular amide metabolic process	2025-03-25	518/7228	0.264758	0.512054	0.450524	LOC108003664/LOC107993965/LOC107994047	3
GO:0097659	BP nucleic acid-templated transcription	2025-03-25	518/7228	0.264758	0.512054	0.450524	LOC108001724/LOC107995171/LOC107994321	3
GO:0009892	BP negative regulation of metabolic process	2025-07-25	1529/7228	0.26627	0.51275	0.451136	LOC108001512/LOC108003664/LOC108004320/LOC107998068/LOC107999865/LOC107995171/LOC107994321	7
GO:0001838	BP embryonic epithelial tube formation	2025-01-25	89/7228	0.266744	0.51275	0.451136	LOC107999865	1
GO:0003705	MF DNA-binding transcription factor activity, RNA polymerase II-specific	2025-01-25	89/7228	0.266744	0.51275	0.451136	LOC107994321	1
GO:0004721	MF phosphoprotein phosphatase activity	2025-01-25	89/7228	0.266744	0.51275	0.451136	LOC107998068	1
GO:0006629	BP lipid metabolic process	2025-03-25	521/7228	0.267629	0.513669	0.451945	LOC107993950/LOC107993965/LOC107994321	3
GO:0071702	BP organic substance transport	2025-05-25	1015/7228	0.268668	0.51377	0.452034	LOC108003664/LOC108004050/LOC107995298/LOC108002112/LOC107993965	5
GO:0002696	BP positive regulation of leukocyte activation	2025-01-25	90/7228	0.269312	0.51377	0.452034	LOC107995171	1
GO:0007599	BP hemostasis	2025-01-25	90/7228	0.269312	0.51377	0.452034	LOC108004050	1
GO:0008589	BP regulation of smoothened signaling pathway	2025-01-25	90/7228	0.269312	0.51377	0.452034	LOC107995298	1
GO:0032774	BP RNA biosynthetic process	2025-03-25	525/7228	0.271466	0.513987	0.452224	LOC108001724/LOC107995171/LOC107994321	3
GO:0007127	BP meiosis I	2025-01-25	91/7228	0.271871	0.513987	0.452224	LOC108003664	1
GO:0035270	BP endocrine system development	2025-01-25	91/7228	0.271871	0.513987	0.452224	LOC107994321	1
GO:0045132	BP meiotic chromosome segregation	2025-01-25	91/7228	0.271871	0.513987	0.452224	LOC108003664	1
GO:0097730	CC non-motile cilium	2025-01-25	91/7228	0.271871	0.513987	0.452224	LOC107998068	1
GO:1905330	BP regulation of morphogenesis of an epithelium	2025-01-25	91/7228	0.271871	0.513987	0.452224	LOC107999865	1
GO:0048646	BP anatomical structure formation involved in morphogenesis	2025-04-25	770/7228	0.273101	0.514183	0.452397	LOC107999802/LOC108003664/LOC107999865/LOC107994321	4
GO:0001764	BP neuron migration	2025-01-25	92/7228	0.274421	0.514183	0.452397	LOC107994321	1
GO:0007525	BP somatic muscle development	2025-01-25	92/7228	0.274421	0.514183	0.452397	LOC107999802	1
GO:0007631	BP feeding behavior	2025-01-25	92/7228	0.274421	0.514183	0.452397	LOC107994321	1
GO:0043195	CC terminal bouton	2025-01-25	92/7228	0.274421	0.514183	0.452397	LOC107994262	1
GO:1901136	BP carbohydrate derivative catabolic process	2025-01-25	92/7228	0.274421	0.514183	0.452397	LOC108004046	1
GO:0006733	BP oxidoreduction coenzyme metabolic process	2025-01-25	93/7228	0.276963	0.516782	0.454684	LOC107999802	1
GO:0030177	BP positive regulation of Wnt signaling pathway	2025-01-25	93/7228	0.276963	0.516782	0.454684	LOC107995298	1
GO:0005777	CC peroxisome	2025-01-25	94/7228	0.279497	0.516782	0.454684	LOC107994047	1
GO:0009749	BP response to glucose	2025-01-25	94/7228	0.279497	0.516782	0.454684	LOC107999802	1
GO:0015291	MF secondary active transmembrane transporter activity	2025-01-25	94/7228	0.279497	0.516782	0.454684	LOC108002112	1
GO:0017148	BP negative regulation of translation	2025-01-25	94/7228	0.279497	0.516782	0.454684	LOC108003664	1
GO:0042579	CC microbody	2025-01-25	94/7228	0.279497	0.516782	0.454684	LOC107994047	1
GO:0044242	BP cellular lipid catabolic process	2025-01-25	94/7228	0.279497	0.516782	0.454684	LOC107993965	1
GO:0050867	BP positive regulation of cell activation	2025-01-25	94/7228	0.279497	0.516782	0.454684	LOC107995171	1
GO:0048667	BP cell morphogenesis involved in neuron differentiation	2025-03-25	534/7228	0.280127	0.517188	0.455041	LOC107999943/LOC108004320/LOC107994321	3
GO:0042445	BP hormone metabolic process	2025-01-25	95/7228	0.282022	0.519167	0.456782	LOC107993950	1
GO:0071456	BP cellular response to hypoxia	2025-01-25	95/7228	0.282022	0.519167	0.456782	LOC108003664	1
GO:0005788	CC endoplasmic reticulum lumen	2025-01-25	96/7228	0.284538	0.520764	0.458187	LOC107993965	1
GO:0072175	BP epithelial tube formation	2025-01-25	96/7228	0.284538	0.520764	0.458187	LOC107999865	1
GO:0097223	CC sperm part	2025-01-25	96/7228	0.284538	0.520764	0.458187	LOC107999802	1
GO:0045597	BP positive regulation of cell differentiation	2025-03-25	539/7228	0.284954	0.520764	0.458187	LOC108003664/LOC107999865/LOC107995171	3
GO:0060562	BP epithelial tube morphogenesis	2025-03-25	539/7228	0.284954	0.520764	0.458187	LOC108001512/LOC107999865/LOC107994321	3
GO:0045727	BP positive regulation of translation	2025-01-25	97/7228	0.287046	0.522316	0.459553	LOC108003664	1
GO:0050863	BP regulation of T cell activation	2025-01-25	97/7228	0.287046	0.522316	0.459553	LOC107995171	1
GO:0051028	BP mRNA transport	2025-01-25	97/7228	0.287046	0.522316	0.459553	LOC108003664	1
GO:0007416	BP synapse assembly	2025-01-25	98/7228	0.289545	0.526105	0.462886	LOC107994262	1
GO:0002682	BP regulation of immune system process	2025-03-25	546/7228	0.291729	0.52759	0.464193	LOC108004046/LOC107998068/LOC107995171	3
GO:0006367	BP transcription initiation from RNA polymerase II promoter	2025-01-25	99/7228	0.292036	0.52759	0.464193	LOC107995171	1
GO:0009746	BP response to hexose	2025-01-25	99/7228	0.292036	0.52759	0.464193	LOC107999802	1
GO:0014074	BP response to purine-containing compound	2025-01-25	99/7228	0.292036	0.52759	0.464193	LOC107999802	1
GO:0007548	BP sex differentiation	2025-02-25	311/7228	0.292639	0.527923	0.464485	LOC107999865/LOC107994321	2
GO:0007162	BP negative regulation of cell adhesion	2025-01-25	100/7228	0.294519	0.529798	0.466136	LOC107995171	1
GO:0072330	BP monocarboxylic acid biosynthetic process	2025-01-25	100/7228	0.294519	0.529798	0.466136	LOC107999802	1
GO:0060541	BP respiratory system development	2025-02-25	314/7228	0.296541	0.531973	0.468049	LOC108004320/LOC107994321	2
GO:0006470	BP protein dephosphorylation	2025-01-25	101/7228	0.296993	0.531973	0.468049	LOC107998068	1
GO:0036294	BP cellular response to decreased oxygen levels	2025-01-25	101/7228	0.296993	0.531973	0.468049	LOC108003664	1
GO:0048812	BP neuron projection morphogenesis	2025-03-25	555/7228	0.300466	0.53743	0.47285	LOC107999943/LOC108004320/LOC107994321	3
GO:0060322	BP head development	2025-03-25	556/7228	0.301439	0.537737	0.47312	LOC108004320/LOC107998068/LOC107994321	3
GO:0035967	BP cellular response to topologically incorrect protein	2025-01-25	103/7228	0.301917	0.537737	0.47312	LOC108001512	1
GO:1902105	BP regulation of leukocyte differentiation	2025-01-25	103/7228	0.301917	0.537737	0.47312	LOC107995171	1
GO:0120039	BP plasma membrane bounded cell projection morphogenesis	2025-03-25	558/7228	0.303384	0.538298	0.473614	LOC107999943/LOC108004320/LOC107994321	3
GO:0050776	BP regulation of immune response	2025-02-25	320/7228	0.304341	0.538298	0.473614	LOC108004046/LOC107995171	2
GO:0006986	BP response to unfolded protein	2025-01-25	104/7228	0.304367	0.538298	0.473614	LOC108001512	1
GO:0031123	BP RNA 3'-end processing	2025-01-25	104/7228	0.304367	0.538298	0.473614	LOC108003664	1
GO:0031514	CC motile cilium	2025-01-25	104/7228	0.304367	0.538298	0.473614	LOC107999802	1
GO:0048858	BP cell projection morphogenesis	2025-03-25	560/7228	0.305331	0.538836	0.474088	LOC107999943/LOC108004320/LOC107994321	3
GO:0044283	BP small molecule biosynthetic process	2025-02-25	321/7228	0.30564	0.538836	0.474088	LOC107999802/LOC107993965	2
GO:0030336	BP negative regulation of cell migration	2025-01-25	105/7228	0.306808	0.538836	0.474088	LOC107994321	1
GO:0034249	BP negative regulation of cellular amide metabolic process	2025-01-25	105/7228	0.306808	0.538836	0.474088	LOC108003664	1
GO:0034284	BP response to monosaccharide	2025-01-25	105/7228	0.306808	0.538836	0.474088	LOC107999802	1
GO:0090575	CC RNA polymerase II transcription factor complex	2025-01-25	106/7228	0.309241	0.542354	0.477183	LOC107995171	1
GO:0051093	BP negative regulation of developmental process	2025-03-25	566/7228	0.311177	0.543582	0.478264	LOC107999865/LOC107995171/LOC107994321	3
GO:0043021	MF ribonucleoprotein complex binding	2025-01-25	107/7228	0.311665	0.543582	0.478264	LOC108003664	1
GO:0060485	BP mesenchyme development	2025-01-25	107/7228	0.311665	0.543582	0.478264	LOC107999865	1
GO:0061448	BP connective tissue development	2025-01-25	107/7228	0.311665	0.543582	0.478264	LOC107999865	1
GO:0003002	BP regionalization	2025-03-25	567/7228	0.312152	0.54368	0.478349	LOC108001512/LOC108003664/LOC107994321	3
GO:0006486	BP protein glycosylation	2025-01-25	108/7228	0.314082	0.545534	0.47998	LOC107993965	1
GO:0043413	BP macromolecule glycosylation	2025-01-25	108/7228	0.314082	0.545534	0.47998	LOC107993965	1
GO:0050769	BP positive regulation of neurogenesis	2025-02-25	328/7228	0.314725	0.545898	0.480301	LOC108003664/LOC107999865	2
GO:0006796	BP phosphate-containing compound metabolic process	2025-05-25	1081/7228	0.315439	0.546385	0.480729	LOC107999802/LOC107998068/LOC107993965/LOC107994047/LOC107994321	5
GO:0016482	BP cytosolic transport	2025-01-25	109/7228	0.31649	0.546705	0.481011	LOC107993965	1
GO:0071453	BP cellular response to oxygen levels	2025-01-25	109/7228	0.31649	0.546705	0.481011	LOC108003664	1
GO:0034654	BP nucleobase-containing compound biosynthetic process	2025-04-25	826/7228	0.318363	0.549186	0.483194	LOC107999802/LOC108001724/LOC107995171/LOC107994321	4
GO:0048167	BP regulation of synaptic plasticity	2025-01-25	110/7228	0.318891	0.549346	0.483335	LOC108003664	1
GO:0005996	BP monosaccharide metabolic process	2025-01-25	111/7228	0.321283	0.551208	0.484973	LOC107999802	1
GO:0007309	BP oocyte axis specification	2025-01-25	111/7228	0.321283	0.551208	0.484973	LOC108003664	1
GO:0043409	BP negative regulation of MAPK cascade	2025-01-25	111/7228	0.321283	0.551208	0.484973	LOC107998068	1
GO:0044463	CC cell projection part	2025-04-25	832/7228	0.323278	0.552293	0.485927	LOC107999802/LOC108003664/LOC107994262/LOC107998068	4
GO:0120038	CC plasma membrane bounded cell projection part	2025-04-25	832/7228	0.323278	0.552293	0.485927	LOC107999802/LOC108003664/LOC107994262/LOC107998068	4
GO:0045637	BP regulation of myeloid cell differentiation	2025-01-25	112/7228	0.323667	0.552293	0.485927	LOC107995171	1
GO:0048663	BP neuron fate commitment	2025-01-25	112/7228	0.323667	0.552293	0.485927	LOC107994321	1
GO:0006793	BP phosphorus metabolic process	2025-05-25	1095/7228	0.325567	0.553352	0.486859	LOC107999802/LOC107998068/LOC107993965/LOC107994047/LOC107994321	5
GO:0016042	BP lipid catabolic process	2025-01-25	113/7228	0.326043	0.553352	0.486859	LOC107993965	1
GO:0060041	BP retina development in camera-type eye	2025-01-25	113/7228	0.326043	0.553352	0.486859	LOC107999865	1
GO:2000146	BP negative regulation of cell motility	2025-01-25	113/7228	0.326043	0.553352	0.486859	LOC107994321	1
GO:0032990	BP cell part morphogenesis	2025-03-25	583/7228	0.327781	0.555554	0.488797	LOC107999943/LOC108004320/LOC107994321	3
GO:0007308	BP oocyte construction	2025-01-25	114/7228	0.328411	0.555875	0.489079	LOC108003664	1
GO:0007422	BP peripheral nervous system development	2025-01-25	115/7228	0.330771	0.557624	0.490618	LOC107999865	1
GO:0070085	BP glycosylation	2025-01-25	115/7228	0.330771	0.557624	0.490618	LOC107993965	1
GO:0071229	BP cellular response to acid chemical	2025-01-25	115/7228	0.330771	0.557624	0.490618	LOC108003664	1
GO:0051252	BP regulation of RNA metabolic process	2025-07-25	1638/7228	0.33173	0.558494	0.491383	LOC108001512/LOC108003664/LOC108001724/LOC108004320/LOC107999865/LOC107995171/LOC107994321	7
GO:0005929	CC cilium	2025-02-25	343/7228	0.334126	0.561777	0.494272	LOC107999802/LOC107998068	2
GO:0000904	BP cell morphogenesis involved in differentiation	2025-03-25	590/7228	0.33463	0.561786	0.49428	LOC107999943/LOC108004320/LOC107994321	3
GO:0006352	BP DNA-templated transcription, initiation	2025-01-25	117/7228	0.335468	0.561786	0.49428	LOC107995171	1
GO:0008038	BP neuron recognition	2025-01-25	117/7228	0.335468	0.561786	0.49428	LOC107999943	1
GO:0009790	BP embryo development	2025-05-25	1111/7228	0.33721	0.563453	0.495747	LOC108001512/LOC108003664/LOC108004320/LOC107999865/LOC107994321	5
GO:0030099	BP myeloid cell differentiation	2025-01-25	118/7228	0.337804	0.563453	0.495747	LOC107995171	1
GO:0060538	BP skeletal muscle organ development	2025-01-25	118/7228	0.337804	0.563453	0.495747	LOC107999865	1
GO:0048754	BP branching morphogenesis of an epithelial tube	2025-01-25	119/7228	0.340132	0.566588	0.498504	LOC107994321	1
GO:0046328	BP regulation of JNK cascade	2025-01-25	120/7228	0.342453	0.56895	0.500583	LOC107998068	1
GO:0050684	BP regulation of mRNA processing	2025-01-25	120/7228	0.342453	0.56895	0.500583	LOC108003664	1
GO:0032870	BP cellular response to hormone stimulus	2025-02-25	350/7228	0.34314	0.569044	0.500665	LOC108003664/LOC107994321	2
GO:0000302	BP response to reactive oxygen species	2025-01-25	121/7228	0.344766	0.569044	0.500665	LOC107999802	1
GO:0035148	BP tube formation	2025-01-25	121/7228	0.344766	0.569044	0.500665	LOC107999865	1
GO:0035966	BP response to topologically incorrect protein	2025-01-25	121/7228	0.344766	0.569044	0.500665	LOC108001512	1
GO:0043209	CC myelin sheath	2025-01-25	121/7228	0.344766	0.569044	0.500665	LOC107999802	1
GO:0043679	CC axon terminus	2025-01-25	122/7228	0.34707	0.571352	0.502697	LOC107994262	1
GO:0051271	BP negative regulation of cellular component movement	2025-01-25	122/7228	0.34707	0.571352	0.502697	LOC107994321	1
GO:0008344	BP adult locomotory behavior	2025-01-25	124/7228	0.351657	0.576644	0.507353	LOC108004320	1
GO:0009108	BP coenzyme biosynthetic process	2025-01-25	124/7228	0.351657	0.576644	0.507353	LOC107999802	1
GO:0050662	MF coenzyme binding	2025-01-25	124/7228	0.351657	0.576644	0.507353	LOC107999802	1
GO:0030334	BP regulation of cell migration	2025-02-25	358/7228	0.353403	0.57813	0.50866	LOC108003664/LOC107994321	2
GO:0021953	BP central nervous system neuron differentiation	2025-01-25	125/7228	0.353939	0.57813	0.50866	LOC107994321	1
GO:0061982	BP meiosis I cell cycle process	2025-01-25	125/7228	0.353939	0.57813	0.50866	LOC108003664	1
GO:0005509	MF calcium ion binding	2025-01-25	127/7228	0.358479	0.584789	0.514518	LOC107992695	1
GO:0002521	BP leukocyte differentiation	2025-01-25	128/7228	0.360737	0.586079	0.515654	LOC107995171	1
GO:0014069	CC postsynaptic density	2025-01-25	128/7228	0.360737	0.586079	0.515654	LOC108003664	1
GO:0051241	BP negative regulation of multicellular organismal process	2025-03-25	617/7228	0.361062	0.586079	0.515654	LOC107999865/LOC107995171/LOC107994321	3
GO:0007351	BP tripartite regional subdivision	2025-01-25	129/7228	0.362988	0.586079	0.515654	LOC108003664	1
GO:0008595	BP anterior/posterior axis specification, embryo	2025-01-25	129/7228	0.362988	0.586079	0.515654	LOC108003664	1
GO:0030139	CC endocytic vesicle	2025-01-25	129/7228	0.362988	0.586079	0.515654	LOC107995298	1
GO:0040013	BP negative regulation of locomotion	2025-01-25	129/7228	0.362988	0.586079	0.515654	LOC107994321	1
GO:0044306	CC neuron projection terminus	2025-01-25	129/7228	0.362988	0.586079	0.515654	LOC107994262	1
GO:0032279	CC asymmetric synapse	2025-01-25	131/7228	0.367467	0.591796	0.520684	LOC108003664	1
GO:0051249	BP regulation of lymphocyte activation	2025-01-25	131/7228	0.367467	0.591796	0.520684	LOC107995171	1
GO:1901137	BP carbohydrate derivative biosynthetic process	2025-02-25	370/7228	0.368712	0.593043	0.521781	LOC107999802/LOC107993965	2
GO:0009743	BP response to carbohydrate	2025-01-25	132/7228	0.369695	0.593112	0.521841	LOC107999802	1
GO:0098984	CC neuron to neuron synapse	2025-01-25	132/7228	0.369695	0.593112	0.521841	LOC108003664	1
GO:0007399	BP nervous system development	2025-07-25	1701/7228	0.371186	0.594684	0.523225	LOC108003664/LOC107994262/LOC107999943/LOC108004320/LOC107998068/LOC107999865/LOC107994321	7
GO:0032869	BP cellular response to insulin stimulus	2025-01-25	133/7228	0.371916	0.594684	0.523225	LOC108003664	1
GO:0051962	BP positive regulation of nervous system development	2025-02-25	373/7228	0.372521	0.594684	0.523225	LOC108003664/LOC107999865	2
GO:0006812	BP cation transport	2025-02-25	374/7228	0.373789	0.594684	0.523225	LOC108001512/LOC108002112	2
GO:0006164	BP purine nucleotide biosynthetic process	2025-01-25	134/7228	0.374129	0.594684	0.523225	LOC107999802	1
GO:0009152	BP purine ribonucleotide biosynthetic process	2025-01-25	134/7228	0.374129	0.594684	0.523225	LOC107999802	1
GO:0046649	BP lymphocyte activation	2025-01-25	134/7228	0.374129	0.594684	0.523225	LOC107995171	1
GO:0016788	MF hydrolase activity, acting on ester bonds	2025-02-25	376/7228	0.376322	0.594684	0.523225	LOC107998068/LOC107993965	2
GO:0008017	MF microtubule binding	2025-01-25	135/7228	0.376335	0.594684	0.523225	LOC107995298	1
GO:0034250	BP positive regulation of cellular amide metabolic process	2025-01-25	135/7228	0.376335	0.594684	0.523225	LOC108003664	1
GO:0045121	CC membrane raft	2025-01-25	135/7228	0.376335	0.594684	0.523225	LOC107999802	1
GO:0098857	CC membrane microdomain	2025-01-25	135/7228	0.376335	0.594684	0.523225	LOC107999802	1
GO:0018130	BP heterocycle biosynthetic process	2025-04-25	898/7228	0.377797	0.596249	0.524601	LOC107999802/LOC108001724/LOC107995171/LOC107994321	4
GO:0001077	MF DNA-binding transcription activator activity, RNA polymerase II-specific	2025-01-25	136/7228	0.378533	0.596663	0.524965	LOC108001724	1
GO:0099572	CC postsynaptic specialization	2025-01-25	137/7228	0.380724	0.599064	0.527078	LOC108003664	1
GO:2000145	BP regulation of cell motility	2025-02-25	381/7228	0.38264	0.599064	0.527078	LOC108003664/LOC107994321	2
GO:0008037	BP cell recognition	2025-01-25	138/7228	0.382907	0.599064	0.527078	LOC107999943	1
GO:0030426	CC growth cone	2025-01-25	138/7228	0.382907	0.599064	0.527078	LOC108003664	1
GO:0048863	BP stem cell differentiation	2025-01-25	138/7228	0.382907	0.599064	0.527078	LOC107999865	1
GO:0090092	BP regulation of transmembrane receptor protein serine/threonine kinase signaling pathway	2025-01-25	138/7228	0.382907	0.599064	0.527078	LOC107994321	1
GO:0006355	BP regulation of transcription, DNA-templated	2025-06-25	1447/7228	0.384193	0.600332	0.528194	LOC108001512/LOC108001724/LOC108004320/LOC107999865/LOC107995171/LOC107994321	6
GO:0009101	BP glycoprotein biosynthetic process	2025-01-25	139/7228	0.385083	0.600859	0.528657	LOC107993965	1
GO:0031175	BP neuron projection development	2025-03-25	642/7228	0.385483	0.600859	0.528657	LOC107999943/LOC108004320/LOC107994321	3
GO:0032872	BP regulation of stress-activated MAPK cascade	2025-01-25	140/7228	0.387251	0.601384	0.52912	LOC107998068	1
GO:0070302	BP regulation of stress-activated protein kinase signaling cascade	2025-01-25	140/7228	0.387251	0.601384	0.52912	LOC107998068	1
GO:0072522	BP purine-containing compound biosynthetic process	2025-01-25	140/7228	0.387251	0.601384	0.52912	LOC107999802	1
GO:0000209	BP protein polyubiquitination	2025-01-25	141/7228	0.389413	0.603051	0.530586	LOC107995171	1
GO:2000112	BP regulation of cellular macromolecule biosynthetic process	2025-07-25	1730/7228	0.389603	0.603051	0.530586	LOC108001512/LOC108003664/LOC108001724/LOC108004320/LOC107999865/LOC107995171/LOC107994321	7
GO:0019438	BP aromatic compound biosynthetic process	2025-04-25	913/7228	0.390238	0.603051	0.530586	LOC107999802/LOC108001724/LOC107995171/LOC107994321	4
GO:0035295	BP tube development	2025-04-25	913/7228	0.390238	0.603051	0.530586	LOC108001512/LOC108004320/LOC107999865/LOC107994321	4
GO:0006631	BP fatty acid metabolic process	2025-01-25	143/7228	0.393713	0.604717	0.532052	LOC107993965	1
GO:0009260	BP ribonucleotide biosynthetic process	2025-01-25	143/7228	0.393713	0.604717	0.532052	LOC107999802	1
GO:0016791	MF phosphatase activity	2025-01-25	143/7228	0.393713	0.604717	0.532052	LOC107998068	1
GO:0030427	CC site of polarized growth	2025-01-25	143/7228	0.393713	0.604717	0.532052	LOC108003664	1
GO:0098589	CC membrane region	2025-01-25	143/7228	0.393713	0.604717	0.532052	LOC107999802	1
GO:0007584	BP response to nutrient	2025-01-25	144/7228	0.395853	0.605789	0.532995	LOC107999802	1
GO:0022407	BP regulation of cell-cell adhesion	2025-01-25	144/7228	0.395853	0.605789	0.532995	LOC107995171	1
GO:0045785	BP positive regulation of cell adhesion	2025-01-25	144/7228	0.395853	0.605789	0.532995	LOC107995171	1
GO:0010720	BP positive regulation of cell development	2025-02-25	392/7228	0.396456	0.605977	0.533161	LOC108003664/LOC107999865	2
GO:0002064	BP epithelial cell development	2025-02-25	393/7228	0.397706	0.606842	0.533922	LOC108003664/LOC107999865	2
GO:0043062	BP extracellular structure organization	2025-01-25	145/7228	0.397985	0.606842	0.533922	LOC107993965	1
GO:0031965	CC nuclear membrane	2025-01-25	147/7228	0.402227	0.611094	0.537663	LOC107998068	1
GO:0046390	BP ribose phosphate biosynthetic process	2025-01-25	147/7228	0.402227	0.611094	0.537663	LOC107999802	1
GO:0060828	BP regulation of canonical Wnt signaling pathway	2025-01-25	147/7228	0.402227	0.611094	0.537663	LOC107995298	1
GO:0034645	BP cellular macromolecule biosynthetic process	2025-05-25	1200/7228	0.402808	0.61124	0.537792	LOC108003664/LOC108001724/LOC107993965/LOC107995171/LOC107994321	5
GO:0008015	BP blood circulation	2025-01-25	148/7228	0.404338	0.611355	0.537892	LOC107994321	1
GO:0016054	BP organic acid catabolic process	2025-01-25	148/7228	0.404338	0.611355	0.537892	LOC107993965	1
GO:0046395	BP carboxylic acid catabolic process	2025-01-25	148/7228	0.404338	0.611355	0.537892	LOC107993965	1
GO:1903506	BP regulation of nucleic acid-templated transcription	2025-06-25	1480/7228	0.406659	0.614129	0.540333	LOC108001512/LOC108001724/LOC108004320/LOC107999865/LOC107995171/LOC107994321	6
GO:2001141	BP regulation of RNA biosynthetic process	2025-06-25	1483/7228	0.408705	0.61648	0.542402	LOC108001512/LOC108001724/LOC108004320/LOC107999865/LOC107995171/LOC107994321	6
GO:0045088	BP regulation of innate immune response	2025-01-25	151/7228	0.410626	0.617899	0.54365	LOC108004046	1
GO:0046034	BP ATP metabolic process	2025-01-25	151/7228	0.410626	0.617899	0.54365	LOC107999802	1
GO:0035239	BP tube morphogenesis	2025-03-25	670/7228	0.412669	0.619554	0.545106	LOC108001512/LOC107999865/LOC107994321	3
GO:0045665	BP negative regulation of neuron differentiation	2025-01-25	152/7228	0.412708	0.619554	0.545106	LOC107999865	1
GO:2000026	BP regulation of multicellular organismal development	2025-05-25	1216/7228	0.414662	0.620453	0.545897	LOC108003664/LOC107998068/LOC107999865/LOC107995171/LOC107994321	5
GO:0000578	BP embryonic axis specification	2025-01-25	153/7228	0.414783	0.620453	0.545897	LOC108003664	1
GO:0002694	BP regulation of leukocyte activation	2025-01-25	153/7228	0.414783	0.620453	0.545897	LOC107995171	1
GO:0015077	MF monovalent inorganic cation transmembrane transporter activity	2025-01-25	154/7228	0.416851	0.622807	0.547968	LOC108002112	1
GO:0043207	BP response to external biotic stimulus	2025-02-25	410/7228	0.418793	0.622934	0.54808	LOC108003664/LOC107994321	2
GO:0051707	BP response to other organism	2025-02-25	410/7228	0.418793	0.622934	0.54808	LOC108003664/LOC107994321	2
GO:0050657	BP nucleic acid transport	2025-01-25	155/7228	0.418912	0.622934	0.54808	LOC108003664	1
GO:0050658	BP RNA transport	2025-01-25	155/7228	0.418912	0.622934	0.54808	LOC108003664	1
GO:0044271	BP cellular nitrogen compound biosynthetic process	2025-05-25	1224/7228	0.420588	0.623781	0.548826	LOC107999802/LOC108003664/LOC108001724/LOC107995171/LOC107994321	5
GO:0016311	BP dephosphorylation	2025-01-25	156/7228	0.420966	0.623781	0.548826	LOC107998068	1
GO:0045471	BP response to ethanol	2025-01-25	156/7228	0.420966	0.623781	0.548826	LOC107994321	1
GO:0010556	BP regulation of macromolecule biosynthetic process	2025-07-25	1781/7228	0.422219	0.624904	0.549813	LOC108001512/LOC108003664/LOC108001724/LOC108004320/LOC107999865/LOC107995171/LOC107994321	7
GO:0019219	BP regulation of nucleobase-containing compound metabolic process	2025-07-25	1784/7228	0.424143	0.626891	0.551561	LOC108001512/LOC108003664/LOC108001724/LOC108004320/LOC107999865/LOC107995171/LOC107994321	7
GO:0032868	BP response to insulin	2025-01-25	158/7228	0.425053	0.626891	0.551561	LOC108003664	1
GO:0051236	BP establishment of RNA localization	2025-01-25	158/7228	0.425053	0.626891	0.551561	LOC108003664	1
GO:0003013	BP circulatory system process	2025-01-25	159/7228	0.427086	0.629153	0.553552	LOC107994321	1
GO:0009410	BP response to xenobiotic stimulus	2025-01-25	160/7228	0.429112	0.630665	0.554882	LOC107993965	1
GO:0090287	BP regulation of cellular response to growth factor stimulus	2025-01-25	160/7228	0.429112	0.630665	0.554882	LOC107994321	1
GO:0040011	BP locomotion	2025-04-25	961/7228	0.429941	0.631147	0.555306	LOC107999943/LOC108004320/LOC107999865/LOC107994321	4
GO:0009059	BP macromolecule biosynthetic process	2025-05-25	1238/7228	0.430949	0.631296	0.555438	LOC108003664/LOC108001724/LOC107993965/LOC107995171/LOC107994321	5
GO:0044255	BP cellular lipid metabolic process	2025-02-25	420/7228	0.431044	0.631296	0.555438	LOC107993965/LOC107994321	2
GO:0006952	BP defense response	2025-02-25	422/7228	0.433479	0.634127	0.557928	LOC108004046/LOC108004050	2
GO:0009607	BP response to biotic stimulus	2025-02-25	423/7228	0.434695	0.634581	0.558327	LOC108003664/LOC107994321	2
GO:0000902	BP cell morphogenesis	2025-03-25	693/7228	0.434796	0.634581	0.558327	LOC107999943/LOC108004320/LOC107994321	3
GO:0051188	BP cofactor biosynthetic process	2025-01-25	164/7228	0.437148	0.637276	0.560698	LOC107999802	1
GO:0016053	BP organic acid biosynthetic process	2025-01-25	165/7228	0.43914	0.637967	0.561307	LOC107999802	1
GO:0046394	BP carboxylic acid biosynthetic process	2025-01-25	165/7228	0.43914	0.637967	0.561307	LOC107999802	1
GO:0048813	BP dendrite morphogenesis	2025-01-25	165/7228	0.43914	0.637967	0.561307	LOC107994321	1
GO:0014706	BP striated muscle tissue development	2025-01-25	166/7228	0.441125	0.639378	0.562548	LOC107999865	1
GO:0048599	BP oocyte development	2025-01-25	166/7228	0.441125	0.639378	0.562548	LOC108003664	1
GO:0009948	BP anterior/posterior axis specification	2025-01-25	167/7228	0.443104	0.641417	0.564342	LOC108003664	1
GO:0030182	BP neuron differentiation	2025-04-25	979/7228	0.444736	0.641417	0.564342	LOC107999943/LOC108004320/LOC107999865/LOC107994321	4
GO:0001709	BP cell fate determination	2025-01-25	168/7228	0.445075	0.641417	0.564342	LOC108003664	1
GO:0009205	BP purine ribonucleoside triphosphate metabolic process	2025-01-25	168/7228	0.445075	0.641417	0.564342	LOC107999802	1
GO:0050865	BP regulation of cell activation	2025-01-25	168/7228	0.445075	0.641417	0.564342	LOC107995171	1
GO:0033993	BP response to lipid	2025-02-25	433/7228	0.446787	0.642415	0.56522	LOC108003664/LOC107994321	2
GO:0061061	BP muscle structure development	2025-02-25	433/7228	0.446787	0.642415	0.56522	LOC107999802/LOC107999865	2
GO:0009144	BP purine nucleoside triphosphate metabolic process	2025-01-25	170/7228	0.448999	0.644127	0.566726	LOC107999802	1
GO:0009199	BP ribonucleoside triphosphate metabolic process	2025-01-25	170/7228	0.448999	0.644127	0.566726	LOC107999802	1
GO:0044281	BP small molecule metabolic process	2025-04-25	985/7228	0.449651	0.644329	0.566904	LOC107999802/LOC107993950/LOC107993965/LOC107994047	4
GO:0044456	CC synapse part	2025-02-25	438/7228	0.452784	0.648082	0.570206	LOC108003664/LOC107994262	2
GO:0051173	BP positive regulation of nitrogen compound metabolic process	2025-06-25	1549/7228	0.453729	0.648698	0.570748	LOC108003664/LOC108001724/LOC108004320/LOC107999865/LOC107995171/LOC107994321	6
GO:0009126	BP purine nucleoside monophosphate metabolic process	2025-01-25	174/7228	0.456766	0.651563	0.573269	LOC107999802	1
GO:0009167	BP purine ribonucleoside monophosphate metabolic process	2025-01-25	174/7228	0.456766	0.651563	0.573269	LOC107999802	1
GO:0031253	CC cell projection membrane	2025-01-25	175/7228	0.458691	0.65357	0.575035	LOC107998068	1
GO:0009165	BP nucleotide biosynthetic process	2025-01-25	176/7228	0.46061	0.654817	0.576132	LOC107999802	1
GO:0060537	BP muscle tissue development	2025-01-25	176/7228	0.46061	0.654817	0.576132	LOC107999865	1
GO:0030424	CC axon	2025-02-25	445/7228	0.461124	0.654817	0.576132	LOC108003664/LOC107994262	2
GO:0051270	BP regulation of cellular component movement	2025-02-25	446/7228	0.46231	0.655763	0.576964	LOC108003664/LOC107994321	2
GO:0045595	BP regulation of cell differentiation	2025-04-25	1002/7228	0.463524	0.656551	0.577657	LOC108003664/LOC107999865/LOC107995171/LOC107994321	4
GO:0015931	BP nucleobase-containing compound transport	2025-01-25	178/7228	0.464428	0.656551	0.577657	LOC108003664	1
GO:1901293	BP nucleoside phosphate biosynthetic process	2025-01-25	178/7228	0.464428	0.656551	0.577657	LOC107999802	1
GO:0009653	BP anatomical structure morphogenesis	2025-07-25	1848/7228	0.465199	0.656905	0.577969	LOC107999802/LOC108001512/LOC108003664/LOC107999943/LOC108004320/LOC107999865/LOC107994321	7
GO:0001754	BP eye photoreceptor cell differentiation	2025-01-25	179/7228	0.466327	0.657026	0.578075	LOC107999865	1
GO:0042578	MF phosphoric ester hydrolase activity	2025-01-25	179/7228	0.466327	0.657026	0.578075	LOC107998068	1
GO:0022804	MF active transmembrane transporter activity	2025-01-25	180/7228	0.46822	0.65824	0.579144	LOC108002112	1
GO:0048699	BP generation of neurons	2025-05-25	1291/7228	0.469978	0.65824	0.579144	LOC108003664/LOC107999943/LOC108004320/LOC107999865/LOC107994321	5
GO:0009141	BP nucleoside triphosphate metabolic process	2025-01-25	181/7228	0.470106	0.65824	0.579144	LOC107999802	1
GO:0015672	BP monovalent inorganic cation transport	2025-01-25	181/7228	0.470106	0.65824	0.579144	LOC108002112	1
GO:0050878	BP regulation of body fluid levels	2025-01-25	181/7228	0.470106	0.65824	0.579144	LOC108004050	1
GO:0031326	BP regulation of cellular biosynthetic process	2025-07-25	1856/7228	0.470321	0.65824	0.579144	LOC108001512/LOC108003664/LOC108001724/LOC108004320/LOC107999865/LOC107995171/LOC107994321	7
GO:0003006	BP developmental process involved in reproduction	2025-04-25	1012/7228	0.471643	0.658378	0.579265	LOC108001512/LOC108003664/LOC107999865/LOC107994321	4
GO:0009100	BP glycoprotein metabolic process	2025-01-25	182/7228	0.471986	0.658378	0.579265	LOC107993965	1
GO:0009161	BP ribonucleoside monophosphate metabolic process	2025-01-25	182/7228	0.471986	0.658378	0.579265	LOC107999802	1
GO:1901576	BP organic substance biosynthetic process	2025-07-25	1860/7228	0.47288	0.658897	0.579722	LOC107999802/LOC108003664/LOC108001724/LOC107993965/LOC107995171/LOC107994047/LOC107994321	7
GO:0048569	BP post-embryonic animal organ development	2025-02-25	456/7228	0.474095	0.659861	0.58057	LOC107999802/LOC108001512	2
GO:0015980	BP energy derivation by oxidation of organic compounds	2025-01-25	184/7228	0.475726	0.660673	0.581284	LOC107999802	1
GO:0031668	BP cellular response to extracellular stimulus	2025-01-25	184/7228	0.475726	0.660673	0.581284	LOC107999802	1
GO:0015631	MF tubulin binding	2025-01-25	185/7228	0.477587	0.662527	0.582915	LOC107995298	1
GO:0006928	BP movement of cell or subcellular component	2025-04-25	1021/7228	0.478922	0.662912	0.583254	LOC107999943/LOC108004320/LOC107999865/LOC107994321	4
GO:0006644	BP phospholipid metabolic process	2025-01-25	186/7228	0.479441	0.662912	0.583254	LOC107994321	1
GO:0009994	BP oocyte differentiation	2025-01-25	186/7228	0.479441	0.662912	0.583254	LOC108003664	1
GO:0002165	BP instar larval or pupal development	2025-02-25	462/7228	0.481098	0.664474	0.584629	LOC108001512/LOC107993950	2
GO:2000027	BP regulation of animal organ morphogenesis	2025-01-25	188/7228	0.483131	0.666552	0.586456	LOC107999865	1
GO:0071375	BP cellular response to peptide hormone stimulus	2025-01-25	189/7228	0.484967	0.667623	0.587399	LOC108003664	1
GO:0098813	BP nuclear chromosome segregation	2025-01-25	189/7228	0.484967	0.667623	0.587399	LOC108003664	1
GO:0009058	BP biosynthetic process	2025-07-25	1883/7228	0.487567	0.670471	0.589905	LOC107999802/LOC108003664/LOC108001724/LOC107993965/LOC107995171/LOC107994047/LOC107994321	7
GO:0009123	BP nucleoside monophosphate metabolic process	2025-01-25	191/7228	0.488619	0.671185	0.590533	LOC107999802	1
GO:0007444	BP imaginal disc development	2025-02-25	469/7228	0.489203	0.671257	0.590597	LOC108001512/LOC108004320	2
GO:0007350	BP blastoderm segmentation	2025-01-25	192/7228	0.490436	0.671487	0.590798	LOC108003664	1
GO:1903706	BP regulation of hemopoiesis	2025-01-25	192/7228	0.490436	0.671487	0.590798	LOC107995171	1
GO:0016358	BP dendrite development	2025-01-25	193/7228	0.492246	0.672505	0.591695	LOC107994321	1
GO:0046486	BP glycerolipid metabolic process	2025-01-25	193/7228	0.492246	0.672505	0.591695	LOC107993965	1
GO:0019752	BP carboxylic acid metabolic process	2025-02-25	473/7228	0.493803	0.673353	0.592441	LOC107999802/LOC107993965	2
GO:0009889	BP regulation of biosynthetic process	2025-07-25	1893/7228	0.493935	0.673353	0.592441	LOC108001512/LOC108003664/LOC108001724/LOC108004320/LOC107999865/LOC107995171/LOC107994321	7
GO:0031325	BP positive regulation of cellular metabolic process	2025-06-25	1616/7228	0.499077	0.679076	0.597476	LOC108003664/LOC108001724/LOC108004320/LOC107999865/LOC107995171/LOC107994321	6
GO:0006955	BP immune response	2025-02-25	478/7228	0.499518	0.679076	0.597476	LOC108004046/LOC108004050	2
GO:0051239	BP regulation of multicellular organismal process	2025-06-25	1617/7228	0.499748	0.679076	0.597476	LOC108003664/LOC107998068/LOC107993965/LOC107999865/LOC107995171/LOC107994321	6
GO:0051146	BP striated muscle cell differentiation	2025-01-25	198/7228	0.501207	0.680325	0.598574	LOC107999802	1
GO:0045664	BP regulation of neuron differentiation	2025-02-25	481/7228	0.50293	0.681929	0.599986	LOC108003664/LOC107999865	2
GO:0010604	BP positive regulation of macromolecule metabolic process	2025-06-25	1623/7228	0.503772	0.682338	0.600346	LOC108003664/LOC108001724/LOC108004320/LOC107999865/LOC107995171/LOC107994321	6
GO:0003713	MF transcription coactivator activity	2025-01-25	200/7228	0.504748	0.682686	0.600652	LOC107995171	1
GO:0048468	BP cell development	2025-06-25	1625/7228	0.505112	0.682686	0.600652	LOC108003664/LOC107999943/LOC108004320/LOC107999865/LOC107995171/LOC107994321	6
GO:0030335	BP positive regulation of cell migration	2025-01-25	201/7228	0.50651	0.683111	0.601026	LOC108003664	1
GO:0046530	BP photoreceptor cell differentiation	2025-01-25	201/7228	0.50651	0.683111	0.601026	LOC107999865	1
GO:0042127	BP regulation of cell proliferation	2025-03-25	773/7228	0.509553	0.686371	0.603894	LOC108003664/LOC107999865/LOC107995171	3
GO:0016331	BP morphogenesis of embryonic epithelium	2025-01-25	203/7228	0.510015	0.686371	0.603894	LOC107999865	1
GO:0048565	BP digestive tract development	2025-01-25	205/7228	0.513497	0.688118	0.605432	LOC108001512	1
GO:0140013	BP meiotic nuclear division	2025-01-25	205/7228	0.513497	0.688118	0.605432	LOC108003664	1
GO:1901653	BP cellular response to peptide	2025-01-25	205/7228	0.513497	0.688118	0.605432	LOC108003664	1
GO:2000147	BP positive regulation of cell motility	2025-01-25	205/7228	0.513497	0.688118	0.605432	LOC108003664	1
GO:1903311	BP regulation of mRNA metabolic process	2025-01-25	206/7228	0.515229	0.689706	0.606829	LOC108003664	1
GO:0043010	BP camera-type eye development	2025-01-25	207/7228	0.516954	0.691283	0.608216	LOC107999865	1
GO:0030534	BP adult behavior	2025-01-25	208/7228	0.518674	0.692848	0.609593	LOC108004320	1
GO:0005819	CC spindle	2025-01-25	209/7228	0.520389	0.693252	0.609948	LOC108003664	1
GO:0043005	CC neuron projection	2025-03-25	785/7228	0.520394	0.693252	0.609948	LOC108003664/LOC107994262/LOC107998068	3
GO:0022008	BP neurogenesis	2025-05-25	1361/7228	0.520626	0.693252	0.609948	LOC108003664/LOC107999943/LOC108004320/LOC107999865/LOC107994321	5
GO:0055123	BP digestive system development	2025-01-25	212/7228	0.525496	0.69863	0.61468	LOC108001512	1
GO:0051094	BP positive regulation of developmental process	2025-03-25	791/7228	0.525773	0.69863	0.61468	LOC108003664/LOC107999865/LOC107995171	3
GO:0071496	BP cellular response to external stimulus	2025-01-25	215/7228	0.530551	0.704237	0.619613	LOC107999802	1
GO:0003729	MF mRNA binding	2025-01-25	216/7228	0.532224	0.705715	0.620914	LOC108003664	1
GO:0043436	BP oxoacid metabolic process	2025-02-25	511/7228	0.53628	0.709498	0.624242	LOC107999802/LOC107993965	2
GO:0001701	BP in utero embryonic development	2025-01-25	219/7228	0.537211	0.709498	0.624242	LOC107999865	1
GO:0050768	BP negative regulation of neurogenesis	2025-01-25	219/7228	0.537211	0.709498	0.624242	LOC107999865	1
GO:0042981	BP regulation of apoptotic process	2025-03-25	804/7228	0.537328	0.709498	0.624242	LOC107999802/LOC107998068/LOC107999865	3
GO:0006082	BP organic acid metabolic process	2025-02-25	513/7228	0.538453	0.710239	0.624894	LOC107999802/LOC107993965	2
GO:0042221	BP response to chemical	2025-07-25	1965/7228	0.539311	0.710628	0.625237	LOC107999802/LOC108001512/LOC108003664/LOC107999943/LOC108004320/LOC107993965/LOC107994321	7
GO:0019216	BP regulation of lipid metabolic process	2025-01-25	221/7228	0.540506	0.71146	0.625968	LOC107993965	1
GO:0010976	BP positive regulation of neuron projection development	2025-01-25	222/7228	0.542146	0.712874	0.627212	LOC108003664	1
GO:0006403	BP RNA localization	2025-01-25	223/7228	0.54378	0.714277	0.628447	LOC108003664	1
GO:0042060	BP wound healing	2025-01-25	224/7228	0.545408	0.71567	0.629673	LOC108004050	1
GO:0001101	BP response to acid chemical	2025-01-25	225/7228	0.54703	0.716195	0.630134	LOC108003664	1
GO:0007517	BP muscle organ development	2025-01-25	225/7228	0.54703	0.716195	0.630134	LOC107999865	1
GO:0006139	BP nucleobase-containing compound metabolic process	2025-07-25	1979/7228	0.548012	0.716195	0.630134	LOC107999802/LOC108003664/LOC108001724/LOC107993965/LOC107995171/LOC107994047/LOC107994321	7
GO:0040012	BP regulation of locomotion	2025-02-25	522/7228	0.548151	0.716195	0.630134	LOC108003664/LOC107994321	2
GO:0007059	BP chromosome segregation	2025-01-25	226/7228	0.548647	0.716195	0.630134	LOC108003664	1
GO:0001654	BP eye development	2025-02-25	524/7228	0.550288	0.717594	0.631366	LOC107999865/LOC107995171	2
GO:0005975	BP carbohydrate metabolic process	2025-01-25	228/7228	0.551865	0.718907	0.63252	LOC107999802	1
GO:0051272	BP positive regulation of cellular component movement	2025-01-25	230/7228	0.55506	0.722323	0.635526	LOC108003664	1
GO:0032989	BP cellular component morphogenesis	2025-03-25	826/7228	0.556561	0.723529	0.636587	LOC107999943/LOC108004320/LOC107994321	3
GO:0048666	BP neuron development	2025-03-25	831/7228	0.560873	0.727551	0.640126	LOC107999943/LOC108004320/LOC107994321	3
GO:0009725	BP response to hormone	2025-02-25	534/7228	0.560877	0.727551	0.640126	LOC108003664/LOC107994321	2
GO:0050808	BP synapse organization	2025-01-25	234/7228	0.561386	0.727551	0.640126	LOC107994262	1
GO:0043067	BP regulation of programmed cell death	2025-03-25	834/7228	0.56345	0.729476	0.64182	LOC107999802/LOC107998068/LOC107999865	3
GO:0120025	CC plasma membrane bounded cell projection	2025-04-25	1131/7228	0.565004	0.730738	0.64293	LOC107999802/LOC108003664/LOC107994262/LOC107998068	4
GO:0042692	BP muscle cell differentiation	2025-01-25	237/7228	0.566073	0.731371	0.643487	LOC107999802	1
GO:0045202	CC synapse	2025-02-25	540/7228	0.567152	0.731876	0.643931	LOC108003664/LOC107994262	2
GO:0098794	CC postsynapse	2025-01-25	238/7228	0.567625	0.731876	0.643931	LOC108003664	1
GO:0048585	BP negative regulation of response to stimulus	2025-03-25	840/7228	0.568579	0.732358	0.644355	LOC108004046/LOC107998068/LOC107994321	3
GO:1901700	BP response to oxygen-containing compound	2025-03-25	843/7228	0.571131	0.734894	0.646587	LOC107999802/LOC108003664/LOC107994321	3
GO:0042995	CC cell projection	2025-04-25	1141/7228	0.572509	0.735401	0.647032	LOC107999802/LOC108003664/LOC107994262/LOC107998068	4
GO:0006950	BP response to stress	2025-06-25	1728/7228	0.572691	0.735401	0.647032	LOC107999802/LOC108001512/LOC108003664/LOC108004046/LOC108004050/LOC107994321	6
GO:0097305	BP response to alcohol	2025-01-25	242/7228	0.573779	0.736048	0.647602	LOC107994321	1
GO:0016477	BP cell migration	2025-02-25	549/7228	0.576451	0.737975	0.649297	LOC107999865/LOC107994321	2
GO:0032269	BP negative regulation of cellular protein metabolic process	2025-02-25	549/7228	0.576451	0.737975	0.649297	LOC108003664/LOC107998068	2
GO:0071396	BP cellular response to lipid	2025-01-25	245/7228	0.578339	0.738891	0.650103	LOC108003664	1
GO:1903046	BP meiotic cell cycle process	2025-01-25	245/7228	0.578339	0.738891	0.650103	LOC108003664	1
GO:0007476	BP imaginal disc-derived wing morphogenesis	2025-01-25	246/7228	0.579848	0.739321	0.650482	LOC108001512	1
GO:0022890	MF inorganic cation transmembrane transporter activity	2025-01-25	246/7228	0.579848	0.739321	0.650482	LOC108002112	1
GO:0009893	BP positive regulation of metabolic process	2025-06-25	1742/7228	0.581615	0.740825	0.651804	LOC108003664/LOC108001724/LOC108004320/LOC107999865/LOC107995171/LOC107994321	6
GO:0036094	MF small molecule binding	2025-02-25	555/7228	0.582576	0.7413	0.652223	LOC107999802/LOC107995298	2
GO:0001667	BP ameboidal-type cell migration	2025-01-25	249/7228	0.584346	0.742803	0.653545	LOC107999865	1
GO:0031347	BP regulation of defense response	2025-01-25	250/7228	0.585835	0.743946	0.654551	LOC108004046	1
GO:0009798	BP axis specification	2025-01-25	251/7228	0.587319	0.744331	0.654889	LOC108003664	1
GO:0010721	BP negative regulation of cell development	2025-01-25	251/7228	0.587319	0.744331	0.654889	LOC107999865	1
GO:0006417	BP regulation of translation	2025-01-25	252/7228	0.588798	0.744708	0.655221	LOC108003664	1
GO:0007472	BP wing disc morphogenesis	2025-01-25	252/7228	0.588798	0.744708	0.655221	LOC108001512	1
GO:0051240	BP positive regulation of multicellular organismal process	2025-03-25	871/7228	0.59455	0.746476	0.656777	LOC108003664/LOC107999865/LOC107995171	3
GO:0005215	MF transporter activity	2025-02-25	567/7228	0.594644	0.746476	0.656777	LOC107995298/LOC108002112	2
GO:0030001	BP metal ion transport	2025-01-25	256/7228	0.594662	0.746476	0.656777	LOC108001512	1
GO:0043434	BP response to peptide hormone	2025-01-25	256/7228	0.594662	0.746476	0.656777	LOC108003664	1
GO:0050804	BP modulation of chemical synaptic transmission	2025-01-25	256/7228	0.594662	0.746476	0.656777	LOC108003664	1
GO:0006811	BP ion transport	2025-02-25	568/7228	0.595639	0.746476	0.656777	LOC108001512/LOC108002112	2
GO:0010243	BP response to organonitrogen compound	2025-02-25	568/7228	0.595639	0.746476	0.656777	LOC107999802/LOC108003664	2
GO:0001933	BP negative regulation of protein phosphorylation	2025-01-25	257/7228	0.596115	0.746476	0.656777	LOC107998068	1
GO:0030707	BP ovarian follicle cell development	2025-01-25	257/7228	0.596115	0.746476	0.656777	LOC108003664	1
GO:0099177	BP regulation of trans-synaptic signaling	2025-01-25	257/7228	0.596115	0.746476	0.656777	LOC108003664	1
GO:0009628	BP response to abiotic stimulus	2025-03-25	874/7228	0.597016	0.746862	0.657116	LOC107999802/LOC108003664/LOC107994321	3
GO:0051248	BP negative regulation of protein metabolic process	2025-02-25	571/7228	0.598613	0.748118	0.658222	LOC108003664/LOC107998068	2
GO:0006091	BP generation of precursor metabolites and energy	2025-01-25	263/7228	0.604732	0.755016	0.664291	LOC107999802	1
GO:0070887	BP cellular response to chemical stimulus	2025-04-25	1190/7228	0.608367	0.758311	0.66719	LOC108001512/LOC108003664/LOC107993965/LOC107994321	4
GO:0098662	BP inorganic cation transmembrane transport	2025-01-25	266/7228	0.608973	0.758311	0.66719	LOC108002112	1
GO:0050767	BP regulation of neurogenesis	2025-02-25	583/7228	0.610358	0.758311	0.66719	LOC108003664/LOC107999865	2
GO:0051321	BP meiotic cell cycle	2025-01-25	267/7228	0.610377	0.758311	0.66719	LOC108003664	1
GO:0051961	BP negative regulation of nervous system development	2025-01-25	267/7228	0.610377	0.758311	0.66719	LOC107999865	1
GO:0030155	BP regulation of cell adhesion	2025-01-25	268/7228	0.611777	0.759301	0.668061	LOC107995171	1
GO:0005635	CC nuclear envelope	2025-01-25	269/7228	0.613171	0.759537	0.668268	LOC107998068	1
GO:0034655	BP nucleobase-containing compound catabolic process	2025-01-25	269/7228	0.613171	0.759537	0.668268	LOC107999802	1
GO:0008324	MF cation transmembrane transporter activity	2025-01-25	270/7228	0.614561	0.760511	0.669126	LOC108002112	1
GO:0042493	BP response to drug	2025-02-25	588/7228	0.615179	0.76053	0.669142	LOC107999802/LOC107994321	2
GO:0050793	BP regulation of developmental process	2025-05-25	1500/7228	0.615798	0.76055	0.669159	LOC108003664/LOC107998068/LOC107999865/LOC107995171/LOC107994321	5
GO:0016567	BP protein ubiquitination	2025-01-25	274/7228	0.620072	0.764331	0.672486	LOC107995171	1
GO:0098793	CC presynapse	2025-01-25	274/7228	0.620072	0.764331	0.672486	LOC107994262	1
GO:0071495	BP cellular response to endogenous stimulus	2025-02-25	597/7228	0.623751	0.768115	0.675816	LOC108003664/LOC107994321	2
GO:1901566	BP organonitrogen compound biosynthetic process	2025-03-25	911/7228	0.626692	0.769681	0.677194	LOC107999802/LOC108003664/LOC107993965	3
GO:0040017	BP positive regulation of locomotion	2025-01-25	279/7228	0.626854	0.769681	0.677194	LOC108003664	1
GO:0042326	BP negative regulation of phosphorylation	2025-01-25	279/7228	0.626854	0.769681	0.677194	LOC107998068	1
GO:0009952	BP anterior/posterior pattern specification	2025-01-25	282/7228	0.630867	0.773856	0.680867	LOC108003664	1
GO:0044249	BP cellular biosynthetic process	2025-06-25	1823/7228	0.631693	0.77398	0.680976	LOC107999802/LOC108003664/LOC108001724/LOC107993965/LOC107995171/LOC107994321	6
GO:0045666	BP positive regulation of neuron differentiation	2025-01-25	283/7228	0.632196	0.77398	0.680976	LOC108003664	1
GO:0007163	BP establishment or maintenance of cell polarity	2025-01-25	284/7228	0.63352	0.774848	0.68174	LOC108003664	1
GO:0120036	BP plasma membrane bounded cell projection organization	2025-03-25	922/7228	0.635251	0.775813	0.682588	LOC107999943/LOC108004320/LOC107994321	3
GO:0008610	BP lipid biosynthetic process	2025-01-25	286/7228	0.636154	0.775813	0.682588	LOC107993965	1
GO:0035120	BP post-embryonic appendage morphogenesis	2025-01-25	286/7228	0.636154	0.775813	0.682588	LOC108001512	1
GO:1901652	BP response to peptide	2025-01-25	287/7228	0.637465	0.77666	0.683333	LOC108003664	1
GO:0006979	BP response to oxidative stress	2025-01-25	289/7228	0.640072	0.778443	0.684903	LOC107999802	1
GO:1901698	BP response to nitrogen compound	2025-02-25	615/7228	0.640482	0.778443	0.684903	LOC107999802/LOC108003664	2
GO:0031346	BP positive regulation of cell projection organization	2025-01-25	290/7228	0.641368	0.778443	0.684903	LOC108003664	1
GO:0030030	BP cell projection organization	2025-03-25	930/7228	0.641398	0.778443	0.684903	LOC107999943/LOC108004320/LOC107994321	3
GO:0009611	BP response to wounding	2025-01-25	291/7228	0.642661	0.778477	0.684933	LOC108004050	1
GO:0035114	BP imaginal disc-derived appendage morphogenesis	2025-01-25	291/7228	0.642661	0.778477	0.684933	LOC108001512	1
GO:0016070	BP RNA metabolic process	2025-04-25	1241/7228	0.643939	0.778542	0.684989	LOC108003664/LOC108001724/LOC107995171/LOC107994321	4
GO:0044270	BP cellular nitrogen compound catabolic process	2025-01-25	292/7228	0.643948	0.778542	0.684989	LOC107999802	1
GO:0046700	BP heterocycle catabolic process	2025-01-25	293/7228	0.645232	0.779346	0.685697	LOC107999802	1
GO:1901575	BP organic substance catabolic process	2025-03-25	938/7228	0.647478	0.781311	0.687426	LOC107999802/LOC108004046/LOC107993965	3
GO:0002376	BP immune system process	2025-03-25	941/7228	0.649742	0.781886	0.687932	LOC108004046/LOC108004050/LOC107995171	3
GO:0002066	BP columnar/cuboidal epithelial cell development	2025-01-25	297/7228	0.650321	0.781886	0.687932	LOC108003664	1
GO:0048737	BP imaginal disc-derived appendage development	2025-01-25	297/7228	0.650321	0.781886	0.687932	LOC108001512	1
GO:0048870	BP cell motility	2025-02-25	626/7228	0.650435	0.781886	0.687932	LOC107999865/LOC107994321	2
GO:0032446	BP protein modification by small protein conjugation	2025-01-25	298/7228	0.651582	0.782519	0.688489	LOC107995171	1
GO:0051674	BP localization of cell	2025-02-25	629/7228	0.653114	0.783613	0.689451	LOC107999865/LOC107994321	2
GO:0010941	BP regulation of cell death	2025-03-25	947/7228	0.65424	0.784218	0.689983	LOC107999802/LOC107998068/LOC107999865	3
GO:0019439	BP aromatic compound catabolic process	2025-01-25	301/7228	0.65534	0.78479	0.690487	LOC107999802	1
GO:0000003	BP reproduction	2025-05-25	1566/7228	0.657565	0.786707	0.692173	LOC108001512/LOC108003664/LOC108004350/LOC107999865/LOC107994321	5
GO:0071417	BP cellular response to organonitrogen compound	2025-01-25	304/7228	0.659059	0.787725	0.693069	LOC108003664	1
GO:0002684	BP positive regulation of immune system process	2025-01-25	305/7228	0.66029	0.787725	0.693069	LOC107995171	1
GO:0006412	BP translation	2025-01-25	305/7228	0.66029	0.787725	0.693069	LOC108003664	1
GO:0000280	BP nuclear division	2025-01-25	308/7228	0.663957	0.790604	0.695602	LOC108003664	1
GO:1901361	BP organic cyclic compound catabolic process	2025-01-25	308/7228	0.663957	0.790604	0.695602	LOC107999802	1
GO:0048749	BP compound eye development	2025-01-25	309/7228	0.665171	0.791303	0.696217	LOC107995171	1
GO:0098655	BP cation transmembrane transport	2025-01-25	310/7228	0.666381	0.791995	0.696826	LOC108002112	1
GO:0043408	BP regulation of MAPK cascade	2025-01-25	311/7228	0.667587	0.792681	0.697429	LOC107998068	1
GO:0098660	BP inorganic ion transmembrane transport	2025-01-25	312/7228	0.668788	0.79336	0.698027	LOC108002112	1
GO:0034248	BP regulation of cellular amide metabolic process	2025-01-25	314/7228	0.671178	0.795447	0.699864	LOC108003664	1
GO:0009887	BP animal organ morphogenesis	2025-03-25	971/7228	0.671858	0.795505	0.699914	LOC108001512/LOC107999865/LOC107994321	3
GO:0080134	BP regulation of response to stress	2025-02-25	652/7228	0.673149	0.795717	0.700101	LOC108004046/LOC107998068	2
GO:0097458	CC neuron part	2025-03-25	973/7228	0.673299	0.795717	0.700101	LOC108003664/LOC107994262/LOC107998068	3
GO:0003712	MF transcription coregulator activity	2025-01-25	317/7228	0.674733	0.796665	0.700935	LOC107995171	1
GO:0005813	CC centrosome	2025-01-25	320/7228	0.678251	0.800069	0.70393	LOC108003664	1
GO:0043043	BP peptide biosynthetic process	2025-01-25	321/7228	0.679415	0.800694	0.70448	LOC108003664	1
GO:0071310	BP cellular response to organic substance	2025-03-25	987/7228	0.683267	0.804477	0.707808	LOC108001512/LOC108003664/LOC107994321	3
GO:0048568	BP embryonic organ development	2025-01-25	325/7228	0.684032	0.804477	0.707808	LOC107994321	1
GO:0010035	BP response to inorganic substance	2025-01-25	326/7228	0.685177	0.804477	0.707808	LOC107999802	1
GO:0048285	BP organelle fission	2025-01-25	326/7228	0.685177	0.804477	0.707808	LOC108003664	1
GO:0045321	BP leukocyte activation	2025-01-25	332/7228	0.691959	0.811325	0.713833	LOC107995171	1
GO:0051960	BP regulation of nervous system development	2025-02-25	675/7228	0.692296	0.811325	0.713833	LOC108003664/LOC107999865	2
GO:0035220	BP wing disc development	2025-01-25	333/7228	0.693076	0.811485	0.713974	LOC108001512	1
GO:0030097	BP hemopoiesis	2025-01-25	335/7228	0.695298	0.812577	0.714935	LOC107995171	1
GO:0090407	BP organophosphate biosynthetic process	2025-01-25	335/7228	0.695298	0.812577	0.714935	LOC107999802	1
GO:0010563	BP negative regulation of phosphorus metabolic process	2025-01-25	337/7228	0.697504	0.813423	0.715679	LOC107998068	1
GO:0045936	BP negative regulation of phosphate metabolic process	2025-01-25	337/7228	0.697504	0.813423	0.715679	LOC107998068	1
GO:0005759	CC mitochondrial matrix	2025-01-25	338/7228	0.698602	0.813423	0.715679	LOC107999802	1
GO:0006397	BP mRNA processing	2025-01-25	338/7228	0.698602	0.813423	0.715679	LOC108003664	1
GO:0002065	BP columnar/cuboidal epithelial cell differentiation	2025-01-25	340/7228	0.700785	0.814461	0.716592	LOC108003664	1
GO:0007560	BP imaginal disc morphogenesis	2025-01-25	340/7228	0.700785	0.814461	0.716592	LOC108001512	1
GO:0048592	BP eye morphogenesis	2025-01-25	341/7228	0.701871	0.814972	0.717042	LOC107999865	1
GO:0010646	BP regulation of cell communication	2025-05-25	1643/7228	0.702974	0.815501	0.717508	LOC108003664/LOC107995298/LOC107998068/LOC107995171/LOC107994321	5
GO:1902532	BP negative regulation of intracellular signal transduction	2025-01-25	343/7228	0.704032	0.815716	0.717697	LOC107998068	1
GO:0007423	BP sensory organ development	2025-02-25	691/7228	0.7051	0.815716	0.717697	LOC107999865/LOC107995171	2
GO:0060284	BP regulation of cell development	2025-02-25	691/7228	0.7051	0.815716	0.717697	LOC108003664/LOC107999865	2
GO:0048563	BP post-embryonic animal organ morphogenesis	2025-01-25	345/7228	0.706178	0.816214	0.718135	LOC108001512	1
GO:1901699	BP cellular response to nitrogen compound	2025-01-25	350/7228	0.711476	0.820543	0.721943	LOC108003664	1
GO:0023051	BP regulation of signaling	2025-05-25	1659/7228	0.711934	0.820543	0.721943	LOC108003664/LOC107995298/LOC107998068/LOC107995171/LOC107994321	5
GO:0010608	BP posttranscriptional regulation of gene expression	2025-01-25	351/7228	0.712525	0.820543	0.721943	LOC108003664	1
GO:0043065	BP positive regulation of apoptotic process	2025-01-25	351/7228	0.712525	0.820543	0.721943	LOC107999802	1
GO:0010033	BP response to organic substance	2025-04-25	1352/7228	0.714566	0.822142	0.72335	LOC107999802/LOC108001512/LOC108003664/LOC107994321	4
GO:0035107	BP appendage morphogenesis	2025-01-25	354/7228	0.715649	0.822638	0.723787	LOC108001512	1
GO:0033036	BP macromolecule localization	2025-04-25	1359/7228	0.718693	0.825113	0.725965	LOC108003664/LOC108004050/LOC107995298/LOC107993965	4
GO:0008285	BP negative regulation of cell proliferation	2025-01-25	358/7228	0.719764	0.825113	0.725965	LOC108003664	1
GO:0009056	BP catabolic process	2025-03-25	1041/7228	0.719766	0.825113	0.725965	LOC107999802/LOC108004046/LOC107993965	3
GO:0015318	MF inorganic molecular entity transmembrane transporter activity	2025-01-25	359/7228	0.720784	0.82553	0.726332	LOC108002112	1
GO:0007600	BP sensory perception	2025-01-25	363/7228	0.724828	0.828656	0.729082	LOC108000423	1
GO:0031400	BP negative regulation of protein modification process	2025-01-25	363/7228	0.724828	0.828656	0.729082	LOC107998068	1
GO:0009968	BP negative regulation of signal transduction	2025-02-25	718/7228	0.72576	0.82897	0.729358	LOC107998068/LOC107994321	2
GO:0010975	BP regulation of neuron projection development	2025-01-25	369/7228	0.730788	0.83336	0.733221	LOC108003664	1
GO:0009792	BP embryo development ending in birth or egg hatching	2025-02-25	725/7228	0.730925	0.83336	0.733221	LOC108001512/LOC107999865	2
GO:0001775	BP cell activation	2025-01-25	370/7228	0.731769	0.833569	0.733404	LOC107995171	1
GO:0043068	BP positive regulation of programmed cell death	2025-01-25	371/7228	0.732747	0.83393	0.733722	LOC107999802	1
GO:0048736	BP appendage development	2025-01-25	374/7228	0.73566	0.83649	0.735974	LOC108001512	1
GO:0007507	BP heart development	2025-01-25	377/7228	0.738542	0.839011	0.738192	LOC107999865	1
GO:0048534	BP hematopoietic or lymphoid organ development	2025-01-25	378/7228	0.739496	0.839338	0.73848	LOC107995171	1
GO:0006518	BP peptide metabolic process	2025-01-25	382/7228	0.743279	0.842874	0.741591	LOC108003664	1
GO:0048707	BP instar larval or pupal morphogenesis	2025-01-25	386/7228	0.74701	0.846343	0.744643	LOC108001512	1
GO:0031667	BP response to nutrient levels	2025-01-25	387/7228	0.747934	0.846629	0.744895	LOC107999802	1
GO:0017144	BP drug metabolic process	2025-01-25	389/7228	0.749773	0.846706	0.744963	LOC107999802	1
GO:0009967	BP positive regulation of signal transduction	2025-02-25	752/7228	0.750126	0.846706	0.744963	LOC107995298/LOC107998068	2
GO:0015075	MF ion transmembrane transporter activity	2025-01-25	390/7228	0.750688	0.846706	0.744963	LOC108002112	1
GO:0043604	BP amide biosynthetic process	2025-01-25	390/7228	0.750688	0.846706	0.744963	LOC108003664	1
GO:0002520	BP immune system development	2025-01-25	394/7228	0.754315	0.848774	0.746782	LOC107995171	1
GO:0090596	BP sensory organ morphogenesis	2025-01-25	394/7228	0.754315	0.848774	0.746782	LOC107999865	1
GO:0008284	BP positive regulation of cell proliferation	2025-01-25	395/7228	0.755213	0.848774	0.746782	LOC107999865	1
GO:0009991	BP response to extracellular stimulus	2025-01-25	395/7228	0.755213	0.848774	0.746782	LOC107999802	1
GO:0009719	BP response to endogenous stimulus	2025-02-25	764/7228	0.758298	0.851482	0.749165	LOC108003664/LOC107994321	2
GO:0009791	BP post-embryonic development	2025-02-25	770/7228	0.762302	0.855217	0.752451	LOC108001512/LOC107993950	2
GO:0010467	BP gene expression	2025-04-25	1442/7228	0.764607	0.855812	0.752975	LOC108003664/LOC108001724/LOC107995171/LOC107994321	4
GO:0007552	BP metamorphosis	2025-01-25	406/7228	0.764894	0.855812	0.752975	LOC108001512	1
GO:0009966	BP regulation of signal transduction	2025-04-25	1445/7228	0.766162	0.855812	0.752975	LOC107995298/LOC107998068/LOC107995171/LOC107994321	4
GO:0005815	CC microtubule organizing center	2025-01-25	408/7228	0.766614	0.855812	0.752975	LOC108003664	1
GO:0043009	BP chordate embryonic development	2025-01-25	408/7228	0.766614	0.855812	0.752975	LOC107999865	1
GO:0007610	BP behavior	2025-02-25	777/7228	0.766906	0.855812	0.752975	LOC108004320/LOC107994321	2
GO:0048471	CC perinuclear region of cytoplasm	2025-01-25	410/7228	0.768322	0.855878	0.753033	LOC108003664	1
GO:0048732	BP gland development	2025-01-25	410/7228	0.768322	0.855878	0.753033	LOC107994321	1
GO:0009886	BP post-embryonic animal morphogenesis	2025-01-25	412/7228	0.770018	0.856437	0.753525	LOC108001512	1
GO:0007283	BP spermatogenesis	2025-01-25	413/7228	0.770862	0.856437	0.753525	LOC107999865	1
GO:0010942	BP positive regulation of cell death	2025-01-25	413/7228	0.770862	0.856437	0.753525	LOC107999802	1
GO:0010648	BP negative regulation of cell communication	2025-02-25	787/7228	0.773355	0.857696	0.754632	LOC107998068/LOC107994321	2
GO:0023057	BP negative regulation of signaling	2025-02-25	787/7228	0.773355	0.857696	0.754632	LOC107998068/LOC107994321	2
GO:0080135	BP regulation of cellular response to stress	2025-01-25	417/7228	0.774206	0.857886	0.754799	LOC107998068	1
GO:0043025	CC neuronal cell body	2025-01-25	420/7228	0.776684	0.859875	0.75655	LOC108003664	1
GO:1902533	BP positive regulation of intracellular signal transduction	2025-01-25	423/7228	0.779135	0.861833	0.758272	LOC107998068	1
GO:0048583	BP regulation of response to stimulus	2025-05-25	1806/7228	0.786259	0.867515	0.763271	LOC108004046/LOC107995298/LOC107998068/LOC107995171/LOC107994321	5
GO:0000166	MF nucleotide binding	2025-01-25	432/7228	0.786336	0.867515	0.763271	LOC107999802	1
GO:0016604	CC nuclear body	2025-01-25	432/7228	0.786336	0.867515	0.763271	LOC108004320	1
GO:1901265	MF nucleoside phosphate binding	2025-01-25	433/7228	0.787122	0.867623	0.763366	LOC107999802	1
GO:0019900	MF kinase binding	2025-01-25	438/7228	0.79101	0.871147	0.766467	LOC107999802	1
GO:0016787	MF hydrolase activity	2025-03-25	1169/7228	0.794051	0.872994	0.768092	LOC108004046/LOC107998068/LOC107993965	3
GO:0070647	BP protein modification by small protein conjugation or removal	2025-01-25	442/7228	0.794072	0.872994	0.768092	LOC107995171	1
GO:0034220	BP ion transmembrane transport	2025-01-25	446/7228	0.79709	0.875369	0.770181	LOC108002112	1
GO:0022414	BP reproductive process	2025-04-25	1509/7228	0.79762	0.875369	0.770181	LOC108001512/LOC108003664/LOC107999865/LOC107994321	4
GO:0048232	BP male gamete generation	2025-01-25	454/7228	0.803	0.880507	0.774702	LOC107999865	1
GO:0044297	CC cell body	2025-01-25	463/7228	0.809452	0.88681	0.780248	LOC108003664	1
GO:0022857	MF transmembrane transporter activity	2025-01-25	469/7228	0.81364	0.890624	0.783604	LOC108002112	1
GO:0008092	MF cytoskeletal protein binding	2025-01-25	473/7228	0.816382	0.892852	0.785563	LOC107995298	1
GO:0010647	BP positive regulation of cell communication	2025-02-25	863/7228	0.817714	0.893534	0.786164	LOC107995298/LOC107998068	2
GO:0023056	BP positive regulation of signaling	2025-02-25	866/7228	0.819304	0.894496	0.78701	LOC107995298/LOC107998068	2
GO:0120035	BP regulation of plasma membrane bounded cell projection organization	2025-01-25	479/7228	0.820423	0.894943	0.787403	LOC108003664	1
GO:0032504	BP multicellular organism reproduction	2025-03-25	1229/7228	0.823197	0.897192	0.789382	LOC108003664/LOC108004350/LOC107999865	3
GO:0031344	BP regulation of cell projection organization	2025-01-25	485/7228	0.824379	0.897705	0.789833	LOC108003664	1
GO:0090304	BP nucleic acid metabolic process	2025-04-25	1574/7228	0.826274	0.898992	0.790966	LOC108003664/LOC108001724/LOC107995171/LOC107994321	4
GO:0043066	BP negative regulation of apoptotic process	2025-01-25	493/7228	0.829524	0.90166	0.793313	LOC107999865	1
GO:0072359	BP circulatory system development	2025-01-25	494/7228	0.830157	0.90166	0.793313	LOC107999865	1
GO:0005654	CC nucleoplasm	2025-05-25	1914/7228	0.831621	0.902054	0.79366	LOC108003664/LOC108004320/LOC107998068/LOC107995171/LOC107994321	5
GO:0016071	BP mRNA metabolic process	2025-01-25	498/7228	0.832665	0.902054	0.79366	LOC108003664	1
GO:1901701	BP cellular response to oxygen-containing compound	2025-01-25	498/7228	0.832665	0.902054	0.79366	LOC108003664	1
GO:0043069	BP negative regulation of programmed cell death	2025-01-25	506/7228	0.837576	0.906596	0.797656	LOC107999865	1
GO:0005887	CC integral component of plasma membrane	2025-01-25	512/7228	0.841169	0.90907	0.799833	LOC107992695	1
GO:0003008	BP system process	2025-02-25	910/7228	0.841305	0.90907	0.799833	LOC108000423/LOC107994321	2
GO:0042803	MF protein homodimerization activity	2025-01-25	518/7228	0.844685	0.911941	0.802359	LOC107994321	1
GO:0042802	MF identical protein binding	2025-02-25	927/7228	0.84917	0.915999	0.80593	LOC107999802/LOC107994321	2
GO:0098590	CC plasma membrane region	2025-01-25	531/7228	0.852048	0.918129	0.807803	LOC107998068	1
GO:0014070	BP response to organic cyclic compound	2025-01-25	532/7228	0.8526	0.918129	0.807803	LOC107999802	1
GO:0044432	CC endoplasmic reticulum part	2025-01-25	537/7228	0.855332	0.920285	0.8097	LOC107993965	1
GO:0031226	CC intrinsic component of plasma membrane	2025-01-25	542/7228	0.858015	0.922385	0.811548	LOC107992695	1
GO:0048598	BP embryonic morphogenesis	2025-01-25	548/7228	0.861172	0.92499	0.81384	LOC107999865	1
GO:0046872	MF metal ion binding	2025-01-25	550/7228	0.86221	0.925316	0.814127	LOC107992695	1
GO:1901565	BP organonitrogen compound catabolic process	2025-01-25	558/7228	0.866285	0.928197	0.816661	LOC108004046	1
GO:0044248	BP cellular catabolic process	2025-02-25	967/7228	0.866366	0.928197	0.816661	LOC107999802/LOC107993965	2
GO:0055085	BP transmembrane transport	2025-01-25	564/7228	0.869265	0.930512	0.818698	LOC108002112	1
GO:0048584	BP positive regulation of response to stimulus	2025-02-25	989/7228	0.875079	0.935603	0.823178	LOC107995298/LOC107998068	2
GO:0005102	MF signaling receptor binding	2025-01-25	577/7228	0.875505	0.935603	0.823178	LOC107995298	1
GO:0048477	BP oogenesis	2025-01-25	579/7228	0.876439	0.935808	0.823358	LOC108003664	1
GO:0060548	BP negative regulation of cell death	2025-01-25	581/7228	0.877367	0.936006	0.823532	LOC107999865	1
GO:0036477	CC somatodendritic compartment	2025-01-25	586/7228	0.879656	0.937655	0.824983	LOC108003664	1
GO:0044877	MF protein-containing complex binding	2025-01-25	590/7228	0.881458	0.938783	0.825975	LOC108003664	1
GO:0043169	MF cation binding	2025-01-25	595/7228	0.883674	0.940349	0.827353	LOC107992695	1
GO:0044459	CC plasma membrane part	2025-02-25	1017/7228	0.885449	0.941405	0.828283	LOC107998068/LOC107992695	2
GO:0033554	BP cellular response to stress	2025-02-25	1019/7228	0.88616	0.941405	0.828283	LOC108001512/LOC108003664	2
GO:0007276	BP gamete generation	2025-02-25	1023/7228	0.887571	0.94211	0.828903	LOC108003664/LOC107999865	2
GO:0016310	BP phosphorylation	2025-01-25	608/7228	0.889252	0.943101	0.829774	LOC107999802	1
GO:0003723	MF RNA binding	2025-01-25	618/7228	0.893367	0.946218	0.832517	LOC108003664	1
GO:0006464	BP cellular protein modification process	2025-03-25	1419/7228	0.894443	0.946218	0.832517	LOC107998068/LOC107993965/LOC107995171	3
GO:0036211	BP protein modification process	2025-03-25	1419/7228	0.894443	0.946218	0.832517	LOC107998068/LOC107993965/LOC107995171	3
GO:0009057	BP macromolecule catabolic process	2025-01-25	630/7228	0.898111	0.949302	0.835231	LOC108004046	1
GO:0006396	BP RNA processing	2025-01-25	632/7228	0.898881	0.949321	0.835247	LOC108003664	1
GO:0022603	BP regulation of anatomical structure morphogenesis	2025-01-25	635/7228	0.900027	0.949341	0.835265	LOC107999865	1
GO:0001932	BP regulation of protein phosphorylation	2025-01-25	636/7228	0.900406	0.949341	0.835265	LOC107998068	1
GO:1990904	CC ribonucleoprotein complex	2025-01-25	647/7228	0.904486	0.952813	0.83832	LOC108003664	1
GO:0015630	CC microtubule cytoskeleton	2025-01-25	649/7228	0.90521	0.952813	0.83832	LOC108003664	1
GO:0044429	CC mitochondrial part	2025-01-25	652/7228	0.906287	0.953104	0.838576	LOC107999802	1
GO:0007292	BP female gamete generation	2025-01-25	654/7228	0.906998	0.953104	0.838576	LOC108003664	1
GO:0044087	BP regulation of cellular component biogenesis	2025-01-25	659/7228	0.908754	0.95336	0.838801	LOC107995171	1
GO:0050877	BP nervous system process	2025-01-25	659/7228	0.908754	0.95336	0.838801	LOC108000423	1
GO:0098805	CC whole membrane	2025-01-25	665/7228	0.910818	0.954294	0.839623	LOC107999802	1
GO:0051276	BP chromosome organization	2025-01-25	666/7228	0.911158	0.954294	0.839623	LOC108003664	1
GO:0043167	MF ion binding	2025-02-25	1103/7228	0.91273	0.955148	0.840374	LOC107995298/LOC107992695	2
GO:0043168	MF anion binding	2025-01-25	673/7228	0.913501	0.955162	0.840386	LOC107995298	1
GO:0044451	CC nucleoplasm part	2025-01-25	692/7228	0.919567	0.960005	0.844647	LOC108004320	1
GO:0044267	BP cellular protein metabolic process	2025-04-25	1871/7228	0.919656	0.960005	0.844647	LOC108003664/LOC107998068/LOC107993965/LOC107995171	4
GO:0042325	BP regulation of phosphorylation	2025-01-25	702/7228	0.922593	0.961914	0.846327	LOC107998068	1
GO:0031967	CC organelle envelope	2025-01-25	706/7228	0.923773	0.961914	0.846327	LOC107998068	1
GO:0031975	CC envelope	2025-01-25	706/7228	0.923773	0.961914	0.846327	LOC107998068	1
GO:0019953	BP sexual reproduction	2025-02-25	1154/7228	0.92603	0.963469	0.847695	LOC108003664/LOC107999865	2
GO:0043412	BP macromolecule modification	2025-03-25	1558/7228	0.929752	0.966543	0.8504	LOC107998068/LOC107993965/LOC107995171	3
GO:0007281	BP germ cell development	2025-01-25	742/7228	0.933641	0.969786	0.853253	LOC108003664	1
GO:0048609	BP multicellular organismal reproductive process	2025-02-25	1196/7228	0.935589	0.971011	0.854331	LOC108003664/LOC107999865	2
GO:0051704	BP multi-organism process	2025-03-25	1602/7228	0.93856	0.973293	0.856339	LOC108003664/LOC107999865/LOC107994321	3
GO:0044703	BP multi-organism reproductive process	2025-02-25	1217/7228	0.939939	0.973922	0.856892	LOC108003664/LOC107999865	2
GO:0044430	CC cytoskeletal part	2025-01-25	773/7228	0.941144	0.974046	0.857001	LOC108003664	1
GO:0051130	BP positive regulation of cellular component organization	2025-01-25	779/7228	0.942499	0.974046	0.857001	LOC108003664	1
GO:0022402	BP cell cycle process	2025-01-25	783/7228	0.943386	0.974046	0.857001	LOC108003664	1
GO:0019899	MF enzyme binding	2025-02-25	1243/7228	0.944957	0.974046	0.857001	LOC107999802/LOC107994321	2
GO:0022607	BP cellular component assembly	2025-03-25	1640/7228	0.945379	0.974046	0.857001	LOC108003664/LOC107994262/LOC107993965	3
GO:0098588	CC bounding membrane of organelle	2025-01-25	798/7228	0.946595	0.974046	0.857001	LOC107998068	1
GO:0019220	BP regulation of phosphate metabolic process	2025-01-25	801/7228	0.947216	0.974046	0.857001	LOC107998068	1
GO:0051174	BP regulation of phosphorus metabolic process	2025-01-25	801/7228	0.947216	0.974046	0.857001	LOC107998068	1
GO:0032270	BP positive regulation of cellular protein metabolic process	2025-01-25	802/7228	0.947421	0.974046	0.857001	LOC108003664	1
GO:0005783	CC endoplasmic reticulum	2025-01-25	806/7228	0.948235	0.974046	0.857001	LOC107993965	1
GO:0032268	BP regulation of cellular protein metabolic process	2025-02-25	1263/7228	0.948556	0.974046	0.857001	LOC108003664/LOC107998068	2
GO:1902531	BP regulation of intracellular signal transduction	2025-01-25	830/7228	0.952869	0.977679	0.860198	LOC107998068	1
GO:0032879	BP regulation of localization	2025-02-25	1295/7228	0.953872	0.977913	0.860403	LOC108003664/LOC107994321	2
GO:0007049	BP cell cycle	2025-01-25	851/7228	0.956594	0.979804	0.862068	LOC108003664	1
GO:0051247	BP positive regulation of protein metabolic process	2025-01-25	855/7228	0.957271	0.979804	0.862068	LOC108003664	1
GO:0071705	BP nitrogen compound transport	2025-01-25	861/7228	0.958268	0.980029	0.862265	LOC108003664	1
GO:0022412	BP cellular process involved in reproduction in multicellular organism	2025-01-25	871/7228	0.959879	0.980163	0.862383	LOC108003664	1
GO:0051246	BP regulation of protein metabolic process	2025-02-25	1336/7228	0.959953	0.980163	0.862383	LOC108003664/LOC107998068	2
GO:0016192	BP vesicle-mediated transport	2025-01-25	880/7228	0.961277	0.980699	0.862855	LOC107993965	1
GO:0031399	BP regulation of protein modification process	2025-01-25	885/7228	0.962034	0.980699	0.862855	LOC107998068	1
GO:0065003	BP protein-containing complex assembly	2025-01-25	915/7228	0.966285	0.984004	0.865762	LOC107993965	1
GO:0005856	CC cytoskeleton	2025-01-25	924/7228	0.967469	0.984004	0.865762	LOC108003664	1
GO:0005739	CC mitochondrion	2025-01-25	940/7228	0.969475	0.984004	0.865762	LOC107999802	1
GO:0031410	CC cytoplasmic vesicle	2025-01-25	941/7228	0.969596	0.984004	0.865762	LOC107995298	1
GO:0044085	BP cellular component biogenesis	2025-03-25	1822/7228	0.969659	0.984004	0.865762	LOC108003664/LOC107994262/LOC107993965	3
GO:0097708	CC intracellular vesicle	2025-01-25	944/7228	0.969957	0.984004	0.865762	LOC107995298	1
GO:0140096	MF catalytic activity, acting on a protein	2025-01-25	958/7228	0.97159	0.984867	0.866522	LOC107998068	1
GO:0070727	BP cellular macromolecule localization	2025-01-25	991/7228	0.975107	0.987639	0.868961	LOC108003664	1
GO:0031982	CC vesicle	2025-01-25	999/7228	0.975895	0.987643	0.868965	LOC107995298	1
GO:0046907	BP intracellular transport	2025-01-25	1011/7228	0.977032	0.988001	0.869279	LOC107993965	1
GO:0016021	CC integral component of membrane	2025-01-25	1029/7228	0.978641	0.988108	0.869374	LOC107992695	1
GO:0044425	CC membrane part	2025-03-25	1929/7228	0.978924	0.988108	0.869374	LOC107999802/LOC107998068/LOC107992695	3
GO:0051641	BP cellular localization	2025-02-25	1534/7228	0.980268	0.988108	0.869374	LOC108003664/LOC107993965	2
GO:0007154	BP cell communication	2025-03-25	1948/7228	0.980273	0.988108	0.869374	LOC107999802/LOC107998068/LOC107999865	3
GO:0051128	BP regulation of cellular component organization	2025-02-25	1555/7228	0.981739	0.988692	0.869887	LOC108003664/LOC107995171	2
GO:0031224	CC intrinsic component of membrane	2025-01-25	1077/7228	0.98242	0.988692	0.869887	LOC107992695	1
GO:0043933	BP protein-containing complex subunit organization	2025-01-25	1110/7228	0.984636	0.990132	0.871154	LOC107993965	1
GO:0007165	BP signal transduction	2025-02-25	1645/7228	0.986966	0.991684	0.87252	LOC107998068/LOC107999865	2
GO:0005886	CC plasma membrane	2025-02-25	1670/7228	0.988149	0.991866	0.87268	LOC107998068/LOC107992695	2
GO:0051649	BP establishment of localization in cell	2025-01-25	1185/7228	0.98872	0.991866	0.87268	LOC107993965	1
GO:0031090	CC organelle membrane	2025-01-25	1251/7228	0.991433	0.993337	0.873974	LOC107998068	1
GO:0071944	CC cell periphery	2025-02-25	1764/7228	0.991762	0.993337	0.873974	LOC107998068/LOC107992695	2
GO:0023052	BP signaling	2025-02-25	1853/7228	0.994211	0.994992	0.87543	LOC107998068/LOC107999865	2
GO:0012505	CC endomembrane system	2025-02-25	1889/7228	0.994992	0.994992	0.87543	LOC107998068/LOC107993965	2

## Sheet: LC50_vs_CK.DEG_up.GoEnrich
ID	Description	GeneRatio	BgRatio	pvalue	p.adjust	qvalue	geneID	Count
GO:0007218	BP neuropeptide signaling pathway	2025-03-30	46/7228	0.000868457	0.144907	0.122901	LOC107995431/LOC108004113/LOC107997138	3
GO:0005184	MF neuropeptide hormone activity	1930-02-01	7228-12-01	0.00107119	0.144907	0.122901	LOC108004113/LOC107999676	2
GO:0046165	BP alcohol biosynthetic process	2025-03-30	59/7228	0.00179348	0.144907	0.122901	LOC107996865/LOC108002773/LOC107994635	3
GO:0042303	BP molting cycle	2025-04-30	134/7228	0.00212928	0.144907	0.122901	LOC107996865/LOC107998941/LOC107999872/LOC107999676	4
GO:0006695	BP cholesterol biosynthetic process	1930-02-01	17/7228	0.002179	0.144907	0.122901	LOC108002773/LOC107994635	2
GO:0005179	MF hormone activity	1930-02-01	20/7228	0.00302075	0.144907	0.122901	LOC108004113/LOC107999676	2
GO:0015295	MF solute:proton symporter activity	1930-02-01	20/7228	0.00302075	0.144907	0.122901	LOC107995375/LOC107996445	2
GO:0003341	BP cilium movement	2025-03-30	71/7228	0.00304927	0.144907	0.122901	LOC107996332/LOC107998695/LOC107997396	3
GO:0006066	BP alcohol metabolic process	2025-04-30	152/7228	0.00336536	0.144907	0.122901	LOC107996237/LOC107996865/LOC108002773/LOC107994635	4
GO:0002507	BP tolerance induction	2025-01-30	7228-01-01	0.00415053	0.144907	0.122901	LOC107997396	1
GO:0002508	BP central tolerance induction	2025-01-30	7228-01-01	0.00415053	0.144907	0.122901	LOC107997396	1
GO:0002646	BP regulation of central tolerance induction	2025-01-30	7228-01-01	0.00415053	0.144907	0.122901	LOC107997396	1
GO:0002648	BP positive regulation of central tolerance induction	2025-01-30	7228-01-01	0.00415053	0.144907	0.122901	LOC107997396	1
GO:0002661	BP regulation of B cell tolerance induction	2025-01-30	7228-01-01	0.00415053	0.144907	0.122901	LOC107997396	1
GO:0002663	BP positive regulation of B cell tolerance induction	2025-01-30	7228-01-01	0.00415053	0.144907	0.122901	LOC107997396	1
GO:0002895	BP regulation of central B cell tolerance induction	2025-01-30	7228-01-01	0.00415053	0.144907	0.122901	LOC107997396	1
GO:0002897	BP positive regulation of central B cell tolerance induction	2025-01-30	7228-01-01	0.00415053	0.144907	0.122901	LOC107997396	1
GO:0002923	BP regulation of humoral immune response mediated by circulating immunoglobulin	2025-01-30	7228-01-01	0.00415053	0.144907	0.122901	LOC107997396	1
GO:0002924	BP negative regulation of humoral immune response mediated by circulating immunoglobulin	2025-01-30	7228-01-01	0.00415053	0.144907	0.122901	LOC107997396	1
[truncated: 293 more rows]

## Sheet: LC50_vs_CK.DEG_up.GoEnrich.all
ID	Description	GeneRatio	BgRatio	pvalue	p.adjust	qvalue	geneID	Count
[truncated: 1,606 more rows]

[truncated: 10 more sheets: LC50_vs_CK.DEG_down.GoEnrich, LC50_vs_CK.DEG_down.GoEnrich.al, LC50_vs_CK.DEG_all.GoEnrich, LC50_vs_CK.DEG_all.GoEnrich.all, LC20_vs_CK.DEG_up.GoEnrich, LC20_vs_CK.DEG_up.GoEnrich.all, LC20_vs_CK.DEG_down.GoEnrich, LC20_vs_CK.DEG_down.GoEnrich.al, LC20_vs_CK.DEG_all.GoEnrich, LC20_vs_CK.DEG_all.GoEnrich.all]
