# Supplementary material for: Effect of Spinetoram Stress on Midgut Detoxification Enzyme and Gene Expression of Apis cerana cerana Fabricius
Source: Insects. 2025 May 4;16(5):492. doi: 10.3390/insects16050492 (PMC12111890; doi:10.3390/insects16050492)
Supplement: Supplementary file 1 [file insects-16-00492-s001.zip › Supplementary file S-3.xlsx]

## Sheet: Index
	Index
Sr. No.	Sheet Name	Sheet Content
1	LC20_vs_CK.DEG_all.KEGGEnrich.a	This sheet contains all KEGG enriched DEGs in LC20 vs CK comparison
2	LC20_vs_CK.DEG_all.KEGGEnrich	This sheet contains all KEGG enriched DEGs with p value < 0.05 in LC20 vs CK comparison
3	LC20_vs_CK.DEG_down.KEGGEnrich.	This sheet contains downregulated KEGG enriched DEGs in LC20 vs CK comparison
4	LC20_vs_CK.DEG_down.KEGGEnrich	This sheet contains downregulatedl KEGG enriched DEGs with p value < 0.05 in LC20 vs CK comparison
5	LC20_vs_CK.DEG_up.KEGGEnrich.al	This sheet contains upregulated KEGG enriched DEGs in LC20 vs CK comparison
6	LC20_vs_CK.DEG_up.KEGGEnrich	This sheet contains upregulated KEGG enriched DEGs with p value < 0.05 in LC20 vs CK comparison
7	LC50_vs_CK.DEG_all.KEGGEnrich.a	This sheet contains all KEGG enriched DEGs in LC50 vs CK comparison
8	LC50_vs_CK.DEG_all.KEGGEnrich	This sheet contains all KEGG enriched DEGs with p value < 0.05 in LC50 vs CK comparison
9	LC50_vs_CK.DEG_down.KEGGEnrich.	This sheet contains downregulated KEGG enriched DEGs in LC50 vs CK comparison
10	LC50_vs_CK.DEG_down.KEGGEnrich	This sheet contains downregulated KEGG enriched DEGs with p value < 0.05 in LC50 vs CK comparison
11	LC50_vs_CK.DEG_up.KEGGEnrich.al	This sheet contains upregulated KEGG enriched DEGs in LC50 vs CK comparison
12	LC50_vs_CK.DEG_up.KEGGEnrich	This sheet contains upregulated KEGG enriched DEGs with p value < 0.05 in LC50 vs CK comparison
13	LC50_vs_LC20.DEG_all.KEGGEn.all	This sheet contains all KEGG enriched DEGs in LC50 vs LC20 comparison
14	LC50_vs_LC20.DEG_all.KEGGEn	This sheet contains all KEGG enriched DEGs with p value < 0.05 in LC50 vs LC20 comparison
15	LC50_vs_LC20.DEG_down.KEGG.all	This sheet contains downregulated KEGG enriched DEGs in LC50 vs LC20 comparison
16	LC50_vs_LC20.DEG_down.KEGGEn	This sheet contains downregulated KEGG enriched DEGs with p value < 0.05 in LC50 vs LC20 comparison
17	LC50_vs_LC20.DEG_up.KEGGEnrich.	This sheet contains upregulated KEGG enriched DEGs in LC50 vs LC20 comparison
18	LC50_vs_LC20.DEG_up.KEGGEnrich	This sheet contains upregulated KEGG enriched DEGs with p value < 0.05 in LC50 vs LC20 comparison

## Sheet: LC50_vs_LC20.DEG_up.KEGGEnrich
ID	Description	GeneRatio	BgRatio	pvalue	p.adjust	qvalue	geneID	Count
4979	Cholesterol metabolism	2025-02-11	31/3896	0.00322328	0.112815	0.108574	LOC107998966/LOC108004050	2
4146	Peroxisome	2025-02-11	73/3896	0.0170746	0.220429	0.212142	LOC107998355/LOC107994047	2
4212	Longevity regulating pathway - worm	2025-02-11	77/3896	0.0188939	0.220429	0.212142	LOC107998355/LOC107994047	2

## Sheet: LC50_vs_LC20.DEG_up.KEGGEnrich.
ID	Description	GeneRatio	BgRatio	pvalue	p.adjust	qvalue	geneID	Count
4979	Cholesterol metabolism	2025-02-11	31/3896	0.00322328	0.112815	0.108574	LOC107998966/LOC108004050	2
4146	Peroxisome	2025-02-11	73/3896	0.0170746	0.220429	0.212142	LOC107998355/LOC107994047	2
4212	Longevity regulating pathway - worm	2025-02-11	77/3896	0.0188939	0.220429	0.212142	LOC107998355/LOC107994047	2
640	Propanoate metabolism	2025-01-11	25/3896	0.0684487	0.226742	0.218218	LOC107999802	1
4913	Ovarian steroidogenesis	2025-01-11	25/3896	0.0684487	0.226742	0.218218	LOC107998966	1
4977	Vitamin digestion and absorption	2025-01-11	26/3896	0.0710958	0.226742	0.218218	LOC107998966	1
62	Fatty acid elongation	2025-01-11	27/3896	0.0737361	0.226742	0.218218	LOC107995511	1
981	Insect hormone biosynthesis	2025-01-11	27/3896	0.0737361	0.226742	0.218218	LOC107993950	1
30	Pentose phosphate pathway	2025-01-11	33/3896	0.0894351	0.226742	0.218218	LOC107993950	1
1040	Biosynthesis of unsaturated fatty acids	2025-01-11	34/3896	0.092028	0.226742	0.218218	LOC107995511	1
4975	Fat digestion and absorption	2025-01-11	36/3896	0.0971936	0.226742	0.218218	LOC107998966	1
4927	Cortisol synthesis and secretion	2025-01-11	40/3896	0.107445	0.226742	0.218218	LOC107998966	1
260	Glycine, serine and threonine metabolism	2025-01-11	42/3896	0.11253	0.226742	0.218218	LOC107993950	1
270	Cysteine and methionine metabolism	2025-01-11	42/3896	0.11253	0.226742	0.218218	LOC107999802	1
620	Pyruvate metabolism	2025-01-11	42/3896	0.11253	0.226742	0.218218	LOC107999802	1
5230	Central carbon metabolism in cancer	2025-01-11	43/3896	0.115063	0.226742	0.218218	LOC107999802	1
983	Drug metabolism - other enzymes	2025-01-11	50/3896	0.132611	0.226742	0.218218	LOC107993965	1
10	Glycolysis / Gluconeogenesis	2025-01-11	51/3896	0.135092	0.226742	0.218218	LOC107999802	1
4725	Cholinergic synapse	2025-01-11	53/3896	0.140034	0.226742	0.218218	LOC107993965	1
4624	Toll and Imd signaling pathway	2025-01-11	54/3896	0.142496	0.226742	0.218218	LOC108004046	1
4976	Bile secretion	2025-01-11	56/3896	0.1474	0.226742	0.218218	LOC107998966	1
4925	Aldosterone synthesis and secretion	2025-01-11	58/3896	0.152278	0.226742	0.218218	LOC107998966	1
4922	Glucagon signaling pathway	2025-01-11	60/3896	0.157131	0.226742	0.218218	LOC107999802	1
4066	HIF-1 signaling pathway	2025-01-11	62/3896	0.161959	0.226742	0.218218	LOC107999802	1
5160	Hepatitis C	2025-01-11	62/3896	0.161959	0.226742	0.218218	LOC107998966	1
4611	Platelet activation	2025-01-11	69/3896	0.178658	0.229217	0.2206	LOC107995298	1
4145	Phagosome	2025-01-11	70/3896	0.181019	0.229217	0.2206	LOC107998966	1
564	Glycerophospholipid metabolism	2025-01-11	71/3896	0.183374	0.229217	0.2206	LOC107993965	1
4934	Cushing syndrome	2025-01-11	89/3896	0.224718	0.267606	0.257546	LOC107998966	1
4142	Lysosome	2025-01-11	96/3896	0.240276	0.267606	0.257546	LOC108004050	1
4510	Focal adhesion	2025-01-11	96/3896	0.240276	0.267606	0.257546	LOC107995298	1
4015	Rap1 signaling pathway	2025-01-11	98/3896	0.244668	0.267606	0.257546	LOC107995298	1
4024	cAMP signaling pathway	2025-01-11	121/3896	0.29355	0.306417	0.294897	LOC107999865	1
5166	Human T-cell leukemia virus 1 infection	2025-01-11	123/3896	0.297662	0.306417	0.294897	LOC107995298	1
5131	Shigellosis	2025-01-11	153/3896	0.356781	0.356781	0.343369	LOC107995298	1

## Sheet: LC50_vs_LC20.DEG_down.KEGGEn
ID	Description	GeneRatio	BgRatio	pvalue	p.adjust	qvalue	geneID	Count
30	Pentose phosphate pathway	2025-02-07	33/3896	0.00142302	0.0207237	0.0121191	LOC107994729/LOC107997821	2
260	Glycine, serine and threonine metabolism	2025-02-07	42/3896	0.00230263	0.0207237	0.0121191	LOC107994729/LOC107997821	2
4212	Longevity regulating pathway - worm	2025-02-07	77/3896	0.00759304	0.0455582	0.0266422	LOC108001512/LOC108000191	2
780	Biotin metabolism	2025-01-07	3896-06-01	0.0107388	0.0483248	0.0282601	LOC108004320	1
5204	Chemical carcinogenesis - DNA adducts	2025-01-07	22/3896	0.0388938	0.106988	0.062566	LOC108000191	1
980	Metabolism of xenobiotics by cytochrome P450	2025-01-07	26/3896	0.0458243	0.106988	0.062566	LOC108000191	1
982	Drug metabolism - cytochrome P450	2025-01-07	26/3896	0.0458243	0.106988	0.062566	LOC108000191	1
4320	Dorso-ventral axis formation	2025-01-07	27/3896	0.0475502	0.106988	0.062566	LOC108003664	1

## Sheet: LC50_vs_LC20.DEG_down.KEGG.all
ID	Description	GeneRatio	BgRatio	pvalue	p.adjust	qvalue	geneID	Count
30	Pentose phosphate pathway	2025-02-07	33/3896	0.00142302	0.0207237	0.0121191	LOC107994729/LOC107997821	2
260	Glycine, serine and threonine metabolism	2025-02-07	42/3896	0.00230263	0.0207237	0.0121191	LOC107994729/LOC107997821	2
4212	Longevity regulating pathway - worm	2025-02-07	77/3896	0.00759304	0.0455582	0.0266422	LOC108001512/LOC108000191	2
780	Biotin metabolism	2025-01-07	3896-06-01	0.0107388	0.0483248	0.0282601	LOC108004320	1
5204	Chemical carcinogenesis - DNA adducts	2025-01-07	22/3896	0.0388938	0.106988	0.062566	LOC108000191	1
980	Metabolism of xenobiotics by cytochrome P450	2025-01-07	26/3896	0.0458243	0.106988	0.062566	LOC108000191	1
982	Drug metabolism - cytochrome P450	2025-01-07	26/3896	0.0458243	0.106988	0.062566	LOC108000191	1
4320	Dorso-ventral axis formation	2025-01-07	27/3896	0.0475502	0.106988	0.062566	LOC108003664	1
590	Arachidonic acid metabolism	2025-01-07	35/3896	0.0612613	0.122523	0.0716506	LOC108000191	1
480	Glutathione metabolism	2025-01-07	43/3896	0.0748029	0.129771	0.0758895	LOC108000191	1
1524	Platinum drug resistance	2025-01-07	49/3896	0.0848489	0.129771	0.0758895	LOC108000191	1
983	Drug metabolism - other enzymes	2025-01-07	50/3896	0.0865141	0.129771	0.0758895	LOC108000191	1
4914	Progesterone-mediated oocyte maturation	2025-01-07	56/3896	0.0964509	0.133547	0.0780979	LOC108003664	1
4114	Oocyte meiosis	2025-01-07	73/3896	0.124104	0.15277	0.0893395	LOC108003664	1
5418	Fluid shear stress and atherosclerosis	2025-01-07	75/3896	0.127309	0.15277	0.0893395	LOC108000191	1
5225	Hepatocellular carcinoma	2025-01-07	87/3896	0.146329	0.16462	0.0962689	LOC108000191	1
4151	PI3K-Akt signaling pathway	2025-01-07	123/3896	0.201273	0.213112	0.124627	LOC107998068	1
5200	Pathways in cancer	2025-01-07	235/3896	0.353282	0.353282	0.206598	LOC108000191	1

## Sheet: LC50_vs_LC20.DEG_all.KEGGEn
ID	Description	GeneRatio	BgRatio	pvalue	p.adjust	qvalue	geneID	Count
4212	Longevity regulating pathway - worm	2025-04-18	77/3896	0.000349822	0.0101543	0.00916175	LOC108001512/LOC108000191/LOC107998355/LOC107994047	4
30	Pentose phosphate pathway	2025-03-18	33/3896	0.00041446	0.0101543	0.00916175	LOC107993950/LOC107994729/LOC107997821	3
260	Glycine, serine and threonine metabolism	2025-03-18	42/3896	0.000849641	0.0138775	0.012521	LOC107993950/LOC107994729/LOC107997821	3
4979	Cholesterol metabolism	2025-02-18	31/3896	0.00866116	0.106099	0.0957286	LOC107998966/LOC108004050	2
983	Drug metabolism - other enzymes	2025-02-18	50/3896	0.0216652	0.212319	0.191566	LOC108000191/LOC107993965	2
780	Biotin metabolism	2025-01-18	3896-06-01	0.0274199	0.223929	0.202042	LOC108004320	1
4146	Peroxisome	2025-02-18	73/3896	0.0436633	0.305643	0.275768	LOC107998355/LOC107994047	2

## Sheet: LC50_vs_LC20.DEG_all.KEGGEn.all
ID	Description	GeneRatio	BgRatio	pvalue	p.adjust	qvalue	geneID	Count
4212	Longevity regulating pathway - worm	2025-04-18	77/3896	0.000349822	0.0101543	0.00916175	LOC108001512/LOC108000191/LOC107998355/LOC107994047	4
30	Pentose phosphate pathway	2025-03-18	33/3896	0.00041446	0.0101543	0.00916175	LOC107993950/LOC107994729/LOC107997821	3
260	Glycine, serine and threonine metabolism	2025-03-18	42/3896	0.000849641	0.0138775	0.012521	LOC107993950/LOC107994729/LOC107997821	3
4979	Cholesterol metabolism	2025-02-18	31/3896	0.00866116	0.106099	0.0957286	LOC107998966/LOC108004050	2
983	Drug metabolism - other enzymes	2025-02-18	50/3896	0.0216652	0.212319	0.191566	LOC108000191/LOC107993965	2
780	Biotin metabolism	2025-01-18	3896-06-01	0.0274199	0.223929	0.202042	LOC108004320	1
4146	Peroxisome	2025-02-18	73/3896	0.0436633	0.305643	0.275768	LOC107998355/LOC107994047	2
5204	Chemical carcinogenesis - DNA adducts	2025-01-18	22/3896	0.0971099	0.361076	0.325783	LOC108000191	1
640	Propanoate metabolism	2025-01-18	25/3896	0.10964	0.361076	0.325783	LOC107999802	1
4913	Ovarian steroidogenesis	2025-01-18	25/3896	0.10964	0.361076	0.325783	LOC107998966	1
980	Metabolism of xenobiotics by cytochrome P450	2025-01-18	26/3896	0.11378	0.361076	0.325783	LOC108000191	1
982	Drug metabolism - cytochrome P450	2025-01-18	26/3896	0.11378	0.361076	0.325783	LOC108000191	1
4977	Vitamin digestion and absorption	2025-01-18	26/3896	0.11378	0.361076	0.325783	LOC107998966	1
62	Fatty acid elongation	2025-01-18	27/3896	0.117902	0.361076	0.325783	LOC107995511	1
981	Insect hormone biosynthesis	2025-01-18	27/3896	0.117902	0.361076	0.325783	LOC107993950	1
4320	Dorso-ventral axis formation	2025-01-18	27/3896	0.117902	0.361076	0.325783	LOC108003664	1
1040	Biosynthesis of unsaturated fatty acids	2025-01-18	34/3896	0.146253	0.362137	0.32674	LOC107995511	1
590	Arachidonic acid metabolism	2025-01-18	35/3896	0.150232	0.362137	0.32674	LOC108000191	1
4975	Fat digestion and absorption	2025-01-18	36/3896	0.154194	0.362137	0.32674	LOC107998966	1
4927	Cortisol synthesis and secretion	2025-01-18	40/3896	0.169867	0.362137	0.32674	LOC107998966	1
270	Cysteine and methionine metabolism	2025-01-18	42/3896	0.1776	0.362137	0.32674	LOC107999802	1
620	Pyruvate metabolism	2025-01-18	42/3896	0.1776	0.362137	0.32674	LOC107999802	1
480	Glutathione metabolism	2025-01-18	43/3896	0.181441	0.362137	0.32674	LOC108000191	1
5230	Central carbon metabolism in cancer	2025-01-18	43/3896	0.181441	0.362137	0.32674	LOC107999802	1
1524	Platinum drug resistance	2025-01-18	49/3896	0.204133	0.362137	0.32674	LOC108000191	1
10	Glycolysis / Gluconeogenesis	2025-01-18	51/3896	0.211564	0.362137	0.32674	LOC107999802	1
4725	Cholinergic synapse	2025-01-18	53/3896	0.21893	0.362137	0.32674	LOC107993965	1
4624	Toll and Imd signaling pathway	2025-01-18	54/3896	0.222588	0.362137	0.32674	LOC108004046	1
4914	Progesterone-mediated oocyte maturation	2025-01-18	56/3896	0.229857	0.362137	0.32674	LOC108003664	1
4976	Bile secretion	2025-01-18	56/3896	0.229857	0.362137	0.32674	LOC107998966	1
4925	Aldosterone synthesis and secretion	2025-01-18	58/3896	0.237061	0.362137	0.32674	LOC107998966	1
4922	Glucagon signaling pathway	2025-01-18	60/3896	0.244201	0.362137	0.32674	LOC107999802	1
4066	HIF-1 signaling pathway	2025-01-18	62/3896	0.251279	0.362137	0.32674	LOC107999802	1
5160	Hepatitis C	2025-01-18	62/3896	0.251279	0.362137	0.32674	LOC107998966	1
4611	Platelet activation	2025-01-18	69/3896	0.275559	0.371618	0.335294	LOC107995298	1
4145	Phagosome	2025-01-18	70/3896	0.278967	0.371618	0.335294	LOC107998966	1
564	Glycerophospholipid metabolism	2025-01-18	71/3896	0.282359	0.371618	0.335294	LOC107993965	1
4114	Oocyte meiosis	2025-01-18	73/3896	0.289098	0.371618	0.335294	LOC108003664	1
5418	Fluid shear stress and atherosclerosis	2025-01-18	75/3896	0.295778	0.371618	0.335294	LOC108000191	1
5225	Hepatocellular carcinoma	2025-01-18	87/3896	0.334626	0.407418	0.367595	LOC108000191	1
4934	Cushing syndrome	2025-01-18	89/3896	0.340901	0.407418	0.367595	LOC107998966	1
4142	Lysosome	2025-01-18	96/3896	0.362425	0.410321	0.370214	LOC108004050	1
4510	Focal adhesion	2025-01-18	96/3896	0.362425	0.410321	0.370214	LOC107995298	1
4015	Rap1 signaling pathway	2025-01-18	98/3896	0.368451	0.410321	0.370214	LOC107995298	1
4024	cAMP signaling pathway	2025-01-18	121/3896	0.434001	0.458084	0.413308	LOC107999865	1
4151	PI3K-Akt signaling pathway	2025-01-18	123/3896	0.439386	0.458084	0.413308	LOC107998068	1
5166	Human T-cell leukemia virus 1 infection	2025-01-18	123/3896	0.439386	0.458084	0.413308	LOC107995298	1
5131	Shigellosis	2025-01-18	153/3896	0.514581	0.525302	0.473956	LOC107995298	1
5200	Pathways in cancer	2025-01-18	235/3896	0.674496	0.674496	0.608568	LOC108000191	1

## Sheet: LC50_vs_CK.DEG_up.KEGGEnrich
ID	Description	GeneRatio	BgRatio	pvalue	p.adjust	qvalue	geneID	Count
53	Ascorbate and aldarate metabolism	2025-02-14	25/3896	0.00343193	0.22994	0.223979	LOC108002185/LOC107996237	2
983	Drug metabolism - other enzymes	2025-02-14	50/3896	0.0133131	0.285548	0.278146	LOC108002185/LOC107994635	2
562	Inositol phosphate metabolism	2025-02-14	51/3896	0.0138281	0.285548	0.278146	LOC107996237/LOC108001117	2
4070	Phosphatidylinositol signaling system	2025-02-14	57/3896	0.0170981	0.285548	0.278146	LOC107996237/LOC108001117	2
5169	Epstein-Barr virus infection	2025-02-14	92/3896	0.0417466	0.285548	0.278146	LOC108004262/LOC108002247	2

## Sheet: LC50_vs_CK.DEG_up.KEGGEnrich.al
ID	Description	GeneRatio	BgRatio	pvalue	p.adjust	qvalue	geneID	Count
53	Ascorbate and aldarate metabolism	2025-02-14	25/3896	0.00343193	0.22994	0.223979	LOC108002185/LOC107996237	2
983	Drug metabolism - other enzymes	2025-02-14	50/3896	0.0133131	0.285548	0.278146	LOC108002185/LOC107994635	2
562	Inositol phosphate metabolism	2025-02-14	51/3896	0.0138281	0.285548	0.278146	LOC107996237/LOC108001117	2
4070	Phosphatidylinositol signaling system	2025-02-14	57/3896	0.0170981	0.285548	0.278146	LOC107996237/LOC108001117	2
5169	Epstein-Barr virus infection	2025-02-14	92/3896	0.0417466	0.285548	0.278146	LOC108004262/LOC108002247	2
4610	Complement and coagulation cascades	2025-01-14	15/3896	0.0526588	0.285548	0.278146	LOC108004286	1
5033	Nicotine addiction	2025-01-14	15/3896	0.0526588	0.285548	0.278146	LOC107995375	1
4710	Circadian rhythm	2025-01-14	17/3896	0.0594821	0.285548	0.278146	LOC108003030	1
531	Glycosaminoglycan degradation	2025-01-14	18/3896	0.0628766	0.285548	0.278146	LOC107995018	1
140	Steroid hormone biosynthesis	2025-01-14	19/3896	0.0662597	0.285548	0.278146	LOC108002185	1
650	Butanoate metabolism	2025-01-14	19/3896	0.0662597	0.285548	0.278146	LOC108002773	1
5204	Chemical carcinogenesis - DNA adducts	2025-01-14	22/3896	0.0763411	0.285548	0.278146	LOC108002185	1
40	Pentose and glucuronate interconversions	2025-01-14	24/3896	0.0830058	0.285548	0.278146	LOC108002185	1
830	Retinol metabolism	2025-01-14	25/3896	0.0863214	0.285548	0.278146	LOC108002185	1
980	Metabolism of xenobiotics by cytochrome P450	2025-01-14	26/3896	0.0896258	0.285548	0.278146	LOC108002185	1
982	Drug metabolism - cytochrome P450	2025-01-14	26/3896	0.0896258	0.285548	0.278146	LOC108002185	1
790	Folate biosynthesis	2025-01-14	27/3896	0.0929192	0.285548	0.278146	LOC107996865	1
4215	Apoptosis - multiple species	2025-01-14	27/3896	0.0929192	0.285548	0.278146	LOC108002247	1
860	Porphyrin metabolism	2025-01-14	28/3896	0.0962015	0.285548	0.278146	LOC108002185	1
5416	Viral myocarditis	2025-01-14	29/3896	0.0994727	0.285548	0.278146	LOC108002247	1
380	Tryptophan metabolism	2025-01-14	30/3896	0.102733	0.285548	0.278146	LOC108002773	1
71	Fatty acid degradation	2025-01-14	31/3896	0.105982	0.285548	0.278146	LOC108002773	1
630	Glyoxylate and dicarboxylate metabolism	2025-01-14	31/3896	0.105982	0.285548	0.278146	LOC108002773	1
900	Terpenoid backbone biosynthesis	2025-01-14	32/3896	0.109221	0.285548	0.278146	LOC108002773	1
5134	Legionellosis	2025-01-14	33/3896	0.112448	0.285548	0.278146	LOC108002247	1
4115	p53 signaling pathway	2025-01-14	36/3896	0.122065	0.285548	0.278146	LOC108002247	1
4975	Fat digestion and absorption	2025-01-14	36/3896	0.122065	0.285548	0.278146	LOC108002773	1
5032	Morphine addiction	2025-01-14	37/3896	0.12525	0.285548	0.278146	LOC107995375	1
280	Valine, leucine and isoleucine degradation	2025-01-14	39/3896	0.131586	0.285548	0.278146	LOC108002773	1
4727	GABAergic synapse	2025-01-14	41/3896	0.13788	0.285548	0.278146	LOC107995375	1
620	Pyruvate metabolism	2025-01-14	42/3896	0.14101	0.285548	0.278146	LOC108002773	1
3050	Proteasome	2025-01-14	42/3896	0.14101	0.285548	0.278146	LOC108004262	1
5020	Prion disease	2025-02-14	190/3896	0.146725	0.285548	0.278146	LOC108004262/LOC108002247	2
310	Lysine degradation	2025-01-14	44/3896	0.147241	0.285548	0.278146	LOC108002773	1
5210	Colorectal cancer	2025-01-14	45/3896	0.15034	0.285548	0.278146	LOC108002247	1
5145	Toxoplasmosis	2025-01-14	46/3896	0.153429	0.285548	0.278146	LOC108002247	1
1524	Platinum drug resistance	2025-01-14	49/3896	0.162633	0.293349	0.285744	LOC108002247	1
4725	Cholinergic synapse	2025-01-14	53/3896	0.174761	0.293349	0.285744	LOC107994635	1
5162	Measles	2025-01-14	53/3896	0.174761	0.293349	0.285744	LOC108002247	1
5222	Small cell lung cancer	2025-01-14	55/3896	0.180763	0.293349	0.285744	LOC108002247	1
4976	Bile secretion	2025-01-14	56/3896	0.183749	0.293349	0.285744	LOC108002185	1
5012	Parkinson disease	2025-02-14	221/3896	0.186613	0.293349	0.285744	LOC108004262/LOC108002247	2
4214	Apoptosis - fly	2025-01-14	58/3896	0.189691	0.293349	0.285744	LOC108002247	1
5152	Tuberculosis	2025-01-14	59/3896	0.192647	0.293349	0.285744	LOC108002247	1
4721	Synaptic vesicle cycle	2025-01-14	62/3896	0.201454	0.293422	0.285816	LOC107995375	1
5160	Hepatitis C	2025-01-14	62/3896	0.201454	0.293422	0.285816	LOC108002247	1
5231	Choline metabolism in cancer	2025-01-14	64/3896	0.207276	0.295479	0.287819	LOC107995218	1
4210	Apoptosis	2025-01-14	70/3896	0.224506	0.299911	0.292136	LOC108002247	1
564	Glycerophospholipid metabolism	2025-01-14	71/3896	0.227344	0.299911	0.292136	LOC107994635	1
4723	Retrograde endocannabinoid signaling	2025-01-14	73/3896	0.23299	0.299911	0.292136	LOC107995375	1
5167	Kaposi sarcoma-associated herpesvirus infection	2025-01-14	73/3896	0.23299	0.299911	0.292136	LOC108002247	1
5161	Hepatitis B	2025-01-14	75/3896	0.238599	0.299911	0.292136	LOC108002247	1
5016	Huntington disease	2025-02-14	261/3896	0.240355	0.299911	0.292136	LOC108004262/LOC108002247	2
5010	Alzheimer disease	2025-02-14	262/3896	0.241719	0.299911	0.292136	LOC108004262/LOC108002247	2
5164	Influenza A	2025-01-14	85/3896	0.266072	0.321562	0.313226	LOC108002247	1
4080	Neuroactive ligand-receptor interaction	2025-01-14	86/3896	0.268769	0.321562	0.313226	LOC107995431	1
5170	Human immunodeficiency virus 1 infection	2025-01-14	90/3896	0.279461	0.32849	0.319974	LOC108002247	1
4142	Lysosome	2025-01-14	96/3896	0.295229	0.329734	0.321186	LOC107995018	1
5168	Herpes simplex virus 1 infection	2025-01-14	96/3896	0.295229	0.329734	0.321186	LOC108002247	1
5014	Amyotrophic lateral sclerosis	2025-02-14	301/3896	0.295284	0.329734	0.321186	LOC108004262/LOC108002247	2
5163	Human cytomegalovirus infection	2025-01-14	98/3896	0.300413	0.329962	0.321408	LOC108002247	1
190	Oxidative phosphorylation	2025-01-14	104/3896	0.315754	0.341218	0.332372	LOC108002247	1
5130	Pathogenic Escherichia coli infection	2025-01-14	109/3896	0.328298	0.349143	0.340092	LOC108002247	1
4932	Non-alcoholic fatty liver disease	2025-01-14	112/3896	0.335722	0.351459	0.342349	LOC108002247	1
5132	Salmonella infection	2025-01-14	144/3896	0.41031	0.422934	0.411971	LOC108002247	1
5131	Shigellosis	2025-01-14	153/3896	0.42984	0.436353	0.425041	LOC108002247	1
5200	Pathways in cancer	2025-01-14	235/3896	0.582094	0.582094	0.567005	LOC108002247	1

## Sheet: LC50_vs_CK.DEG_down.KEGGEnrich
ID	Description	GeneRatio	BgRatio	pvalue	p.adjust	qvalue	geneID	Count
260	Glycine, serine and threonine metabolism	2025-03-28	42/3896	0.00316472	0.28799	0.283159	LOC107994729/LOC107994441/LOC107997821	3
981	Insect hormone biosynthesis	2025-02-28	27/3896	0.0156489	0.38691	0.38042	LOC107993659/LOC107993352	2
290	Valine, leucine and isoleucine biosynthesis	2025-01-28	3896-03-01	0.0214115	0.38691	0.38042	LOC107994441	1
565	Ether lipid metabolism	2025-02-28	32/3896	0.0216306	0.38691	0.38042	LOC107994352/LOC108001967	2
30	Pentose phosphate pathway	2025-02-28	33/3896	0.0229248	0.38691	0.38042	LOC107994729/LOC107997821	2
5321	Inflammatory bowel disease	2025-01-28	3896-06-01	0.0423805	0.38691	0.38042	LOC108003869	1

[truncated: 9 more sheets: LC50_vs_CK.DEG_down.KEGGEnrich., LC50_vs_CK.DEG_all.KEGGEnrich, LC50_vs_CK.DEG_all.KEGGEnrich.a, LC20_vs_CK.DEG_up.KEGGEnrich, LC20_vs_CK.DEG_up.KEGGEnrich.al, LC20_vs_CK.DEG_down.KEGGEnrich, LC20_vs_CK.DEG_down.KEGGEnrich., LC20_vs_CK.DEG_all.KEGGEnrich, LC20_vs_CK.DEG_all.KEGGEnrich.a]
